# Supplementary material for: Long-Range Enhancer Interactions Are Prevalent in Mouse Embryonic Stem Cells and Are Reorganized upon Pluripotent State Transition
Source: Cell Rep. 2018 Mar 6;22(10):2615–27. doi: 10.1016/j.celrep.2018.02.040 (PMC5863031; doi:10.1016/j.celrep.2018.02.040)
Supplement: Table S1. Gene Promoter Assignment to SEs by Mapped Physical Interaction and Significant PCHi-C Interactions for 231 ESC SEs, Related to Figures 1, 2, and 5 — Lists of all significant interactions with 231 ESC SEs (Whyte et al. 2013) in ESCs, EpiSCs and Nanog−/− ESCs. [file mmc2.xlsx]

## Sheet: ESC
SE #	SE_HindIII			Assigned gene		Interactions from CHiC
1	chr1	34063527	34079081	Dst		chr1	start1	end1	chr2	start2	end2	PCHi-C gene	Proximity assigned gene	Proximity~PCHi-C
2	chr1	182017755	182018188	Enah		17	66485013	66490313	17	66073935	66079160	Ankrd12	1110012J17Rik	1110012J17Rik~Ankrd12
2	chr1	182018189	182022929	Enah		17	66479078	66484878	17	66122744	66125334	Ddx11	1110012J17Rik	1110012J17Rik~Ddx11
2	chr1	182022930	182023063	Enah		17	66485013	66490313	17	66317100	66331936	Gm10495	1110012J17Rik	1110012J17Rik~Gm10495
2	chr1	182023064	182025856	Enah		17	66479078	66484878	17	66446908	66453212	1110012J17Rik	1110012J17Rik	1110012J17Rik~1110012J17Rik
2	chr1	182025857	182034307	Enah		17	66485013	66490313	17	66446908	66453212	1110012J17Rik	1110012J17Rik	1110012J17Rik~1110012J17Rik
3	chr1	84858295	84862508	Fbxo36		11	116650872	116653284	11	117078790	117089222	AL627205.1	2810008D09Rik	2810008D09Rik~AL627205.1
3	chr1	84862509	84869344	Fbxo36		11	117145172	117146481	11	117078790	117089222	AL627205.1	2810008D09Rik	2810008D09Rik~AL627205.1
3	chr1	84869345	84874524	Fbxo36		11	117174259	117177766	11	117078790	117089222	AL627205.1	2810008D09Rik	2810008D09Rik~AL627205.1
3	chr1	84874525	84886241	Fbxo36		11	117210966	117214286	11	117078790	117089222	AL627205.1	2810008D09Rik	2810008D09Rik~AL627205.1
3	chr1	84886242	84887533	Fbxo36		11	117078790	117089222	11	117093668	117098273	Gm11730	2810008D09Rik	2810008D09Rik~Gm11730
3	chr1	84887534	84888728	Fbxo36		6	142800630	142802913	6	143095856	143110072	5730419I09Rik	5730419I09Rik	5730419I09Rik~5730419I09Rik
3	chr1	84888729	84892106	Fbxo36		6	143023611	143024894	6	143095856	143110072	5730419I09Rik	5730419I09Rik	5730419I09Rik~5730419I09Rik
4	chr1	89858062	89871300	Gbx2		6	143162026	143168938	6	143095856	143110072	5730419I09Rik	5730419I09Rik	5730419I09Rik~5730419I09Rik
4	chr1	89871301	89875898	Gbx2		6	143171845	143173684	6	143095856	143110072	5730419I09Rik	5730419I09Rik	5730419I09Rik~5730419I09Rik
4	chr1	89875899	89880259	Gbx2		6	143110073	143115357	6	143162026	143168938	Etnk1	5730419I09Rik	5730419I09Rik~Etnk1
5	chr1	119075243	119083455	Gli2		19	53448749	53452702	19	53521299	53530279	Dusp5	5830416P10Rik	5830416P10Rik~Dusp5
6	chr1	166121780	166141321	Gpa33		12	86897279	86900891	12	86876321	86889904	6430527G18Rik	6430527G18Rik	6430527G18Rik~6430527G18Rik
6	chr1	166141322	166141531	Gpa33		12	86900979	86907243	12	86876321	86889904	6430527G18Rik	6430527G18Rik	6430527G18Rik~6430527G18Rik
6	chr1	166141532	166142593	Gpa33		7	79222419	79225441	7	78911062	78919460	Isg20	Abhd2	Abhd2~Isg20
6	chr1	166142594	166146773	Gpa33		7	79222419	79225441	7	79130677	79133033	Hapln3	Abhd2	Abhd2~Hapln3
7	chr1	135172355	135178201	Gpr37l1		4	148069514	148071267	4	148081809	148088691	Agtrap	Agtrap	Agtrap~Agtrap
7	chr1	135178202	135188060	Gpr37l1		4	148072705	148076188	4	148081809	148088691	Agtrap	Agtrap	Agtrap~Agtrap
7	chr1	135188061	135189361	Gpr37l1		4	148442142	148445139	4	148081809	148088691	Agtrap	Agtrap	Agtrap~Agtrap
7	chr1	135189362	135189870	Gpr37l1		4	148088692	148094120	4	148442142	148445139	U1.24	Agtrap	Agtrap~U1.24
7	chr1	135189871	135196273	Gpr37l1		10	21091439	21094902	10	21160067	21162404	Myb	Ahi1	Ahi1~Myb
7	chr1	135196274	135196438	Gpr37l1		10	21095057	21101810	10	21160067	21162404	Myb	Ahi1	Ahi1~Myb
7	chr1	135196439	135198583	Gpr37l1		4	137671568	137675984	4	137793614	137798822	Alpl	Alpl	Alpl~Alpl
7	chr1	135198584	135199319	Gpr37l1		4	137679633	137680957	4	137793614	137798822	Alpl	Alpl	Alpl~Alpl
7	chr1	135199320	135200930	Gpr37l1		4	137688421	137690785	4	137793614	137798822	Alpl	Alpl	Alpl~Alpl
8	chr1	36011650	36015311	Hs6st1		4	137730950	137736024	4	137793614	137798822	Alpl	Alpl	Alpl~Alpl
8	chr1	36015312	36015908	Hs6st1		4	137747529	137751325	4	137793614	137798822	Alpl	Alpl	Alpl~Alpl
8	chr1	36015909	36019484	Hs6st1		4	137878313	137884461	4	137793614	137798822	Alpl	Alpl	Alpl~Alpl
9	chr1	36049849	36059538	Hs6st1		3	96673514	96688948	3	96695948	96696602	Pias3	Ankrd35	Ankrd35~Pias3
9	chr1	36059539	36060463	Hs6st1		4	141562762	141565478	4	141300907	141303806	Epha2	B330016D10Rik	B330016D10Rik~Epha2
9	chr1	36060464	36060577	Hs6st1		4	141562762	141565478	4	141393110	141409268	Clcnka	B330016D10Rik	B330016D10Rik~Clcnka
9	chr1	36060578	36067748	Hs6st1		4	141562762	141565478	4	141433476	141447367	Gm694	B330016D10Rik	B330016D10Rik~Gm694
10	chr1	72786066	72796755	Igfbp2		11	69701899	69705516	11	69632089	69634145	Fxr2	BC096441	BC096441~Fxr2
10	chr1	72796756	72798597	Igfbp2		11	69701899	69705516	11	69652620	69657059	Sox15	BC096441	BC096441~Sox15
10	chr1	72798598	72799790	Igfbp2		11	69701899	69705516	11	69668886	69678452	snoU6	BC096441	BC096441~snoU6
10	chr1	72799791	72804291	Igfbp2		11	69701899	69705516	11	69680409	69690985	Senp3	BC096441	BC096441~Senp3
10	chr1	72804292	72804995	Igfbp2		11	69701899	69705516	11	69690986	69699107	Tnfsf12	BC096441	BC096441~Tnfsf12
10	chr1	72804996	72805244	Igfbp2		11	69701899	69705516	11	69899110	69904345	2810408A11Rik	BC096441	BC096441~2810408A11Rik
10	chr1	72805245	72806772	Igfbp2		4	138365625	138372169	4	138429844	138447496	Mul1	Camk2n1	Camk2n1~Mul1
10	chr1	72806773	72810422	Igfbp2		4	138559234	138561545	4	138429844	138447496	Mul1	Camk2n1	Camk2n1~Mul1
10	chr1	72810423	72813863	Igfbp2		4	138707207	138707927	4	138429844	138447496	Mul1	Camk2n1	Camk2n1~Mul1
11	chr1	119304841	119314514	Inhbb		4	138718771	138724874	4	138429844	138447496	Mul1	Camk2n1	Camk2n1~Mul1
12	chr1	119397243	119408229	Inhbb		4	138736014	138745071	4	138429844	138447496	Mul1	Camk2n1	Camk2n1~Mul1
13	chr1	153086139	153095423	Lamc2		4	138747603	138750899	4	138429844	138447496	Mul1	Camk2n1	Camk2n1~Mul1
13	chr1	153095424	153096329	Lamc2		4	138846785	138848777	4	138429844	138447496	Mul1	Camk2n1	Camk2n1~Mul1
13	chr1	153096330	153104753	Lamc2		4	138848778	138853144	4	138429844	138447496	Mul1	Camk2n1	Camk2n1~Mul1
14	chr1	180921493	180931762	Lefty1		4	138853145	138853325	4	138429844	138447496	Mul1	Camk2n1	Camk2n1~Mul1
14	chr1	180931763	180939037	Lefty1		4	138853326	138853481	4	138429844	138447496	Mul1	Camk2n1	Camk2n1~Mul1
15	chr1	180881971	180896498	Lefty2		4	138861699	138865134	4	138429844	138447496	Mul1	Camk2n1	Camk2n1~Mul1
16	chr1	72208526	72221100	Mreg		4	138875499	138879044	4	138429844	138447496	Mul1	Camk2n1	Camk2n1~Mul1
17	chr1	136953324	136953861	Nr5a2		4	138545503	138552097	4	138449685	138457553	Camk2n1	Camk2n1	Camk2n1~Camk2n1
17	chr1	136931708	136945850	Nr5a2		4	138554093	138555289	4	138449685	138457553	Camk2n1	Camk2n1	Camk2n1~Camk2n1
17	chr1	136945851	136946661	Nr5a2		4	138559234	138561545	4	138449685	138457553	Camk2n1	Camk2n1	Camk2n1~Camk2n1
17	chr1	136946662	136947888	Nr5a2		4	138678676	138679048	4	138449685	138457553	Camk2n1	Camk2n1	Camk2n1~Camk2n1
17	chr1	136947889	136950395	Nr5a2		4	138692326	138701449	4	138449685	138457553	Camk2n1	Camk2n1	Camk2n1~Camk2n1
17	chr1	136950396	136953323	Nr5a2		4	138701450	138702344	4	138449685	138457553	Camk2n1	Camk2n1	Camk2n1~Camk2n1
18	chr1	136953862	136956709	Nr5a2		10	62885226	62888260	10	62895740	62900840	Tet1	Tet1	Tet1~Tet1
18	chr1	13058240	13061947	Prdm14		4	138702345	138707206	4	138449685	138457553	Camk2n1	Camk2n1	Camk2n1~Camk2n1
18	chr1	13061948	13063984	Prdm14		4	138707207	138707927	4	138449685	138457553	Camk2n1	Camk2n1	Camk2n1~Camk2n1
18	chr1	13063985	13065827	Prdm14		4	138718771	138724874	4	138449685	138457553	Camk2n1	Camk2n1	Camk2n1~Camk2n1
18	chr1	13065828	13068876	Prdm14		4	138724875	138729532	4	138449685	138457553	Camk2n1	Camk2n1	Camk2n1~Camk2n1
18	chr1	13068877	13071843	Prdm14		4	138736014	138745071	4	138449685	138457553	Camk2n1	Camk2n1	Camk2n1~Camk2n1
18	chr1	13071844	13073388	Prdm14		4	138746279	138747602	4	138449685	138457553	Camk2n1	Camk2n1	Camk2n1~Camk2n1
18	chr1	13073389	13074950	Prdm14		4	138747603	138750899	4	138449685	138457553	Camk2n1	Camk2n1	Camk2n1~Camk2n1
18	chr1	13074951	13076140	Prdm14		4	138792732	138792990	4	138449685	138457553	Camk2n1	Camk2n1	Camk2n1~Camk2n1
18	chr1	13076141	13081579	Prdm14		4	138818428	138822994	4	138449685	138457553	Camk2n1	Camk2n1	Camk2n1~Camk2n1
18	chr1	13081580	13087035	Prdm14		4	138823584	138831326	4	138449685	138457553	Camk2n1	Camk2n1	Camk2n1~Camk2n1
18	chr1	13087036	13094961	Prdm14		4	138831327	138835751	4	138449685	138457553	Camk2n1	Camk2n1	Camk2n1~Camk2n1
18	chr1	13094962	13099769	Prdm14		4	138844630	138846784	4	138449685	138457553	Camk2n1	Camk2n1	Camk2n1~Camk2n1
18	chr1	13099770	13102422	Prdm14		4	138846785	138848777	4	138449685	138457553	Camk2n1	Camk2n1	Camk2n1~Camk2n1
18	chr1	13102423	13102641	Prdm14		4	138853326	138853481	4	138449685	138457553	Camk2n1	Camk2n1	Camk2n1~Camk2n1
19	chr1	13102642	13108469	Prdm14		4	138853482	138858519	4	138449685	138457553	Camk2n1	Camk2n1	Camk2n1~Camk2n1
19	chr1	118639031	118642215	Tfcp2l1		4	138861699	138865134	4	138449685	138457553	Camk2n1	Camk2n1	Camk2n1~Camk2n1
20	chr1	118642216	118653587	Tfcp2l1		4	138865135	138868775	4	138449685	138457553	Camk2n1	Camk2n1	Camk2n1~Camk2n1
21	chr1	36980103	36988975	Tmem131		4	138875499	138879044	4	138449685	138457553	Camk2n1	Camk2n1	Camk2n1~Camk2n1
21	chr1	167269900	167271730	Uck2		4	138429844	138447496	4	138718771	138724874	Pla2g2c	Camk2n1	Camk2n1~Pla2g2c
21	chr1	167271731	167275697	Uck2		4	138447497	138449166	4	138718771	138724874	Pla2g2c	Camk2n1	Camk2n1~Pla2g2c
21	chr1	167275698	167275972	Uck2		4	138449167	138449684	4	138718771	138724874	Pla2g2c	Camk2n1	Camk2n1~Pla2g2c
21	chr1	167275973	167289128	Uck2		4	138449685	138457553	4	138718771	138724874	Pla2g2c	Camk2n1	Camk2n1~Pla2g2c
22	chr1	167289129	167296054	Uck2		4	138447497	138449166	4	138736014	138745071	Ubxn10	Camk2n1	Camk2n1~Ubxn10
22	chr1	136689647	136693590	Zfp281		4	138449167	138449684	4	138736014	138745071	Ubxn10	Camk2n1	Camk2n1~Ubxn10
22	chr1	136693591	136694869	Zfp281		4	138449685	138457553	4	138736014	138745071	Ubxn10	Camk2n1	Camk2n1~Ubxn10
23	chr10	21080144	21083354	Ahi1		4	138447497	138449166	4	138750900	138769667	Pla2g2f	Camk2n1	Camk2n1~Pla2g2f
23	chr10	21083355	21084909	Ahi1		4	138447497	138449166	4	138773182	138778426	Pla2g2d	Camk2n1	Camk2n1~Pla2g2d
23	chr10	21084910	21088505	Ahi1		4	138447497	138449166	4	138823584	138831326	U1.147	Camk2n1	Camk2n1~U1.147
23	chr10	21088506	21089043	Ahi1		4	138449685	138457553	4	138823584	138831326	U1.147	Camk2n1	Camk2n1~U1.147
23	chr10	21089044	21091102	Ahi1		4	138429844	138447496	4	138861699	138865134	Pla2g5	Camk2n1	Camk2n1~Pla2g5
23	chr10	21091103	21091438	Ahi1		4	138447497	138449166	4	138861699	138865134	Pla2g5	Camk2n1	Camk2n1~Pla2g5
23	chr10	21091439	21094902	Ahi1		4	138449167	138449684	4	138861699	138865134	Pla2g5	Camk2n1	Camk2n1~Pla2g5
23	chr10	21094903	21095056	Ahi1		4	138449685	138457553	4	138861699	138865134	Pla2g5	Camk2n1	Camk2n1~Pla2g5
23	chr10	21095057	21101810	Ahi1		4	138447497	138449166	4	138875499	138879044	Pla2g2e	Camk2n1	Camk2n1~Pla2g2e
23	chr10	21101811	21103159	Ahi1		4	138449167	138449684	4	138875499	138879044	Pla2g2e	Camk2n1	Camk2n1~Pla2g2e
23	chr10	21103160	21103495	Ahi1		4	138449685	138457553	4	138875499	138879044	Pla2g2e	Camk2n1	Camk2n1~Pla2g2e
23	chr10	21103496	21103679	Ahi1		7	30191755	30200136	7	30182946	30185975	Cox7a1	Capns1	Capns1~Cox7a1
23	chr10	21103680	21105826	Ahi1		7	30182946	30185975	7	30191755	30200136	Capns1	Capns1	Capns1~Capns1
23	chr10	21105827	21109090	Ahi1		7	30217277	30219445	7	30191755	30200136	Capns1	Capns1	Capns1~Capns1
23	chr10	21109091	21109207	Ahi1		7	30219446	30221232	7	30191755	30200136	Capns1	Capns1	Capns1~Capns1
23	chr1	136694870	136715865	Zfp281		7	30226221	30227619	7	30191755	30200136	Capns1	Capns1	Capns1~Capns1
24	chr10	21109208	21112003	Ahi1		7	30280472	30288440	7	30191755	30200136	Capns1	Capns1	Capns1~Capns1
24	chr10	85538972	85539348	Btbd11		7	30288441	30291265	7	30191755	30200136	Capns1	Capns1	Capns1~Capns1
24	chr10	85539349	85541791	Btbd11		7	30291266	30306175	7	30191755	30200136	Capns1	Capns1	Capns1~Capns1
25	chr10	85541792	85548902	Btbd11		7	30763637	30765083	7	30191755	30200136	Capns1	Capns1	Capns1~Capns1
26	chr10	75929067	75946463	Chchd10		7	30191755	30200136	7	30229647	30233609	Polr2i	Capns1	Capns1~Polr2i
27	chr10	77185425	77205148	Col18a1		7	30191755	30200136	7	30275900	30280471	Thap8	Capns1	Capns1~Thap8
27	chr10	59956540	59957994	Ddit4		7	30191755	30200136	7	30291266	30306175	Clip3	Capns1	Capns1~Clip3
27	chr10	59957995	59965521	Ddit4		7	30191755	30200136	7	30763637	30765083	Dmkn	Capns1	Capns1~Dmkn
27	chr10	59965522	59969828	Ddit4		2	154524548	154525001	2	154401782	154418291	Snta1	Cbfa2t2	Cbfa2t2~Snta1
28	chr10	59969829	59977000	Ddit4		2	154529521	154533040	2	154401782	154418291	Snta1	Cbfa2t2	Cbfa2t2~Snta1
28	chr10	75872701	75873291	Derl3		2	154533225	154542335	2	154401782	154418291	Snta1	Cbfa2t2	Cbfa2t2~Snta1
28	chr10	75873292	75877282	Derl3		2	154557978	154559189	2	154401782	154418291	Snta1	Cbfa2t2	Cbfa2t2~Snta1
28	chr10	75877283	75882469	Derl3		2	154586537	154587271	2	154401782	154418291	Snta1	Cbfa2t2	Cbfa2t2~Snta1
29	chr10	75882470	75883802	Derl3		2	154587272	154592348	2	154401782	154418291	Snta1	Cbfa2t2	Cbfa2t2~Snta1
29	chr10	80043081	80051028	Gpx4		2	154632514	154637608	2	154401782	154418291	Snta1	Cbfa2t2	Cbfa2t2~Snta1
30	chr10	80051029	80066472	Gpx4		2	154557978	154559189	2	154426154	154438588	Cbfa2t2	Cbfa2t2	Cbfa2t2~Cbfa2t2
31	chr10	40252632	40259332	Gtf3c6		2	154586537	154587271	2	154426154	154438588	Cbfa2t2	Cbfa2t2	Cbfa2t2~Cbfa2t2
32	chr10	44388785	44409256	Mir1929		2	154401782	154418291	2	154557978	154559189	Necab3	Cbfa2t2	Cbfa2t2~Necab3
33	chr10	66915582	66929899	Reep3		2	154418292	154426153	2	154557978	154559189	Necab3	Cbfa2t2	Cbfa2t2~Necab3
33	chr10	67082574	67084116	Reep3		17	47608138	47612499	17	47503998	47510641	Ccnd3	Ccnd3	Ccnd3~Ccnd3
33	chr10	67084117	67085566	Reep3		17	47502456	47503997	17	47608138	47612499	Bysl	Ccnd3	Ccnd3~Bysl
33	chr10	67085567	67087820	Reep3		17	47503998	47510641	17	47608138	47612499	Bysl	Ccnd3	Ccnd3~Bysl
33	chr10	67087821	67091579	Reep3		17	47510642	47510871	17	47608138	47612499	Bysl	Ccnd3	Ccnd3~Bysl
33	chr10	67091580	67093453	Reep3		17	47510872	47512255	17	47608138	47612499	Bysl	Ccnd3	Ccnd3~Bysl
33	chr10	67093454	67100188	Reep3		17	47502456	47503997	17	47628821	47633052	Usp49	Ccnd3	Ccnd3~Usp49
34	chr10	67100189	67105035	Reep3		6	125439069	125441874	6	125487129	125498101	Cd9	Cd9	Cd9~Cd9
34	chr10	21818781	21828741	Sgk1		10	75929067	75946463	10	75586612	75591673	Ggt5	Chchd10	Chchd10~Ggt5
34	chr10	21828742	21828948	Sgk1		10	75586612	75591673	10	75929067	75946463	Chchd10	Chchd10	Chchd10~Chchd10
35	chr10	21828949	21835301	Sgk1		10	75910798	75911878	10	75929067	75946463	Chchd10	Chchd10	Chchd10~Chchd10
35	chr10	21980517	21986600	Sgk1		10	75920922	75922103	10	75929067	75946463	Chchd10	Chchd10	Chchd10~Chchd10
35	chr10	21986601	21988242	Sgk1		10	75922358	75925882	10	75929067	75946463	Chchd10	Chchd10	Chchd10~Chchd10
36	chr10	21988243	21990503	Sgk1		10	75925883	75926142	10	75929067	75946463	Chchd10	Chchd10	Chchd10~Chchd10
36	chr10	62882651	62885225	Tet1		10	75926143	75927551	10	75929067	75946463	Chchd10	Chchd10	Chchd10~Chchd10
36	chr10	62885226	62888260	Tet1		10	75950096	75955565	10	75929067	75946463	Chchd10	Chchd10	Chchd10~Chchd10
36	chr10	62888261	62895739	Tet1		11	12463135	12465595	11	11861422	11875575	1700042O10Rik	Cobl	Cobl~1700042O10Rik
37	chr11	117078790	117089222	2810008D09Rik		11	11835090	11837499	11	12463135	12465595	Cobl	Cobl	Cobl~Cobl
37	chr10	62895740	62900840	Tet1		11	11843697	11845079	11	12463135	12465595	Cobl	Cobl	Cobl~Cobl
38	chr11	117089223	117093667	2810008D09Rik		11	12532542	12537751	11	12463135	12465595	Cobl	Cobl	Cobl~Cobl
38	chr11	69701899	69705516	BC096441		10	59957995	59965521	10	60103568	60107516	Spock2	Ddit4	Ddit4~Spock2
39	chr11	69705517	69711182	BC096441		10	75873292	75877282	10	75568359	75577206	Gm17269	Derl3	Derl3~Gm17269
40	chr11	62506697	62518131	Cenpv		10	75872701	75873291	10	75586612	75591673	Ggt5	Derl3	Derl3~Ggt5
40	chr11	12454649	12458759	Cobl		10	75873292	75877282	10	75586612	75591673	Ggt5	Derl3	Derl3~Ggt5
40	chr11	12458760	12460330	Cobl		10	75877283	75882469	10	75586612	75591673	Ggt5	Derl3	Derl3~Ggt5
40	chr11	12460331	12463134	Cobl		10	75877283	75882469	10	75834821	75837812	Gstt2	Derl3	Derl3~Gstt2
40	chr11	12463135	12465595	Cobl		10	75873292	75877282	10	75920922	75922103	Smarcb1	Derl3	Derl3~Smarcb1
40	chr11	12465596	12465757	Cobl		10	75877283	75882469	10	75950096	75955565	AC134382.1	Derl3	Derl3~AC134382.1
40	chr11	12465758	12465767	Cobl		6	122664079	122666158	6	122707373	122709173	Nanog	Dppa3	Dppa3~Nanog
41	chr11	12465768	12472938	Cobl		6	122664079	122666158	6	122795757	122817381	Slc2a3	Dppa3	Dppa3~Slc2a3
41	chr11	104275238	104291951	Mapt		6	122664079	122666158	6	122817382	122824491	Foxj2	Dppa3	Dppa3~Foxj2
41	chr11	104291952	104299318	Mapt		9	78326817	78327918	9	78352841	78360897	Gsta2	Dppa5a	Dppa5a~Gsta2
41	chr11	104299319	104300292	Mapt		9	78386337	78391713	9	78352841	78360897	Gsta2	Dppa5a	Dppa5a~Gsta2
41	chr11	104300293	104303842	Mapt		9	78394401	78399516	9	78352841	78360897	Gsta2	Dppa5a	Dppa5a~Gsta2
41	chr11	104303843	104304645	Mapt		9	78441055	78451838	9	78352841	78360897	Gsta2	Dppa5a	Dppa5a~Gsta2
42	chr11	104304646	104306789	Mapt		9	78376094	78386336	9	78368137	78375003	Dppa5a	Dppa5a	Dppa5a~Dppa5a
42	chr11	97655902	97661214	Mllt6		9	78394401	78399516	9	78368137	78375003	Dppa5a	Dppa5a	Dppa5a~Dppa5a
43	chr11	97661215	97666875	Mllt6		9	78453482	78457762	9	78368137	78375003	Dppa5a	Dppa5a	Dppa5a~Dppa5a
43	chr11	88614984	88626980	Msi2		9	78368137	78375003	9	78376094	78386336	Ooep	Dppa5a	Dppa5a~Ooep
43	chr11	88626981	88629643	Msi2		9	78352841	78360897	9	78394401	78399516	Ddx43	Dppa5a	Dppa5a~Ddx43
44	chr11	88629644	88632160	Msi2		9	78360898	78363288	9	78394401	78399516	Ddx43	Dppa5a	Dppa5a~Ddx43
44	chr11	77882698	77892498	Pipox		9	78360898	78363288	9	78476543	78479412	mmu	Dppa5a	Dppa5a~mmu
44	chr11	77892499	77896991	Pipox		17	26519988	26521999	17	26505162	26518791	Dusp1	Dusp1	Dusp1~Dusp1
44	chr11	77896992	77900599	Pipox		17	26627366	26627619	17	26505162	26518791	Dusp1	Dusp1	Dusp1~Dusp1
45	chr11	77900600	77908079	Pipox		17	26627646	26632985	17	26505162	26518791	Dusp1	Dusp1	Dusp1~Dusp1
46	chr11	66918507	66938217	Pirt		17	26505162	26518791	17	26536282	26543311	Gm8225	Dusp1	Dusp1~Gm8225
46	chr11	107434176	107440918	Pitpnc1		17	26502416	26505161	17	26556061	26562052	Ergic1	Dusp1	Dusp1~Ergic1
46	chr11	107440919	107443060	Pitpnc1		17	26496490	26498707	17	26577009	26587697	AC122252.1	Dusp1	Dusp1~AC122252.1
46	chr11	107443061	107444000	Pitpnc1		17	26492702	26496133	17	26625033	26627145	Gm17218	Dusp1	Dusp1~Gm17218
47	chr11	107444001	107451178	Pitpnc1		17	26496134	26496489	17	26625033	26627145	Gm17218	Dusp1	Dusp1~Gm17218
47	chr11	33522712	33529094	Ranbp17		17	26496490	26498707	17	26625033	26627145	Gm17218	Dusp1	Dusp1~Gm17218
47	chr11	33529095	33536535	Ranbp17		17	26498708	26501595	17	26625033	26627145	Gm17218	Dusp1	Dusp1~Gm17218
47	chr11	33536536	33537669	Ranbp17		17	26502416	26505161	17	26625033	26627145	Gm17218	Dusp1	Dusp1~Gm17218
47	chr11	33537670	33538367	Ranbp17		17	26505162	26518791	17	26712948	26716685	A930001N09Rik	Dusp1	Dusp1~A930001N09Rik
47	chr11	33538368	33542989	Ranbp17		16	22856741	22858774	16	23100961	23107957	Eif4a2	Eif4a2	Eif4a2~Eif4a2
48	chr11	33542990	33555463	Ranbp17		16	22890721	22893724	16	23100961	23107957	Eif4a2	Eif4a2	Eif4a2~Eif4a2
49	chr11	98955192	98966886	Rara		16	23109932	23110737	16	23100961	23107957	Eif4a2	Eif4a2	Eif4a2~Eif4a2
49	chr11	117958092	117972758	Socs3		16	23116488	23127945	16	23100961	23107957	Eif4a2	Eif4a2	Eif4a2~Eif4a2
49	chr11	117972759	117972940	Socs3		1	181900451	181901203	1	182018189	182022929	Enah	Enah	Enah~Enah
49	chr11	117972941	117973614	Socs3		1	182025857	182034307	1	182018189	182022929	Enah	Enah	Enah~Enah
49	chr11	117973615	117973982	Socs3		1	182067270	182068302	1	182018189	182022929	Enah	Enah	Enah~Enah
50	chr11	117973983	117981008	Socs3		1	182068303	182071111	1	182018189	182022929	Enah	Enah	Enah~Enah
50	chr11	66988251	67011472	Tmem220		1	182071112	182079121	1	182018189	182022929	Enah	Enah	Enah~Enah
50	chr11	67011473	67013967	Tmem220		1	182102128	182108351	1	182018189	182022929	Enah	Enah	Enah~Enah
50	chr11	67013968	67014060	Tmem220		1	182108352	182111660	1	182018189	182022929	Enah	Enah	Enah~Enah
50	chr11	67014061	67014507	Tmem220		1	182111661	182112191	1	182018189	182022929	Enah	Enah	Enah~Enah
50	chr11	67014508	67016183	Tmem220		1	182112192	182115620	1	182018189	182022929	Enah	Enah	Enah~Enah
51	chr11	67016184	67037351	Tmem220		13	97432375	97433063	13	97230609	97241955	Enc1	Enc1	Enc1~Enc1
51	chr11	54949710	54954559	Tnip1		13	97433064	97435382	13	97230609	97241955	Enc1	Enc1	Enc1~Enc1
51	chr11	54954560	54965913	Tnip1		13	97435918	97436661	13	97230609	97241955	Enc1	Enc1	Enc1~Enc1
51	chr11	54965914	54967287	Tnip1		13	97230609	97241955	13	97290730	97293785	AC160109.1	Enc1	Enc1~AC160109.1
51	chr11	54967288	54969407	Tnip1		13	97285898	97288009	13	97290730	97293785	AC160109.1	Enc1	Enc1~AC160109.1
51	chr11	54969408	54969752	Tnip1		14	70626456	70627695	14	70440951	70451392	Polr3d	Epb4.9	Epb4.9~Polr3d
52	chr11	54969753	54972741	Tnip1		14	70457399	70461580	14	70633175	70653013	Epb4.9	Epb4.9	Epb4.9~Epb4.9
52	chr11	8565900	8567371	Tns3		14	70510699	70513198	14	70633175	70653013	Epb4.9	Epb4.9	Epb4.9~Epb4.9
52	chr11	8567372	8571007	Tns3		14	70551923	70557491	14	70633175	70653013	Epb4.9	Epb4.9	Epb4.9~Epb4.9
52	chr11	8571008	8571153	Tns3		14	70560647	70562557	14	70633175	70653013	Epb4.9	Epb4.9	Epb4.9~Epb4.9
52	chr11	8571154	8574392	Tns3		14	70604753	70609474	14	70633175	70653013	Epb4.9	Epb4.9	Epb4.9~Epb4.9
52	chr11	8574393	8577868	Tns3		4	141300907	141303806	4	141265382	141277895	Gm13055	Epha2	Epha2~Gm13055
52	chr11	8577869	8578094	Tns3		4	141306682	141309220	4	141265382	141277895	Gm13055	Epha2	Epha2~Gm13055
52	chr11	8578095	8579640	Tns3		4	141327335	141331344	4	141265382	141277895	Gm13055	Epha2	Epha2~Gm13055
52	chr11	8579641	8582955	Tns3		4	141345223	141347727	4	141265382	141277895	Gm13055	Epha2	Epha2~Gm13055
52	chr11	8582956	8583241	Tns3		4	141347728	141347907	4	141265382	141277895	Gm13055	Epha2	Epha2~Gm13055
52	chr11	8583242	8585866	Tns3		4	141365458	141373978	4	141265382	141277895	Gm13055	Epha2	Epha2~Gm13055
53	chr11	8585867	8587873	Tns3		13	95655160	95656725	13	95518551	95525709	F2rl1	F2rl1	F2rl1~F2rl1
54	chr11	102329326	102332895	Ubtf		7	144567299	144567535	7	144858795	144862092	Fgf4	Fgf4	Fgf4~Fgf4
55	chr11	9114756	9125101	Upp1		7	144581409	144583389	7	144858795	144862092	Fgf4	Fgf4	Fgf4~Fgf4
56	chr12	86897279	86900891	6430527G18Rik		6	67112276	67116751	6	67026116	67028309	U1.48	Gadd45a	Gadd45a~U1.48
56	chr12	86900892	86900978	6430527G18Rik		6	67111461	67112275	6	67035034	67037874	Gadd45a	Gadd45a	Gadd45a~Gadd45a
56	chr11	52358660	52373893	Vdac1		6	67112276	67116751	6	67035034	67037874	Gadd45a	Gadd45a	Gadd45a~Gadd45a
57	chr12	86900979	86907243	6430527G18Rik		1	89858062	89871300	1	89927948	89931961	D130058E05Rik	Gbx2	Gbx2~D130058E05Rik
57	chr12	86459994	86469804	Esrrb		1	119075243	119083455	1	118624377	118630226	Tcfcp2l1	Gli2	Gli2~Tcfcp2l1
57	chr12	86469805	86471556	Esrrb		X	8008524	8019287	X	7837014	7849435	Otud5	Glod5	Glod5~Otud5
57	chr12	86471557	86471588	Esrrb		X	8008524	8019287	X	7899080	7906072	Pqbp1	Glod5	Glod5~Pqbp1
57	chr12	86471589	86472239	Esrrb		X	8000302	8008523	X	7906073	7911533	Gm10491	Glod5	Glod5~Gm10491
57	chr12	86472240	86475760	Esrrb		X	8008524	8019287	X	7906073	7911533	Gm10491	Glod5	Glod5~Gm10491
57	chr12	86475761	86476253	Esrrb		X	8019288	8019487	X	7906073	7911533	Gm10491	Glod5	Glod5~Gm10491
57	chr12	86476254	86477059	Esrrb		X	8008524	8019287	X	7911534	7924285	Pcsk1n	Glod5	Glod5~Pcsk1n
58	chr12	86477060	86482988	Esrrb		X	8000302	8008523	X	7924286	7937352	Eras	Glod5	Glod5~Eras
59	chr12	86498047	86507714	Esrrb		X	8008524	8019287	X	7924286	7937352	Eras	Glod5	Glod5~Eras
59	chr12	54301001	54307627	Gm7550		X	8000302	8008523	X	7974091	7980606	Gata1	Glod5	Glod5~Gata1
60	chr12	54307628	54316962	Gm7550		X	7745431	7756509	X	8008524	8019287	Glod5	Glod5	Glod5~Glod5
60	chr12	102696927	102702753	Itpk1		X	7762029	7764333	X	8008524	8019287	Glod5	Glod5	Glod5~Glod5
61	chr12	102702754	102728532	Itpk1		X	7837014	7849435	X	8008524	8019287	Glod5	Glod5	Glod5~Glod5
61	chr12	56282947	56284968	Mbip		X	7896801	7899079	X	8008524	8019287	Glod5	Glod5	Glod5~Glod5
61	chr12	56284969	56286005	Mbip		X	7899080	7906072	X	8008524	8019287	Glod5	Glod5	Glod5~Glod5
61	chr12	56286006	56287231	Mbip		X	7906073	7911533	X	8008524	8019287	Glod5	Glod5	Glod5~Glod5
61	chr12	56287232	56290233	Mbip		X	7911534	7924285	X	8008524	8019287	Glod5	Glod5	Glod5~Glod5
61	chr12	56290234	56291180	Mbip		X	7924286	7937352	X	8008524	8019287	Glod5	Glod5	Glod5~Glod5
61	chr12	56291181	56291640	Mbip		X	7942265	7958314	X	8008524	8019287	Glod5	Glod5	Glod5~Glod5
61	chr12	56291641	56293233	Mbip		X	7974091	7980606	X	8008524	8019287	Glod5	Glod5	Glod5~Glod5
61	chr12	56293234	56296352	Mbip		X	7991927	7994165	X	8008524	8019287	Glod5	Glod5	Glod5~Glod5
61	chr12	56296353	56297192	Mbip		4	142071213	142086681	4	142010870	142015384	Fhad1	Gm10565	Gm10565~Fhad1
61	chr12	56297193	56297597	Mbip		4	142071213	142086681	4	142017621	142018137	4930455G09Rik	Gm10565	Gm10565~4930455G09Rik
61	chr12	56297598	56298020	Mbip		4	141869382	141870055	4	142071213	142086681	Tmem51	Gm10565	Gm10565~Tmem51
61	chr12	56298021	56298567	Mbip		4	142003038	142005422	4	142071213	142086681	Tmem51	Gm10565	Gm10565~Tmem51
62	chr12	56298568	56303192	Mbip		4	142005689	142006308	4	142071213	142086681	Tmem51	Gm10565	Gm10565~Tmem51
62	chr12	12774550	12787468	Mycn		4	142067954	142069584	4	142071213	142086681	Tmem51	Gm10565	Gm10565~Tmem51
62	chr12	12787469	12787898	Mycn		4	142090777	142094727	4	142071213	142086681	Tmem51	Gm10565	Gm10565~Tmem51
63	chr12	12787899	12789375	Mycn		17	29077522	29081993	17	29258605	29264517	Ppil1	Gm16197	Gm16197~Ppil1
64	chr12	12800636	12808331	Mycn		2	71652851	71653644	2	71717045	71722643	Gm1631	Gm1631	Gm1631~Gm1631
64	chr12	12921328	12935470	Mycn		17	45448753	45451621	17	45458391	45469386	Gm9104	Gm9104	Gm9104~Gm9104
64	chr12	12935471	12938796	Mycn		17	45502012	45503520	17	45458391	45469386	Gm9104	Gm9104	Gm9104~Gm9104
64	chr12	12938797	12941611	Mycn		17	45516629	45519022	17	45458391	45469386	Gm9104	Gm9104	Gm9104~Gm9104
64	chr12	12941612	12943182	Mycn		17	45562454	45563263	17	45458391	45469386	Gm9104	Gm9104	Gm9104~Gm9104
65	chr12	12943183	12949556	Mycn		17	45563264	45566165	17	45458391	45469386	Gm9104	Gm9104	Gm9104~Gm9104
65	chr12	55477873	55488736	Nfkbia		17	45581826	45583559	17	45458391	45469386	Gm9104	Gm9104	Gm9104~Gm9104
65	chr12	55488737	55495614	Nfkbia		17	45627052	45630089	17	45458391	45469386	Gm9104	Gm9104	Gm9104~Gm9104
65	chr12	55495615	55495638	Nfkbia		17	45654738	45659633	17	45458391	45469386	Gm9104	Gm9104	Gm9104~Gm9104
66	chr12	55495639	55506641	Nfkbia		17	45664682	45666795	17	45458391	45469386	Gm9104	Gm9104	Gm9104~Gm9104
67	chr12	110412060	110418712	Ppp2r5c		17	45458391	45469386	17	45569386	45574620	Hsp90ab1	Gm9104	Gm9104~Hsp90ab1
68	chr12	110463167	110478126	Ppp2r5c		1	166121780	166141321	1	165762271	165764690	Creg1	Gpa33	Gpa33~Creg1
68	chr12	110480194	110489538	Ppp2r5c		1	166121780	166141321	1	165787936	165788982	Cd247	Gpa33	Gpa33~Cd247
68	chr12	110489539	110494209	Ppp2r5c		1	165788983	165791493	1	166121780	166141321	Dusp27	Gpa33	Gpa33~Dusp27
68	chr12	110494210	110494324	Ppp2r5c		1	166142594	166146773	1	166121780	166141321	Dusp27	Gpa33	Gpa33~Dusp27
68	chr12	110494325	110499216	Ppp2r5c		1	166325105	166326929	1	166121780	166141321	Dusp27	Gpa33	Gpa33~Dusp27
68	chr12	110499217	110503326	Ppp2r5c		1	135172355	135178201	1	135369242	135375557	Shisa4	Gpr37l1	Gpr37l1~Shisa4
69	chr13	97281889	97285826	Enc1		1	135188061	135189361	1	135369242	135375557	Shisa4	Gpr37l1	Gpr37l1~Shisa4
69	chr13	97285827	97285897	Enc1		1	135196274	135196438	1	135369242	135375557	Shisa4	Gpr37l1	Gpr37l1~Shisa4
69	chr13	97285898	97288009	Enc1		1	135198584	135199319	1	135369242	135375557	Shisa4	Gpr37l1	Gpr37l1~Shisa4
69	chr13	97288010	97290729	Enc1		1	135199320	135200930	1	135369242	135375557	Shisa4	Gpr37l1	Gpr37l1~Shisa4
69	chr12	110503327	110505800	Ppp2r5c		10	80043081	80051028	10	79884074	79887393	Elane	Gpx4	Gpx4~Elane
70	chr13	97290730	97293785	Enc1		10	80043081	80051028	10	79908701	79909582	Med16	Gpx4	Gpx4~Med16
70	chr13	97432375	97433063	Enc1		10	80043081	80051028	10	79909583	79925762	Kiss1r	Gpx4	Gpx4~Kiss1r
70	chr13	97433064	97435382	Enc1		10	80043081	80051028	10	79926796	79927180	Arid3a	Gpx4	Gpx4~Arid3a
70	chr13	97435383	97435917	Enc1		10	80043081	80051028	10	79985293	79992220	U6.488	Gpx4	Gpx4~U6.488
70	chr13	97435918	97436661	Enc1		10	80043081	80051028	10	79994257	79997302	Abca7	Gpx4	Gpx4~Abca7
70	chr13	97436662	97450688	Enc1		10	80043081	80051028	10	80005868	80027599	Hmha1	Gpx4	Gpx4~Hmha1
71	chr13	97450689	97458955	Enc1		10	79884074	79887393	10	80043081	80051028	Gpx4	Gpx4	Gpx4~Gpx4
71	chr13	95518551	95525709	F2rl1		10	79909583	79925762	10	80043081	80051028	Gpx4	Gpx4	Gpx4~Gpx4
71	chr13	95525710	95531083	F2rl1		10	79938277	79939888	10	80043081	80051028	Gpx4	Gpx4	Gpx4~Gpx4
71	chr13	95531084	95531173	F2rl1		10	79984465	79985292	10	80043081	80051028	Gpx4	Gpx4	Gpx4~Gpx4
72	chr13	95531174	95537917	F2rl1		10	79985293	79992220	10	80043081	80051028	Gpx4	Gpx4	Gpx4~Gpx4
72	chr13	63960395	63968783	Hsd17b3		10	79992221	79994256	10	80043081	80051028	Gpx4	Gpx4	Gpx4~Gpx4
72	chr13	63968784	63970850	Hsd17b3		10	79998499	80002763	10	80043081	80051028	Gpx4	Gpx4	Gpx4~Gpx4
72	chr13	63970851	63976847	Hsd17b3		10	80033909	80036836	10	80043081	80051028	Gpx4	Gpx4	Gpx4~Gpx4
73	chr13	63976848	63981782	Hsd17b3		10	80066473	80071207	10	80043081	80051028	Gpx4	Gpx4	Gpx4~Gpx4
73	chr13	109627275	109629487	Mir1904		10	80071608	80075635	10	80043081	80051028	Gpx4	Gpx4	Gpx4~Gpx4
73	chr13	109629488	109630639	Mir1904		10	80096261	80097706	10	80043081	80051028	Gpx4	Gpx4	Gpx4~Gpx4
73	chr13	109630640	109631725	Mir1904		10	80097707	80105664	10	80043081	80051028	Gpx4	Gpx4	Gpx4~Gpx4
73	chr13	109631726	109633144	Mir1904		10	80105665	80124375	10	80043081	80051028	Gpx4	Gpx4	Gpx4~Gpx4
73	chr13	109633145	109633239	Mir1904		10	80130663	80133417	10	80043081	80051028	Gpx4	Gpx4	Gpx4~Gpx4
73	chr13	109633240	109636363	Mir1904		10	80133418	80144051	10	80043081	80051028	Gpx4	Gpx4	Gpx4~Gpx4
73	chr13	109636364	109637525	Mir1904		10	80145663	80155781	10	80043081	80051028	Gpx4	Gpx4	Gpx4~Gpx4
73	chr13	109637526	109637882	Mir1904		10	80156007	80164093	10	80043081	80051028	Gpx4	Gpx4	Gpx4~Gpx4
73	chr13	109637883	109647472	Mir1904		10	80165579	80167855	10	80043081	80051028	Gpx4	Gpx4	Gpx4~Gpx4
73	chr13	109647473	109647489	Mir1904		10	80043081	80051028	10	80097707	80105664	Sbno2	Gpx4	Gpx4~Sbno2
73	chr13	109647490	109651474	Mir1904		10	80043081	80051028	10	80133418	80144051	Atp5d	Gpx4	Gpx4~Atp5d
74	chr14	76612568	76617734	1700108F19Rik		10	80043081	80051028	10	80165579	80167855	Cirbp	Gpx4	Gpx4~Cirbp
74	chr14	76617735	76620875	1700108F19Rik		10	40300596	40304375	10	40252632	40259332	Gtf3c6	Gtf3c6	Gtf3c6~Gtf3c6
74	chr14	76620876	76626315	1700108F19Rik		10	40521978	40528483	10	40252632	40259332	Gtf3c6	Gtf3c6	Gtf3c6~Gtf3c6
74	chr13	109651475	109653307	Mir1904		15	39005163	39009229	10	40252632	40259332	Gtf3c6	Gtf3c6	Gtf3c6~Gtf3c6
75	chr14	76626316	76631696	1700108F19Rik		10	40252632	40259332	15	39005163	39009229	Fzd6	Gtf3c6	Gtf3c6~Fzd6
75	chr14	70621805	70626455	Epb4.9		17	37044789	37049344	17	36973157	36984474	2410137M14Rik	H2-M5	H2-M5~2410137M14Rik
75	chr14	70626456	70627695	Epb4.9		17	36909282	36909942	17	36984475	36998367	H2-M5	H2-M5	H2-M5~ H2-M5
75	chr14	70627696	70633174	Epb4.9		17	36909943	36910574	17	36984475	36998367	H2-M5	H2-M5	H2-M5~ H2-M5
76	chr14	70633175	70653013	Epb4.9		17	37044789	37049344	17	36984475	36998367	H2-M5	H2-M5	H2-M5~ H2-M5
76	chr14	64620118	64640014	Kif13b		17	37070785	37074972	17	36984475	36998367	H2-M5	H2-M5	H2-M5~ H2-M5
76	chr14	64640015	64644776	Kif13b		17	37080295	37081973	17	36984475	36998367	H2-M5	H2-M5	H2-M5~ H2-M5
76	chr14	64644777	64648209	Kif13b		17	36984475	36998367	17	37044789	37049344	Gabbr1	H2-M5	H2-M5~Gabbr1
77	chr14	64648210	64653588	Kif13b		9	56535541	56540000	9	56084296	56091930	Pstpip1	Hmg20a	Hmg20a~Pstpip1
77	chr14	99335574	99340313	Klf5		7	45549000	45561149	7	45213147	45218500	Tead2	Hsd17b14	Hsd17b14~Tead2
77	chr14	99340314	99340846	Klf5		7	45549000	45561149	7	45458342	45463630	Ftl1	Hsd17b14	Hsd17b14~Ftl1
77	chr14	99340847	99344464	Klf5		7	45549000	45561149	7	45463631	45467090	Bax	Hsd17b14	Hsd17b14~Bax
77	chr14	99344465	99351380	Klf5		7	45549000	45561149	7	45484155	45486276	Tulp2	Hsd17b14	Hsd17b14~Tulp2
78	chr14	99351381	99360768	Klf5		7	45549000	45561149	7	45487028	45495536	Dhdh	Hsd17b14	Hsd17b14~Dhdh
78	chr14	21466701	21477985	Myst4		7	45549000	45561149	7	45525689	45536594	Ppp1r15a	Hsd17b14	Hsd17b14~Ppp1r15a
78	chr14	21477986	21482503	Myst4		7	45213147	45218500	7	45549000	45561149	Gm16022	Hsd17b14	Hsd17b14~Gm16022
78	chr14	21482504	21482869	Myst4		7	45434942	45436134	7	45549000	45561149	Gm16022	Hsd17b14	Hsd17b14~Gm16022
78	chr14	21482870	21483236	Myst4		7	45463631	45467090	7	45549000	45561149	Gm16022	Hsd17b14	Hsd17b14~Gm16022
79	chr14	21483237	21494181	Myst4		7	45467091	45472388	7	45549000	45561149	Gm16022	Hsd17b14	Hsd17b14~Gm16022
79	chr14	48650871	48655043	Otx2		7	45473702	45475049	7	45549000	45561149	Gm16022	Hsd17b14	Hsd17b14~Gm16022
79	chr14	48655044	48658772	Otx2		7	45475050	45478574	7	45549000	45561149	Gm16022	Hsd17b14	Hsd17b14~Gm16022
79	chr14	48658773	48658833	Otx2		7	45478575	45479309	7	45549000	45561149	Gm16022	Hsd17b14	Hsd17b14~Gm16022
80	chr14	48658834	48664199	Otx2		7	45479310	45484154	7	45549000	45561149	Gm16022	Hsd17b14	Hsd17b14~Gm16022
80	chr14	105849166	105854001	Spry2		7	45502354	45502626	7	45549000	45561149	Gm16022	Hsd17b14	Hsd17b14~Gm16022
80	chr14	105854002	105855984	Spry2		7	45524822	45525688	7	45549000	45561149	Gm16022	Hsd17b14	Hsd17b14~Gm16022
80	chr14	105855985	105860253	Spry2		7	45525689	45536594	7	45549000	45561149	Gm16022	Hsd17b14	Hsd17b14~Gm16022
80	chr14	105860254	105861092	Spry2		7	45543170	45544097	7	45549000	45561149	Gm16022	Hsd17b14	Hsd17b14~Gm16022
81	chr14	105861093	105870651	Spry2		7	45565978	45568594	7	45549000	45561149	Gm16022	Hsd17b14	Hsd17b14~Gm16022
81	chr14	105886679	105904751	Spry2		7	45572157	45573385	7	45549000	45561149	Gm16022	Hsd17b14	Hsd17b14~Gm16022
82	chr14	105904752	105906292	Spry2		7	45635574	45643012	7	45549000	45561149	Gm16022	Hsd17b14	Hsd17b14~Gm16022
82	chr14	63498653	63500230	Tdh		7	45694435	45694640	7	45549000	45561149	Gm16022	Hsd17b14	Hsd17b14~Gm16022
82	chr14	63500231	63510659	Tdh		7	45701370	45708184	7	45549000	45561149	Gm16022	Hsd17b14	Hsd17b14~Gm16022
83	chr14	63510660	63513277	Tdh		7	45549000	45561149	7	45663028	45666993	Fut2	Hsd17b14	Hsd17b14~Fut2
83	chr14	76491949	76496393	Tsc22d1		5	116405867	116409902	5	116437123	116443020	2410137F16Rik	Hspb8	Hspb8~2410137F16Rik
83	chr14	76496394	76499684	Tsc22d1		2	152668714	152671060	2	152730240	152742147	Id1	Id1	Id1~Id1
83	chr14	76499685	76499705	Tsc22d1		2	152690917	152696866	2	152730240	152742147	Id1	Id1	Id1~Id1
83	chr14	76499706	76503983	Tsc22d1		2	152696867	152704356	2	152730240	152742147	Id1	Id1	Id1~Id1
83	chr14	76503984	76504226	Tsc22d1		2	152761474	152765647	2	152730240	152742147	Id1	Id1	Id1~Id1
83	chr14	76504227	76506254	Tsc22d1		2	152823498	152829940	2	152730240	152742147	Id1	Id1	Id1~Id1
83	chr14	76506255	76506846	Tsc22d1		2	152730240	152742147	2	152830578	152846661	Bcl2l1	Id1	Id1~Bcl2l1
83	chr14	76506847	76507195	Tsc22d1		1	72810423	72813863	1	72280597	72288662	Pecr	Igfbp2	Igfbp2~Pecr
83	chr14	76507196	76508490	Tsc22d1		12	102696927	102702753	12	102438999	102442057	Lgmn	Itpk1	Itpk1~Lgmn
83	chr14	76508491	76513201	Tsc22d1		12	102696927	102702753	12	102681331	102686009	Mir1936	Itpk1	Itpk1~Mir1936
84	chr14	76513202	76521368	Tsc22d1		12	102681331	102686009	12	102702754	102728532	Itpk1	Itpk1	Itpk1~Itpk1
85	chr15	97363383	97378050	Amigo2		16	84736416	84742005	16	84773163	84776900	Jam2	Jam2	Jam2~Jam2
85	chr15	97378051	97380425	Amigo2		16	84773163	84776900	16	84832885	84840237	Gabpa	Jam2	Jam2~Gabpa
85	chr15	97380426	97383294	Amigo2		14	64640015	64644776	14	64648210	64653588	Kif13b	Kif13b	Kif13b~Kif13b
85	chr15	97383295	97387063	Amigo2		14	64772315	64777777	14	64648210	64653588	Kif13b	Kif13b	Kif13b~Kif13b
85	chr15	97387064	97387827	Amigo2		14	64948330	64951030	14	64648210	64653588	Kif13b	Kif13b	Kif13b~Kif13b
85	chr15	97387828	97388928	Amigo2		8	72307983	72311229	8	72317665	72322039	Klf2	Klf2	Klf2~Klf2
85	chr15	97388929	97392778	Amigo2		8	72311230	72313309	8	72317665	72322039	Klf2	Klf2	Klf2~Klf2
85	chr14	55084330	55087581	Zfhx2		5	64864279	64866930	5	64640116	64648981	AC122043.1	Klf3	Klf3~AC122043.1
86	chr15	97392779	97399091	Amigo2		4	55531813	55535766	4	55467699	55481403	SNORA17.249	Klf4	Klf4~SNORA17.249
86	chr15	88706824	88709185	Brd1		14	99630880	99631041	14	99351381	99360768	U2.41	Klf5	Klf5~U2.41
86	chr15	88709186	88709259	Brd1		19	23074767	23078165	19	23133779	23145323	Klf9	Klf9	Klf9~Klf9
87	chr15	88709260	88711960	Brd1		19	23092646	23097092	19	23133779	23145323	Klf9	Klf9	Klf9~Klf9
87	chr15	25722350	25733768	Fam134b		19	23148747	23150063	19	23133779	23145323	Klf9	Klf9	Klf9~Klf9
87	chr15	25733769	25736443	Fam134b		19	23073373	23074766	19	23148747	23150063	Mir1192	Klf9	Klf9~Mir1192
87	chr15	25736444	25737923	Fam134b		19	23074767	23078165	19	23148747	23150063	Mir1192	Klf9	Klf9~Mir1192
87	chr15	25737924	25739660	Fam134b		19	23086846	23092070	19	23148747	23150063	Mir1192	Klf9	Klf9~Mir1192
87	chr15	25739661	25744842	Fam134b		19	23092646	23097092	19	23148747	23150063	Mir1192	Klf9	Klf9~Mir1192
87	chr15	25744843	25748394	Fam134b		1	153096330	153104753	1	152899538	152906584	Smg7	Lamc2	Lamc2~Smg7
87	chr15	25748395	25749262	Fam134b		1	153086139	153095423	1	153328493	153334147	Lamc1	Lamc2	Lamc2~Lamc1
87	chr15	25749263	25750635	Fam134b		1	153096330	153104753	1	153328493	153334147	Lamc1	Lamc2	Lamc2~Lamc1
87	chr15	25750636	25753199	Fam134b		1	153096330	153104753	1	153423962	153427054	1700012A16Rik	Lamc2	Lamc2~1700012A16Rik
87	chr15	25753200	25756080	Fam134b		1	153096330	153104753	1	153440058	153445907	SNORA4.1	Lamc2	Lamc2~SNORA4.1
87	chr15	25756081	25756160	Fam134b		6	142505906	142516003	6	142374530	142389695	Recql	Ldhb	Ldhb~Recql
87	chr15	25756161	25758840	Fam134b		6	142726452	142730111	6	142505906	142516003	Ldhb	Ldhb	Ldhb~Ldhb
87	chr15	25758841	25761567	Fam134b		6	142738893	142741230	6	142505906	142516003	Ldhb	Ldhb	Ldhb~Ldhb
87	chr15	25761568	25763085	Fam134b		6	142752083	142756016	6	142505906	142516003	Ldhb	Ldhb	Ldhb~Ldhb
87	chr15	25763086	25765649	Fam134b		6	142756017	142762133	6	142505906	142516003	Ldhb	Ldhb	Ldhb~Ldhb
87	chr15	25765650	25769635	Fam134b		6	142505906	142516003	6	142756017	142762133	Cmas	Ldhb	Ldhb~Cmas
88	chr15	25769636	25779914	Fam134b		1	180260943	180264135	1	180931763	180939037	Lefty1	Lefty1	Lefty1~Lefty1
88	chr15	103518701	103518945	Ppp1r1a		1	180881971	180896498	1	180931763	180939037	Lefty1	Lefty1	Lefty1~Lefty1
89	chr15	103518946	103523469	Ppp1r1a		1	180941711	180943155	1	180931763	180939037	Lefty1	Lefty1	Lefty1~Lefty1
89	chr15	62086720	62087479	Pvt1		1	180945004	180959310	1	180931763	180939037	Lefty1	Lefty1	Lefty1~Lefty1
89	chr15	62087480	62088055	Pvt1		1	181150425	181153578	1	180931763	180939037	Lefty1	Lefty1	Lefty1~Lefty1
90	chr15	62088056	62097191	Pvt1		1	180898958	180899380	1	180881971	180896498	Lefty2	Lefty2	Lefty2~Lefty2
90	chr15	77335596	77338504	Rbfox2		1	180899381	180900333	1	180881971	180896498	Lefty2	Lefty2	Lefty2~Lefty2
90	chr15	77338505	77339261	Rbfox2		1	180900448	180903774	1	180881971	180896498	Lefty2	Lefty2	Lefty2~Lefty2
90	chr15	77339262	77340915	Rbfox2		1	180903775	180905361	1	180881971	180896498	Lefty2	Lefty2	Lefty2~Lefty2
91	chr15	77340916	77357281	Rbfox2		1	180941711	180943155	1	180881971	180896498	Lefty2	Lefty2	Lefty2~Lefty2
91	chr15	97574806	97592807	Rpap3		1	180965920	180973766	1	180881971	180896498	Lefty2	Lefty2	Lefty2~Lefty2
92	chr16	23093112	23099693	Eif4a2		1	180990961	180991828	1	180881971	180896498	Lefty2	Lefty2	Lefty2~Lefty2
92	chr16	23099694	23100960	Eif4a2		1	181096190	181097190	1	180881971	180896498	Lefty2	Lefty2	Lefty2~Lefty2
92	chr15	97592808	97599519	Rpap3		1	181806895	181808473	1	180881971	180896498	Lefty2	Lefty2	Lefty2~Lefty2
93	chr16	23100961	23107957	Eif4a2		1	180881971	180896498	1	180903775	180905361	Pycr2	Lefty2	Lefty2~Pycr2
93	chr16	84767834	84768945	Jam2		1	180903775	180905361	1	180931763	180939037	Lefty1	Lefty2	Lefty2~Lefty1
93	chr16	84768946	84769175	Jam2		1	180881971	180896498	1	180941711	180943155	Tmem63a	Lefty2	Lefty2~Tmem63a
93	chr16	84769176	84769623	Jam2		9	110950385	110951561	9	110938475	110946751	Tdgf1	Lrrc2	Lrrc2~Tdgf1
93	chr16	84769624	84771647	Jam2		9	110651553	110657965	9	110950385	110951561	Lrrc2	Lrrc2	Lrrc2~Lrrc2
93	chr16	84771648	84773162	Jam2		9	110909587	110912108	9	110950385	110951561	Lrrc2	Lrrc2	Lrrc2~Lrrc2
93	chr16	84773163	84776900	Jam2		9	110954742	110956865	9	110950385	110951561	Lrrc2	Lrrc2	Lrrc2~Lrrc2
94	chr16	84776901	84785779	Jam2		9	110982769	110989840	9	110950385	110951561	Lrrc2	Lrrc2	Lrrc2~Lrrc2
94	chr16	29654737	29665109	Opa1		9	110989841	110996619	9	110950385	110951561	Lrrc2	Lrrc2	Lrrc2~Lrrc2
94	chr16	29665110	29666428	Opa1		9	110996620	110998025	9	110950385	110951561	Lrrc2	Lrrc2	Lrrc2~Lrrc2
94	chr16	29666429	29667483	Opa1		9	111270286	111273567	9	110950385	110951561	Lrrc2	Lrrc2	Lrrc2~Lrrc2
95	chr16	29667484	29676197	Opa1		9	111273568	111276741	9	110950385	110951561	Lrrc2	Lrrc2	Lrrc2~Lrrc2
95	chr16	8757044	8762742	Usp7		9	110950385	110951561	9	110982769	110989840	Rtp3	Lrrc2	Lrrc2~Rtp3
95	chr16	8762743	8763765	Usp7		9	110954742	110956865	9	110982769	110989840	Rtp3	Lrrc2	Lrrc2~Rtp3
95	chr16	8763766	8764016	Usp7		9	110956866	110966046	9	110982769	110989840	Rtp3	Lrrc2	Lrrc2~Rtp3
95	chr16	8764017	8765544	Usp7		9	110954742	110956865	9	111270286	111273567	Mlh1	Lrrc2	Lrrc2~Mlh1
95	chr16	8765545	8771929	Usp7		11	103952460	103956377	11	104275238	104291951	AL593843.1	Mapt	Mapt~AL593843.1
95	chr16	8771930	8774871	Usp7		11	103983628	103987574	11	104275238	104291951	AL593843.1	Mapt	Mapt~AL593843.1
95	chr16	8774872	8777657	Usp7		11	104185969	104187689	11	104275238	104291951	AL593843.1	Mapt	Mapt~AL593843.1
95	chr16	8777658	8778591	Usp7		11	104230635	104232909	11	104275238	104291951	AL593843.1	Mapt	Mapt~AL593843.1
96	chr17	66462972	66469835	1110012J17Rik		11	104268631	104270100	11	104275238	104291951	AL593843.1	Mapt	Mapt~AL593843.1
96	chr17	66469836	66479077	1110012J17Rik		11	104270101	104270494	11	104275238	104291951	AL593843.1	Mapt	Mapt~AL593843.1
96	chr17	66479078	66484878	1110012J17Rik		12	69965668	69968030	11	104275238	104291951	AL593843.1	Mapt	Mapt~AL593843.1
96	chr17	66484879	66485012	1110012J17Rik		3	95650344	95653665	3	95524238	95533349	Ctss	Mcl1	Mcl1~Ctss
96	chr16	8778592	8787239	Usp7		3	95662463	95668409	3	95656414	95659924	Mcl1	Mcl1	Mcl1~Mcl1
97	chr17	66485013	66490313	1110012J17Rik		3	95682903	95694120	3	95656414	95659924	Mcl1	Mcl1	Mcl1~Mcl1
97	chr17	47502456	47503997	Ccnd3		7	83657360	83659604	7	83879414	83891178	Mesdc1	Mesdc2	Mesdc2~Mesdc1
97	chr17	47503998	47510641	Ccnd3		7	83899323	83916763	7	84085329	84088012	9930013L23Rik	Mesdc2	Mesdc2~9930013L23Rik
97	chr17	47510642	47510871	Ccnd3		7	83898943	83899322	7	84146869	84154983	Fam108c	Mesdc2	Mesdc2~Fam108c
98	chr17	47510872	47512255	Ccnd3		7	83898943	83899322	7	84406872	84411166	Arnt2	Mesdc2	Mesdc2~Arnt2
98	chr17	26492702	26496133	Dusp1		18	61626854	61631501	18	61554939	61557119	Csnk1a1	Mir145	Mir145~Csnk1a1
98	chr17	26496134	26496489	Dusp1		7	3220067	3220677	7	3211828	3219177	Mir290	Mir290	Mir290~Mir290
98	chr17	26496490	26498707	Dusp1		7	3211828	3219177	7	3220067	3220677	Mir293	Mir290	Mir290~Mir293
98	chr17	26498708	26501595	Dusp1		7	3209894	3211827	7	3421676	3427900	Cacng6	Mir290	Mir290~Cacng6
98	chr17	26501596	26502415	Dusp1		5	113346229	113352047	5	113765880	113771039	Gm3511	Mir469	Mir469~Gm3511
98	chr17	26502416	26505161	Dusp1		6	39346312	39349170	6	39418994	39425683	Gm10244	Mkrn1	Mkrn1~Gm10244
99	chr17	26505162	26518791	Dusp1		6	39445044	39446479	6	39418994	39425683	Gm10244	Mkrn1	Mkrn1~Gm10244
99	chr17	29070332	29077521	Gm16197		6	39449225	39451389	6	39418994	39425683	Gm10244	Mkrn1	Mkrn1~Gm10244
100	chr17	29077522	29081993	Gm16197		6	39452756	39453872	6	39418994	39425683	Gm10244	Mkrn1	Mkrn1~Gm10244
100	chr17	45451622	45458390	Gm9104		6	39567544	39567711	6	39418994	39425683	Gm10244	Mkrn1	Mkrn1~Gm10244
101	chr17	45458391	45469386	Gm9104		6	39570314	39577965	6	39418994	39425683	Gm10244	Mkrn1	Mkrn1~Gm10244
101	chr17	36973157	36984474	H2-M5		11	97693756	97705045	11	97655902	97661214	AL596123.1	Mllt6	Mllt6~AL596123.1
102	chr17	36984475	36998367	H2-M5		11	97706386	97709169	11	97655902	97661214	AL596123.1	Mllt6	Mllt6~AL596123.1
102	chr17	37070785	37074972	Olfr90		11	97495750	97502873	11	97661215	97666875	Mllt6	Mllt6	Mllt6~Mllt6
102	chr17	37074973	37080294	Olfr90		11	97631242	97636627	11	97661215	97666875	Mllt6	Mllt6	Mllt6~Mllt6
103	chr17	37080295	37081973	Olfr90		11	97643883	97650723	11	97661215	97666875	Mllt6	Mllt6	Mllt6~Mllt6
104	chr17	29442977	29458456	Pim1		11	97650739	97655901	11	97661215	97666875	Mllt6	Mllt6	Mllt6~Mllt6
104	chr17	35497038	35504151	Pou5f1		11	97668612	97669269	11	97661215	97666875	Mllt6	Mllt6	Mllt6~Mllt6
105	chr17	35504152	35506204	Pou5f1		11	97669270	97671201	11	97661215	97666875	Mllt6	Mllt6	Mllt6~Mllt6
105	chr17	10348140	10361993	Qk		11	97674029	97675330	11	97661215	97666875	Mllt6	Mllt6	Mllt6~Mllt6
105	chr17	10361994	10363804	Qk		11	97693756	97705045	11	97661215	97666875	Mllt6	Mllt6	Mllt6~Mllt6
105	chr17	10363805	10368401	Qk		11	98048053	98058113	11	97661215	97666875	Mllt6	Mllt6	Mllt6~Mllt6
105	chr17	10368402	10369909	Qk		11	97655902	97661214	11	97693756	97705045	Pcgf2	Mllt6	Mllt6~Pcgf2
105	chr17	10369910	10370806	Qk		11	97661215	97666875	11	97693756	97705045	Pcgf2	Mllt6	Mllt6~Pcgf2
105	chr17	10370807	10372053	Qk		1	72208526	72221100	1	71648403	71656276	Apol7d	Mreg	Mreg~Apol7d
105	chr17	10372054	10372769	Qk		2	163048157	163053121	2	163015437	163021118	Ift52	Mybl2	Mybl2~Ift52
105	chr17	10372770	10377503	Qk		2	163015437	163021118	2	163053122	163058701	Mybl2	Mybl2	Mybl2~Mybl2
106	chr17	10377504	10377976	Qk		2	163025842	163028719	2	163053122	163058701	Mybl2	Mybl2	Mybl2~Mybl2
106	chr17	31801888	31802893	Sik1		2	163089399	163089941	2	163053122	163058701	Mybl2	Mybl2	Mybl2~Mybl2
106	chr17	31802894	31803603	Sik1		2	163421448	163423102	2	163053122	163058701	Mybl2	Mybl2	Mybl2~Mybl2
106	chr17	31803604	31805086	Sik1		2	163053122	163058701	2	163085688	163089197	Gtsf1l	Mybl2	Mybl2~Gtsf1l
106	chr17	31805087	31806183	Sik1		12	12774550	12787468	12	12906626	12912607	Rpl36	Mycn	Mycn~Rpl36
106	chr17	31806184	31809961	Sik1		12	12787469	12787898	12	12906626	12912607	Rpl36	Mycn	Mycn~Rpl36
106	chr17	31809962	31810594	Sik1		12	12787899	12789375	12	12906626	12912607	Rpl36	Mycn	Mycn~Rpl36
106	chr17	31810595	31815192	Sik1		12	12800636	12808331	12	12906626	12912607	Rpl36	Mycn	Mycn~Rpl36
106	chr17	31815193	31818664	Sik1		12	12623469	12623865	12	12941612	12943182	Mycn	Mycn	Mycn~Mycn
106	chr17	31818665	31819182	Sik1		12	12624608	12626147	12	12941612	12943182	Mycn	Mycn	Mycn~Mycn
107	chr17	31819183	31823610	Sik1		12	12690069	12705604	12	12941612	12943182	Mycn	Mycn	Mycn~Mycn
108	chr17	70747381	70754021	Tgif1		12	12787469	12787898	12	12941612	12943182	Mycn	Mycn	Mycn~Mycn
109	chr17	70827154	70833449	Tgif1		12	12787899	12789375	12	12941612	12943182	Mycn	Mycn	Mycn~Mycn
109	chr17	70852641	70869166	Tgif1		12	12822688	12827587	12	12941612	12943182	Mycn	Mycn	Mycn~Mycn
109	chr17	70869167	70871395	Tgif1		12	12906626	12912607	12	12941612	12943182	Mycn	Mycn	Mycn~Mycn
109	chr17	70871396	70872279	Tgif1		12	13209222	13211628	12	12941612	12943182	Mycn	Mycn	Mycn~Mycn
110	chr17	70872280	70873680	Tgif1		14	21483237	21494181	14	21495856	21504993	Myst4	Myst4	Myst4~Myst4
110	chr17	70889753	70893175	Tgif1		6	122696476	122703092	6	122337340	122340824	Phc1	Nanog	Nanog~Phc1
110	chr17	70893176	70896825	Tgif1		6	122627458	122630423	6	122707373	122709173	Nanog	Nanog	Nanog~Nanog
110	chr17	70896826	70897548	Tgif1		6	122653048	122655755	6	122707373	122709173	Nanog	Nanog	Nanog~Nanog
110	chr17	70897549	70897602	Tgif1		6	122666159	122672604	6	122707373	122709173	Nanog	Nanog	Nanog~Nanog
111	chr18	75572706	75579825	Ctif		6	122672713	122682482	6	122707373	122709173	Nanog	Nanog	Nanog~Nanog
111	chr18	75579826	75582644	Ctif		6	122682483	122684376	6	122707373	122709173	Nanog	Nanog	Nanog~Nanog
111	chr18	75582645	75584898	Ctif		6	122696476	122703092	6	122707373	122709173	Nanog	Nanog	Nanog~Nanog
111	chr17	70897603	70905858	Tgif1		6	122714477	122716478	6	122707373	122709173	Nanog	Nanog	Nanog~Nanog
112	chr18	75584899	75588773	Ctif		6	122716479	122720381	6	122707373	122709173	Nanog	Nanog	Nanog~Nanog
112	chr18	40307308	40308000	Kctd16		6	122755019	122759328	6	122707373	122709173	Nanog	Nanog	Nanog~Nanog
113	chr18	40308001	40311157	Kctd16		6	122769213	122772061	6	122707373	122709173	Slc2a3	Nanog	Nanog~ Slc2a3
114	chr18	61626854	61631501	Mir145		6	122775153	122777189	6	122707373	122709173	Nanog	Nanog	Nanog~Nanog
115	chr18	35035856	35052502	NA		6	122777190	122777361	6	122707373	122709173	Nanog	Nanog	Nanog~Nanog
115	chr18	38376446	38382565	Ndfip1		6	122777362	122781858	6	122707373	122709173	Nanog	Nanog	Nanog~Nanog
115	chr18	38382566	38383531	Ndfip1		6	122781859	122783085	6	122707373	122709173	Nanog	Nanog	Nanog~Nanog
115	chr18	38383532	38388188	Ndfip1		6	122784308	122784985	6	122707373	122709173	Nanog	Nanog	Nanog~Nanog
115	chr18	38388189	38390232	Ndfip1		6	122784986	122787486	6	122707373	122709173	Nanog	Nanog	Nanog~Nanog
116	chr18	38390233	38395966	Ndfip1		6	122787487	122788181	6	122707373	122709173	Nanog	Nanog	Nanog~Nanog
117	chr18	36252992	36260293	Pura		6	122788182	122795756	6	122707373	122709173	Nanog	Nanog	Nanog~Nanog
118	chr18	75337885	75350639	Smad7		6	122795757	122817381	6	122707373	122709173	Nanog	Nanog	Nanog~Nanog
118	chr18	75358307	75362246	Smad7		6	122817382	122824491	6	122707373	122709173	Nanog	Nanog	Nanog~Nanog
119	chr18	75362247	75369683	Smad7		6	122707373	122709173	6	122847406	122858354	C3ar1	Nanog	Nanog~C3ar1
120	chr18	38595961	38603414	Spry4		19	5788005	5788934	19	5843455	5863422	Neat1	Neat1	Neat1~Neat1
120	chr18	38617878	38634553	Spry4		19	5794734	5799098	19	5843455	5863422	Neat1	Neat1	Neat1~Neat1
120	chr18	38634554	38636375	Spry4		19	5800808	5804332	19	5843455	5863422	Neat1	Neat1	Neat1~Neat1
120	chr18	38636376	38637094	Spry4		19	5805920	5810706	19	5843455	5863422	Neat1	Neat1	Neat1~Neat1
121	chr19	53448749	53452702	5830416P10Rik		19	5817904	5819865	19	5843455	5863422	Neat1	Neat1	Neat1~Neat1
121	chr19	53452703	53456074	5830416P10Rik		19	5834987	5842303	19	5843455	5863422	Neat1	Neat1	Neat1~Neat1
121	chr18	38637095	38640746	Spry4		19	5842304	5843155	19	5843455	5863422	Neat1	Neat1	Neat1~Neat1
122	chr19	53456075	53466508	5830416P10Rik		19	5882085	5883505	19	5843455	5863422	Neat1	Neat1	Neat1~Neat1
122	chr19	25478341	25480676	Dmrt1		12	55298040	55309809	12	55488737	55495614	Nfkbia	Nfkbia	Nfkbia~Nfkbia
122	chr19	25480677	25483679	Dmrt1		12	55310253	55319782	12	55488737	55495614	Nfkbia	Nfkbia	Nfkbia~Nfkbia
123	chr19	25483680	25490587	Dmrt1		12	55319783	55321782	12	55488737	55495614	Nfkbia	Nfkbia	Nfkbia~Nfkbia
123	chr19	23055455	23068526	Klf9		12	55321783	55323468	12	55488737	55495614	Nfkbia	Nfkbia	Nfkbia~Nfkbia
123	chr19	23068527	23070037	Klf9		12	55323469	55325095	12	55488737	55495614	Nfkbia	Nfkbia	Nfkbia~Nfkbia
123	chr19	23070038	23070468	Klf9		12	55325096	55325719	12	55488737	55495614	Nfkbia	Nfkbia	Nfkbia~Nfkbia
123	chr19	23070469	23071633	Klf9		12	55327078	55328731	12	55488737	55495614	Nfkbia	Nfkbia	Nfkbia~Nfkbia
123	chr19	23071634	23072435	Klf9		12	55328732	55329236	12	55488737	55495614	Nfkbia	Nfkbia	Nfkbia~Nfkbia
123	chr19	23072436	23073372	Klf9		12	55329237	55330601	12	55488737	55495614	Nfkbia	Nfkbia	Nfkbia~Nfkbia
123	chr19	23073373	23074766	Klf9		12	55330602	55335069	12	55488737	55495614	Nfkbia	Nfkbia	Nfkbia~Nfkbia
123	chr19	23074767	23078165	Klf9		12	55335070	55342558	12	55488737	55495614	Nfkbia	Nfkbia	Nfkbia~Nfkbia
123	chr19	23078166	23079383	Klf9		12	55342559	55344650	12	55488737	55495614	Nfkbia	Nfkbia	Nfkbia~Nfkbia
123	chr19	23079384	23081894	Klf9		12	55344651	55351600	12	55488737	55495614	Nfkbia	Nfkbia	Nfkbia~Nfkbia
123	chr19	23081895	23082284	Klf9		12	55351601	55355256	12	55488737	55495614	Nfkbia	Nfkbia	Nfkbia~Nfkbia
123	chr19	23082285	23086845	Klf9		12	55355257	55358086	12	55488737	55495614	Nfkbia	Nfkbia	Nfkbia~Nfkbia
123	chr19	23086846	23092070	Klf9		12	55358228	55359135	12	55488737	55495614	Nfkbia	Nfkbia	Nfkbia~Nfkbia
123	chr19	23092071	23092645	Klf9		12	55359136	55361783	12	55488737	55495614	Nfkbia	Nfkbia	Nfkbia~Nfkbia
124	chr19	23092646	23097092	Klf9		12	55361784	55364165	12	55488737	55495614	Nfkbia	Nfkbia	Nfkbia~Nfkbia
124	chr19	23130813	23133778	Klf9		12	55364442	55364594	12	55488737	55495614	Nfkbia	Nfkbia	Nfkbia~Nfkbia
125	chr19	23133779	23145323	Klf9		12	55364595	55367488	12	55488737	55495614	Nfkbia	Nfkbia	Nfkbia~Nfkbia
125	chr19	5834987	5842303	Neat1		12	55367489	55370093	12	55488737	55495614	Nfkbia	Nfkbia	Nfkbia~Nfkbia
125	chr19	5842304	5843155	Neat1		12	55380874	55383667	12	55488737	55495614	Nfkbia	Nfkbia	Nfkbia~Nfkbia
125	chr19	5843156	5843454	Neat1		12	55385445	55388438	12	55488737	55495614	Nfkbia	Nfkbia	Nfkbia~Nfkbia
126	chr19	5843455	5863422	Neat1		12	55388439	55390520	12	55488737	55495614	Nfkbia	Nfkbia	Nfkbia~Nfkbia
126	chr19	21783428	21785849	Tmem2		12	55390521	55396887	12	55488737	55495614	Nfkbia	Nfkbia	Nfkbia~Nfkbia
126	chr19	21785850	21790108	Tmem2		12	55396888	55408697	12	55488737	55495614	Nfkbia	Nfkbia	Nfkbia~Nfkbia
127	chr2	154401782	154418291	Cbfa2t2		12	55415563	55426397	12	55488737	55495614	Nfkbia	Nfkbia	Nfkbia~Nfkbia
127	chr2	154418292	154426153	Cbfa2t2		12	55426398	55428001	12	55488737	55495614	Nfkbia	Nfkbia	Nfkbia~Nfkbia
127	chr19	21790109	21800411	Tmem2		12	55428002	55432636	12	55488737	55495614	Nfkbia	Nfkbia	Nfkbia~Nfkbia
128	chr2	154426154	154438588	Cbfa2t2		12	55432637	55433458	12	55488737	55495614	Nfkbia	Nfkbia	Nfkbia~Nfkbia
128	chr2	20642452	20653299	Etl4		12	55433459	55435775	12	55488737	55495614	Nfkbia	Nfkbia	Nfkbia~Nfkbia
128	chr2	20653300	20655579	Etl4		12	55435776	55442405	12	55488737	55495614	Nfkbia	Nfkbia	Nfkbia~Nfkbia
128	chr2	20655580	20657024	Etl4		12	55442406	55445269	12	55488737	55495614	Nfkbia	Nfkbia	Nfkbia~Nfkbia
128	chr2	20657025	20659059	Etl4		12	55446594	55447302	12	55488737	55495614	Nfkbia	Nfkbia	Nfkbia~Nfkbia
128	chr2	20659060	20662099	Etl4		12	55447885	55448326	12	55488737	55495614	Nfkbia	Nfkbia	Nfkbia~Nfkbia
128	chr2	20662100	20669602	Etl4		12	55448360	55453978	12	55488737	55495614	Nfkbia	Nfkbia	Nfkbia~Nfkbia
129	chr2	20669603	20693000	Etl4		12	55453979	55456672	12	55488737	55495614	Nfkbia	Nfkbia	Nfkbia~Nfkbia
129	chr2	31055969	31065067	Fnbp1		12	55457368	55461169	12	55488737	55495614	Nfkbia	Nfkbia	Nfkbia~Nfkbia
129	chr2	31065068	31067712	Fnbp1		12	55461170	55466805	12	55488737	55495614	Nfkbia	Nfkbia	Nfkbia~Nfkbia
129	chr2	31067713	31067920	Fnbp1		12	55466887	55469707	12	55488737	55495614	Nfkbia	Nfkbia	Nfkbia~Nfkbia
129	chr2	31067921	31068280	Fnbp1		7	30451771	30465959	7	30444186	30449372	Aplp1	Nphs1as	Nphs1as~Aplp1
130	chr2	31068281	31070902	Fnbp1		7	30311886	30316430	7	30451771	30465959	Kirrel2	Nphs1as	Nphs1as~Kirrel2
130	chr2	71647253	71650375	Gm1631		7	30346852	30347190	7	30451771	30465959	Kirrel2	Nphs1as	Nphs1as~Kirrel2
130	chr2	71650376	71652850	Gm1631		7	30347191	30348830	7	30451771	30465959	Kirrel2	Nphs1as	Nphs1as~Kirrel2
130	chr2	71652851	71653644	Gm1631		7	30416957	30419936	7	30451771	30465959	Kirrel2	Nphs1as	Nphs1as~Kirrel2
131	chr2	71653645	71657541	Gm1631		7	30419937	30423447	7	30451771	30465959	Kirrel2	Nphs1as	Nphs1as~Kirrel2
131	chr2	71737102	71743204	Gm1631		7	30444186	30449372	7	30451771	30465959	Kirrel2	Nphs1as	Nphs1as~Kirrel2
131	chr2	71743205	71744366	Gm1631		7	30533492	30535506	7	30451771	30465959	Kirrel2	Nphs1as	Nphs1as~Kirrel2
132	chr2	71744367	71750900	Gm1631		17	37070785	37074972	17	36838114	36846903	SNORA51.5	Olfr90	Olfr90~SNORA51.5
132	chr2	152723372	152730239	Id1		17	37074973	37080294	17	36860867	36881340	Trim15	Olfr90	Olfr90~Trim15
133	chr2	152730240	152742147	Id1		17	37070785	37074972	17	36888839	36893053	Trim40	Olfr90	Olfr90~Trim40
133	chr2	163030350	163031273	Ift52		17	37070785	37074972	17	36893054	36907448	Trim31	Olfr90	Olfr90~Trim31
133	chr2	163031274	163031848	Ift52		17	37074973	37080294	17	36893054	36907448	Trim31	Olfr90	Olfr90~Trim31
134	chr2	163031849	163039240	Ift52		17	37080295	37081973	17	36893054	36907448	Trim31	Olfr90	Olfr90~Trim31
134	chr2	163048157	163053121	Mybl2		17	37070785	37074972	17	36954012	36972611	Znrd1	Olfr90	Olfr90~Znrd1
134	chr2	163053122	163058701	Mybl2		17	37080295	37081973	17	36954012	36972611	Znrd1	Olfr90	Olfr90~Znrd1
134	chr2	163058702	163061656	Mybl2		17	37070785	37074972	17	36998368	37004394	Zfp57	Olfr90	Olfr90~Zfp57
135	chr2	163061657	163070382	Mybl2		17	37080295	37081973	17	36998368	37004394	Zfp57	Olfr90	Olfr90~Zfp57
135	chr2	32140547	32155639	Prrc2b		17	37070785	37074972	17	37044789	37049344	Gabbr1	Olfr90	Olfr90~Gabbr1
135	chr2	32155640	32167675	Prrc2b		17	37074973	37080294	17	37044789	37049344	Gabbr1	Olfr90	Olfr90~Gabbr1
135	chr2	32167676	32168989	Prrc2b		17	37080295	37081973	17	37044789	37049344	Gabbr1	Olfr90	Olfr90~Gabbr1
136	chr2	32168990	32182148	Prrc2b		17	37070785	37074972	17	37194284	37199477	Olfr94	Olfr90	Olfr90~Olfr94
136	chr2	168761113	168764864	Sall4		17	37080295	37081973	17	37194284	37199477	Olfr94	Olfr90	Olfr90~Olfr94
136	chr2	168764865	168771996	Sall4		17	37080295	37081973	17	37202519	37215032	Olfr95	Olfr90	Olfr90~Olfr95
136	chr2	168771997	168772331	Sall4		16	29666429	29667483	16	30062774	30068830	Hes1	Opa1	Opa1~Hes1
136	chr2	168772332	168774498	Sall4		14	48751971	48754483	14	48650871	48655043	U6.587	Otx2	Otx2~U6.587
136	chr2	168774499	168788584	Sall4		14	48984896	48988245	14	48650871	48655043	U6.587	Otx2	Otx2~U6.587
137	chr2	168788585	168792781	Sall4		6	122337340	122340824	6	122305336	122311736	M6pr	Phc1	Phc1~M6pr
138	chr2	166147867	166166726	Sulf2		6	122305336	122311736	6	122337340	122340824	Phc1	Phc1	Phc1~Phc1
139	chr2	152175970	152179062	Tcf15		6	122314655	122319629	6	122337340	122340824	Phc1	Phc1	Phc1~Phc1
139	chr2	33423208	33427760	Zbtb34		6	122319630	122328350	6	122337340	122340824	Phc1	Phc1	Phc1~Phc1
139	chr2	33427761	33427969	Zbtb34		6	122328366	122330075	6	122337340	122340824	Phc1	Phc1	Phc1~Phc1
139	chr2	33427970	33428164	Zbtb34		6	122365234	122366639	6	122337340	122340824	Phc1	Phc1	Phc1~Phc1
139	chr2	33428165	33429436	Zbtb34		6	122367547	122368578	6	122337340	122340824	Phc1	Phc1	Phc1~Phc1
139	chr2	33429437	33430849	Zbtb34		6	122368579	122372262	6	122337340	122340824	Phc1	Phc1	Phc1~Phc1
139	chr2	33430850	33433953	Zbtb34		6	122372263	122373994	6	122337340	122340824	Phc1	Phc1	Phc1~Phc1
139	chr2	33433954	33436482	Zbtb34		6	122378870	122381259	6	122337340	122340824	Phc1	Phc1	Phc1~Phc1
139	chr2	33436483	33437105	Zbtb34		6	122381260	122387016	6	122337340	122340824	Phc1	Phc1	Phc1~Phc1
140	chr2	33437106	33446595	Zbtb34		6	122390269	122393085	6	122337340	122340824	Phc1	Phc1	Phc1~Phc1
141	chr3	96673514	96688948	Ankrd35		6	122393086	122396471	6	122337340	122340824	Phc1	Phc1	Phc1~Phc1
141	chr3	103196239	103204459	Bcas2		6	122696476	122703092	6	122337340	122340824	Nanog	Phc1	Phc1~Nanog
141	chr3	103204460	103205775	Bcas2		6	122337340	122340824	6	122390269	122393085	1700063H04Rik	Phc1	Phc1~1700063H04Rik
141	chr3	103205776	103207174	Bcas2		6	122337340	122340824	6	122485794	122489783	Rimklb	Phc1	Phc1~Rimklb
141	chr3	103207175	103213561	Bcas2		6	122337340	122340824	6	122625525	122627457	Dppa3	Phc1	Phc1~Dppa3
141	chr3	103213562	103213639	Bcas2		11	77928815	77930393	11	77892499	77896991	Pipox	Pipox	Pipox~Pipox
142	chr3	103213640	103219360	Bcas2		11	77930707	77933982	11	77892499	77896991	Pipox	Pipox	Pipox~Pipox
142	chr3	129544004	129547530	Elovl6		11	77934181	77935276	11	77892499	77896991	Pipox	Pipox	Pipox~Pipox
142	chr3	129547531	129547958	Elovl6		11	77940446	77946981	11	77892499	77896991	Pipox	Pipox	Pipox~Pipox
142	chr3	129547959	129554122	Elovl6		11	77946982	77949771	11	77892499	77896991	Pipox	Pipox	Pipox~Pipox
142	chr3	129554123	129554282	Elovl6		11	77959688	77966934	11	77892499	77896991	Pipox	Pipox	Pipox~Pipox
142	chr3	129554283	129557883	Elovl6		11	77979427	77982376	11	77892499	77896991	Pipox	Pipox	Pipox~Pipox
143	chr3	129557884	129559113	Elovl6		11	78174483	78180409	11	77892499	77896991	Pipox	Pipox	Pipox~Pipox
144	chr3	135536732	135551721	Manba		11	77892499	77896991	11	77930707	77933982	Sez6	Pipox	Pipox~Sez6
144	chr3	95650344	95653665	Mcl1		11	77896992	77900599	11	77930707	77933982	Sez6	Pipox	Pipox~Sez6
144	chr3	95653666	95655137	Mcl1		3	96576708	96581344	3	96321805	96328891	U1.123	Polr3gl	Polr3gl~U1.123
144	chr3	95655138	95656413	Mcl1		3	96576708	96581344	3	96420094	96423412	U1.52	Polr3gl	Polr3gl~U1.52
144	chr3	95656414	95659924	Mcl1		3	96576708	96581344	3	96524491	96525363	Hfe2	Polr3gl	Polr3gl~Hfe2
144	chr3	95659925	95661950	Mcl1		3	96570062	96576707	3	96552212	96558032	Txnip	Polr3gl	Polr3gl~Txnip
144	chr3	95661951	95662462	Mcl1		3	96576708	96581344	3	96552212	96558032	Txnip	Polr3gl	Polr3gl~Txnip
145	chr3	95662463	95668409	Mcl1		3	96328892	96334338	3	96576708	96581344	Gm16253	Polr3gl	Polr3gl~Gm16253
145	chr3	96570062	96576707	Polr3gl		3	96495960	96499205	3	96576708	96581344	Gm16253	Polr3gl	Polr3gl~Gm16253
146	chr3	96576708	96581344	Polr3gl		3	96500015	96503313	3	96576708	96581344	Gm16253	Polr3gl	Polr3gl~Gm16253
146	chr3	34644053	34647506	Sox2		3	96503314	96506578	3	96576708	96581344	Gm16253	Polr3gl	Polr3gl~Gm16253
146	chr3	34647507	34650462	Sox2		3	96507275	96512666	3	96576708	96581344	Gm16253	Polr3gl	Polr3gl~Gm16253
147	chr3	34650463	34659100	Sox2		3	96517121	96522065	3	96576708	96581344	Gm16253	Polr3gl	Polr3gl~Gm16253
147	chr3	34730310	34746737	Sox2		3	96522066	96524205	3	96576708	96581344	Gm16253	Polr3gl	Polr3gl~Gm16253
147	chr3	34746738	34748310	Sox2		3	96524206	96524490	3	96576708	96581344	Gm16253	Polr3gl	Polr3gl~Gm16253
147	chr3	34748311	34753255	Sox2		3	96524491	96525363	3	96576708	96581344	Gm16253	Polr3gl	Polr3gl~Gm16253
148	chr3	34753256	34764968	Sox2		3	96525364	96529084	3	96576708	96581344	Gm16253	Polr3gl	Polr3gl~Gm16253
149	chr3	88569904	88585706	Ssr2		3	96529085	96531991	3	96576708	96581344	Gm16253	Polr3gl	Polr3gl~Gm16253
149	chr3	133517081	133520471	Tet2		3	96531992	96532793	3	96576708	96581344	Gm16253	Polr3gl	Polr3gl~Gm16253
149	chr3	133520472	133520754	Tet2		3	96539679	96552211	3	96576708	96581344	Gm16253	Polr3gl	Polr3gl~Gm16253
149	chr3	133520755	133527734	Tet2		3	96552212	96558032	3	96576708	96581344	Gm16253	Polr3gl	Polr3gl~Gm16253
149	chr3	133527735	133533744	Tet2		3	96558102	96565286	3	96576708	96581344	Gm16253	Polr3gl	Polr3gl~Gm16253
150	chr3	133533745	133537638	Tet2		3	96586233	96586970	3	96576708	96581344	Gm16253	Polr3gl	Polr3gl~Gm16253
150	chr3	9638514	9643409	Zfp704		3	96589570	96592843	3	96576708	96581344	Gm16253	Polr3gl	Polr3gl~Gm16253
150	chr3	9643410	9647239	Zfp704		3	96592844	96602623	3	96576708	96581344	Gm16253	Polr3gl	Polr3gl~Gm16253
150	chr3	9647240	9647556	Zfp704		3	96621939	96627672	3	96576708	96581344	Gm16253	Polr3gl	Polr3gl~Gm16253
150	chr3	9647557	9648438	Zfp704		3	96627673	96630201	3	96576708	96581344	Gm16253	Polr3gl	Polr3gl~Gm16253
150	chr3	9648439	9648471	Zfp704		3	96630202	96631402	3	96576708	96581344	Gm16253	Polr3gl	Polr3gl~Gm16253
150	chr3	9648472	9651724	Zfp704		3	96631403	96637382	3	96576708	96581344	Gm16253	Polr3gl	Polr3gl~Gm16253
150	chr3	9651725	9654477	Zfp704		3	96637392	96643222	3	96576708	96581344	Gm16253	Polr3gl	Polr3gl~Gm16253
151	chr4	148081809	148088691	Agtrap		3	96644340	96650863	3	96576708	96581344	Gm16253	Polr3gl	Polr3gl~Gm16253
151	chr3	9654478	9657472	Zfp704		3	96660301	96663200	3	96576708	96581344	Gm16253	Polr3gl	Polr3gl~Gm16253
152	chr4	148088692	148094120	Agtrap		3	96663901	96669975	3	96576708	96581344	Gm16253	Polr3gl	Polr3gl~Gm16253
152	chr4	137772455	137777894	Alpl		3	96721060	96729527	3	96576708	96581344	Gm16253	Polr3gl	Polr3gl~Gm16253
152	chr4	137777895	137779791	Alpl		3	96576708	96581344	3	96627673	96630201	Rbm8a	Polr3gl	Polr3gl~Rbm8a
152	chr4	137779792	137790726	Alpl		3	96570062	96576707	3	96631403	96637382	Pex11b	Polr3gl	Polr3gl~Pex11b
152	chr4	137790727	137791805	Alpl		3	96576708	96581344	3	96631403	96637382	Pex11b	Polr3gl	Polr3gl~Pex11b
152	chr4	137791806	137793613	Alpl		3	96576708	96581344	3	96644340	96650863	Itga10	Polr3gl	Polr3gl~Itga10
152	chr4	137793614	137798822	Alpl		17	35482871	35490581	17	35504152	35506204	Pou5f1	Pou5f1	Pou5f1~Pou5f1
152	chr4	137798823	137800114	Alpl		17	35532836	35534848	17	35504152	35506204	Pou5f1	Pou5f1	Pou5f1~Pou5f1
153	chr4	137800115	137804041	Alpl		17	35549570	35558373	17	35504152	35506204	Pou5f1	Pou5f1	Pou5f1~Pou5f1
153	chr4	141562762	141565478	B330016D10Rik		17	35822277	35831981	17	35504152	35506204	Pou5f1	Pou5f1	Pou5f1~Pou5f1
154	chr4	141565479	141576815	B330016D10Rik		17	35909653	35919296	17	35504152	35506204	Pou5f1	Pou5f1	Pou5f1~Pou5f1
154	chr4	138429844	138447496	Camk2n1		17	35497038	35504151	17	35515163	35522470	Tcf19	Pou5f1	Pou5f1~Tcf19
154	chr4	138447497	138449166	Camk2n1		17	35497038	35504151	17	35532836	35534848	Psors1c2	Pou5f1	Pou5f1~Psors1c2
154	chr4	138449167	138449684	Camk2n1		17	35504152	35506204	17	35532836	35534848	Psors1c2	Pou5f1	Pou5f1~Psors1c2
155	chr4	138449685	138457553	Camk2n1		17	35504152	35506204	17	35549570	35558373	Cdsn	Pou5f1	Pou5f1~Cdsn
156	chr4	127191667	127206475	Dlgap3		17	35504152	35506204	17	35704604	35710987	Ddr1	Pou5f1	Pou5f1~Ddr1
156	chr4	141265382	141277895	Epha2		17	35497038	35504151	17	35859859	35867179	Nrm	Pou5f1	Pou5f1~Nrm
157	chr4	141277896	141300906	Epha2		17	35497038	35504151	17	35896245	35897726	Gm16279	Pou5f1	Pou5f1~Gm16279
157	chr4	125530379	125536423	Ftl2		17	35504152	35506204	17	35909653	35919296	Atat1	Pou5f1	Pou5f1~Atat1
157	chr4	125536424	125538119	Ftl2		12	110480194	110489538	12	110445942	110448372	Ppp2r5c	Ppp2r5c	Ppp2r5c~Ppp2r5c
157	chr4	125538120	125541800	Ftl2		12	110499217	110503326	12	110445942	110448372	Ppp2r5c	Ppp2r5c	Ppp2r5c~Ppp2r5c
157	chr4	125541801	125544155	Ftl2		12	110412060	110418712	12	110598878	110602057	Dync1h1	Ppp2r5c	Ppp2r5c~Dync1h1
157	chr4	125544156	125544577	Ftl2		12	110412060	110418712	12	110661658	110668754	Gm17111	Ppp2r5c	Ppp2r5c~Gm17111
158	chr4	125544578	125547090	Ftl2		12	110412060	110418712	12	110701750	110703207	Hsp90aa1	Ppp2r5c	Ppp2r5c~Hsp90aa1
158	chr4	142059438	142063383	Gm10565		12	110412060	110418712	12	110836661	110842580	Stk30	Ppp2r5c	Ppp2r5c~Stk30
158	chr4	142063384	142064639	Gm10565		12	110489539	110494209	12	110836661	110842580	Stk30	Ppp2r5c	Ppp2r5c~Stk30
158	chr4	142064640	142067953	Gm10565		11	98955192	98966886	11	98921166	98944166	Rara	Rara	Rara~Rara
158	chr4	142067954	142069584	Gm10565		11	98955192	98966886	11	98977906	98984667	Gjd3	Rara	Rara~Gjd3
158	chr4	142069585	142071212	Gm10565		15	77339262	77340915	15	77046743	77052870	Mb	Rbfox2	Rbfox2~Mb
159	chr4	142071213	142086681	Gm10565		5	53263444	53268308	5	53554980	53557614	Rbpj	Rbpj	Rbpj~Rbpj
159	chr4	98838052	98843725	Kank4		5	53360227	53362896	5	53554980	53557614	Rbpj	Rbpj	Rbpj~Rbpj
159	chr4	98843726	98847458	Kank4		5	53462246	53463130	5	53554980	53557614	Rbpj	Rbpj	Rbpj~Rbpj
160	chr4	98847459	98848298	Kank4		5	53473633	53474370	5	53554980	53557614	Rbpj	Rbpj	Rbpj~Rbpj
160	chr4	142161862	142166077	Kazn		5	53562361	53563953	5	53554980	53557614	Rbpj	Rbpj	Rbpj~Rbpj
160	chr4	142166078	142168789	Kazn		5	123127124	123137105	5	123067011	123068726	Tmem120b	Rhof	Rhof~Tmem120b
160	chr4	142168790	142168854	Kazn		5	123064394	123066259	5	123127124	123137105	Rhof	Rhof	Rhof~Rhof
161	chr4	142168855	142170350	Kazn		5	123140434	123142832	5	123127124	123137105	Rhof	Rhof	Rhof~Rhof
161	chr4	55455766	55457983	Klf4		5	123064394	123066259	5	123140434	123142832	Setd1b	Rhof	Rhof~Setd1b
161	chr4	55457984	55459511	Klf4		15	97592808	97599519	15	97245095	97249764	Fam113b	Rpap3	Rpap3~Fam113b
161	chr4	55459512	55462372	Klf4		2	168846556	168867035	2	168764865	168771996	Sall4	Sall4	Sall4~Sall4
161	chr4	55462373	55464316	Klf4		2	168949767	168960135	2	168764865	168771996	Sall4	Sall4	Sall4~Sall4
161	chr4	55464317	55465788	Klf4		7	80191011	80192175	7	80152119	80154277	AC164075.1	Sema4b	Sema4b~AC164075.1
161	chr4	55465789	55466933	Klf4		7	79739291	79743818	7	80177030	80191010	Sema4b	Sema4b	Sema4b~Sema4b
161	chr4	55466934	55467204	Klf4		7	80152119	80154277	7	80177030	80191010	Sema4b	Sema4b	Sema4b~Sema4b
161	chr4	55467205	55467698	Klf4		7	80269217	80271001	7	80177030	80191010	Sema4b	Sema4b	Sema4b~Sema4b
162	chr4	55467699	55481403	Klf4		10	21818781	21828741	10	21586381	21589429	snoU13.9	Sgk1	Sgk1~snoU13.9
162	chr4	123622396	123623371	Macf1		17	31805087	31806183	17	32034953	32043483	Rrp1b	Sik1	Sik1~Rrp1b
163	chr4	123623372	123630747	Macf1		4	155176564	155190191	4	155221158	155229843	Ski	Ski	Ski~Ski
164	chr4	130380744	130522156	Pum1		6	122760696	122769212	6	122707373	122709173	Nanog	Slc2a3	Slc2a3~Nanog
165	chr4	130639679	130642168	Pum1		6	122769213	122772061	6	122707373	122709173	Nanog	Slc2a3	Slc2a3~Nanog
166	chr4	155156029	155164663	Ski		6	91691338	91692160	6	91675520	91686064	Slc6a6	Slc6a6	Slc6a6~Slc6a6
166	chr4	155176564	155190191	Ski		18	75371354	75377352	18	75362247	75369683	Smad7	Smad7	Smad7~Smad7
167	chr4	155190192	155195935	Ski		18	75377353	75385479	18	75362247	75369683	Smad7	Smad7	Smad7~Smad7
168	chr4	119053323	119073973	Slc2a1		18	75516680	75519268	18	75362247	75369683	Smad7	Smad7	Smad7~Smad7
169	chr4	137581222	137599608	Usp48		18	75597964	75600682	18	75362247	75369683	Smad7	Smad7	Smad7~Smad7
170	chr5	134938067	134953847	Cldn4		6	65021964	65024902	6	65035507	65042788	Smarcad1	Smarcad1	Smarcad1~Smarcad1
170	chr5	33529952	33533777	Fam53a		6	65024903	65028812	6	65035507	65042788	Smarcad1	Smarcad1	Smarcad1~Smarcad1
170	chr5	33533778	33534573	Fam53a		11	117860060	117864863	11	117958092	117972758	Socs3	Socs3	Socs3~Socs3
171	chr5	33534574	33543498	Fam53a		11	117943035	117944667	11	117958092	117972758	Socs3	Socs3	Socs3~Socs3
171	chr5	116395551	116404268	Hspb8		11	117944984	117947077	11	117958092	117972758	Socs3	Socs3	Socs3~Socs3
171	chr5	116404269	116405866	Hspb8		11	118004974	118007590	11	117958092	117972758	Socs3	Socs3	Socs3~Socs3
171	chr5	116405867	116409902	Hspb8		11	118097197	118102622	11	117958092	117972758	Socs3	Socs3	Socs3~Socs3
172	chr5	116409903	116417403	Hspb8		3	35100113	35100359	3	34647507	34650462	Sox2	Sox2	Sox2~Sox2
173	chr5	64864279	64866930	Klf3		3	35100360	35101190	3	34647507	34650462	Sox2	Sox2	Sox2~Sox2
173	chr5	118425017	118445132	Med13l		3	35108678	35110999	3	34647507	34650462	Sox2	Sox2	Sox2~Sox2
174	chr5	118445133	118448359	Med13l		3	35141662	35142803	3	34647507	34650462	Sox2	Sox2	Sox2~Sox2
174	chr5	118501106	118502077	Med13l		14	105904752	105906292	14	105496101	105501962	4930449E01Rik	Spry2	Spry2~4930449E01Rik
175	chr5	118502078	118525701	Med13l		18	38153997	38155135	18	38595961	38603414	Spry4	Spry4	Spry4~Spry4
175	chr5	113320468	113331685	Mir469		18	38634554	38636375	18	38595961	38603414	Spry4	Spry4	Spry4~Spry4
175	chr5	113331686	113338672	Mir469		18	38758008	38763422	18	38595961	38603414	Spry4	Spry4	Spry4~Spry4
175	chr5	113338673	113340831	Mir469		18	38785453	38787485	18	38595961	38603414	Spry4	Spry4	Spry4~Spry4
175	chr5	113340832	113341711	Mir469		18	38787486	38788532	18	38595961	38603414	Spry4	Spry4	Spry4~Spry4
175	chr5	113341712	113346228	Mir469		18	38813194	38813998	18	38595961	38603414	Spry4	Spry4	Spry4~Spry4
176	chr5	113346229	113352047	Mir469		18	38891525	38896337	18	38595961	38603414	Spry4	Spry4	Spry4~Spry4
176	chr5	53538449	53542386	Rbpj		18	38898565	38905491	18	38595961	38603414	Spry4	Spry4	Spry4~Spry4
176	chr5	53542387	53543302	Rbpj		18	38905958	38913678	18	38595961	38603414	Spry4	Spry4	Spry4~Spry4
176	chr5	53543303	53546818	Rbpj		18	38915739	38917910	18	38595961	38603414	Spry4	Spry4	Spry4~Spry4
176	chr5	53546819	53547509	Rbpj		3	88531011	88534382	3	88569904	88585706	Ssr2	Ssr2	Ssr2~Ssr2
176	chr5	53547510	53549269	Rbpj		3	88550883	88558730	3	88569904	88585706	Ssr2	Ssr2	Ssr2~Ssr2
176	chr5	53549270	53554979	Rbpj		2	166359844	166365550	2	166147867	166166726	Sulf2	Sulf2	Sulf2~Sulf2
177	chr5	53554980	53557614	Rbpj		2	166414101	166415278	2	166147867	166166726	Sulf2	Sulf2	Sulf2~Sulf2
177	chr5	123127124	123137105	Rhof		2	166768523	166770834	2	166147867	166166726	Sulf2	Sulf2	Sulf2~Sulf2
177	chr5	123137106	123140433	Rhof		5	119674812	119679983	5	120431324	120435891	Lhx5	Tbx3	Tbx3~Lhx5
178	chr5	123140434	123142832	Rhof		5	119679984	119681693	5	120431324	120435891	Lhx5	Tbx3	Tbx3~Lhx5
178	chr5	119579064	119580629	Tbx3		2	152175970	152179062	2	152096813	152106230	Srxn1	Tcf15	Tcf15~Srxn1
178	chr5	119580630	119581033	Tbx3		14	63500231	63510659	14	63491737	63498231	Gm17232	Tdh	Tdh~Gm17232
178	chr5	119581034	119582259	Tbx3		7	112655951	112667817	7	112668853	112689965	Tead1	Tead1	Tead1~Tead1
179	chr5	119582260	119601898	Tbx3		7	112761542	112762260	7	112668853	112689965	Tead1	Tead1	Tead1~Tead1
179	chr5	119674812	119679983	Tbx3		7	112814051	112818119	7	112668853	112689965	Tead1	Tead1	Tead1~Tead1
179	chr5	119679984	119681693	Tbx3		7	112876386	112877070	7	112668853	112689965	Tead1	Tead1	Tead1~Tead1
179	chr5	119681694	119691625	Tbx3		10	62904670	62907172	10	62888261	62895739	U6.554	Tet1	Tet1~U6.554
179	chr5	119691626	119694822	Tbx3		10	62911404	62913246	10	62888261	62895739	U6.554	Tet1	Tet1~U6.554
179	chr5	119694823	119694980	Tbx3		10	62994214	62996679	10	62888261	62895739	U6.554	Tet1	Tet1~U6.554
179	chr5	119694981	119713394	Tbx3		10	63099477	63102389	10	62888261	62895739	U6.554	Tet1	Tet1~U6.554
179	chr5	119713395	119713539	Tbx3		10	62888261	62895739	10	62913247	62922054	Slc25a16	Tet1	Tet1~Slc25a16
179	chr5	119713540	119714162	Tbx3		10	62895740	62900840	10	62913247	62922054	Slc25a16	Tet1	Tet1~Slc25a16
179	chr5	119714163	119716529	Tbx3		10	62895740	62900840	10	62977211	62982185	Rufy2	Tet1	Tet1~Rufy2
180	chr6	31882307	31886325	1700012A03Rik		17	70708175	70710055	17	70852641	70869166	Tgif1	Tgif1	Tgif1~Tgif1
180	chr6	31886326	31888071	1700012A03Rik		17	70720935	70721950	17	70852641	70869166	Tgif1	Tgif1	Tgif1~Tgif1
180	chr6	31888072	31888134	1700012A03Rik		17	70754295	70754549	17	70852641	70869166	Tgif1	Tgif1	Tgif1~Tgif1
180	chr6	31888135	31888970	1700012A03Rik		17	70754550	70755381	17	70852641	70869166	Tgif1	Tgif1	Tgif1~Tgif1
180	chr6	31888971	31896082	1700012A03Rik		17	70755382	70757043	17	70852641	70869166	Tgif1	Tgif1	Tgif1~Tgif1
180	chr5	119716530	119730625	Tbx3		17	70808044	70811764	17	70852641	70869166	Tgif1	Tgif1	Tgif1~Tgif1
181	chr6	31896083	31907147	1700012A03Rik		17	70833571	70834552	17	70852641	70869166	Tgif1	Tgif1	Tgif1~Tgif1
181	chr6	143095856	143110072	5730419I09Rik		17	70841956	70844572	17	70852641	70869166	Tgif1	Tgif1	Tgif1~Tgif1
181	chr6	143110073	143115357	5730419I09Rik		17	70871396	70872279	17	70852641	70869166	Tgif1	Tgif1	Tgif1~Tgif1
181	chr6	143115358	143116989	5730419I09Rik		17	70905859	70911296	17	70852641	70869166	Tgif1	Tgif1	Tgif1~Tgif1
182	chr6	143116990	143117247	5730419I09Rik		11	67011473	67013967	11	66905012	66917665	Pirt	Tmem220	Tmem220~Pirt
182	chr6	125432081	125439068	Cd9		11	67014508	67016183	11	66905012	66917665	Pirt	Tmem220	Tmem220~Pirt
182	chr6	125439069	125441874	Cd9		11	66905012	66917665	11	67016184	67037351	Tmem220	Tmem220	Tmem220~Tmem220
183	chr6	125441875	125448460	Cd9		11	67076747	67078798	11	67016184	67037351	Tmem220	Tmem220	Tmem220~Tmem220
183	chr6	122655756	122664078	Dppa3		11	54727565	54730764	11	54954560	54965913	Tnip1	Tnip1	Tnip1~Tnip1
184	chr6	122664079	122666158	Dppa3		11	54863502	54867054	11	54954560	54965913	Tnip1	Tnip1	Tnip1~Tnip1
184	chr6	67108617	67111460	Gadd45a		11	54948371	54949709	11	54954560	54965913	Tnip1	Tnip1	Tnip1~Tnip1
184	chr6	67111461	67112275	Gadd45a		11	55076370	55079289	11	54954560	54965913	Tnip1	Tnip1	Tnip1~Tnip1
185	chr6	67112276	67116751	Gadd45a		9	114488051	114501327	9	114559866	114567065	Trim71	Trim71	Trim71~Trim71
185	chr6	145273121	145276895	Kras		9	114509468	114516385	9	114559866	114567065	Trim71	Trim71	Trim71~Trim71
186	chr6	145276896	145279197	Kras		9	114579295	114583181	9	114559866	114567065	Trim71	Trim71	Trim71~Trim71
187	chr6	142505906	142516003	Ldhb		7	4813818	4822476	7	4689358	4693040	Brsk1	Ube2s	Ube2s~Brsk1
188	chr6	39418994	39425683	Mkrn1		7	4813818	4822476	7	4994665	4997105	Zfp579	Ube2s	Ube2s~Zfp579
188	chr6	39445044	39446479	Mkrn1		11	9114756	9125101	11	8971871	8977707	Pkd1l1	Upp1	Upp1~Pkd1l1
189	chr6	39446480	39447046	Mkrn1		11	9114756	9125101	11	9010600	9012713	Hus1	Upp1	Upp1~Hus1
189	chr6	122684377	122696475	Nanog		11	9114756	9125101	11	9046963	9050636	Gm11992	Upp1	Upp1~Gm11992
189	chr6	122696476	122703092	Nanog		11	8431337	8436432	11	9114756	9125101	Upp1	Upp1	Upp1~Upp1
189	chr6	122703093	122706458	Nanog		11	8442363	8445863	11	9114756	9125101	Upp1	Upp1	Upp1~Upp1
189	chr6	122706459	122707372	Nanog		11	8567372	8571007	11	9114756	9125101	Upp1	Upp1	Upp1~Upp1
190	chr6	122707373	122709173	Nanog		11	8574393	8577868	11	9114756	9125101	Upp1	Upp1	Upp1~Upp1
190	chr6	122337340	122340824	Phc1		11	8958762	8963500	11	9114756	9125101	Upp1	Upp1	Upp1~Upp1
190	chr6	122340825	122341356	Phc1		11	8978633	8983376	11	9114756	9125101	Upp1	Upp1	Upp1~Upp1
190	chr6	122341357	122341887	Phc1		11	8983481	8987624	11	9114756	9125101	Upp1	Upp1	Upp1~Upp1
191	chr6	122341888	122343407	Phc1		11	8987625	8988130	11	9114756	9125101	Upp1	Upp1	Upp1~Upp1
191	chr6	122760696	122769212	Slc2a3		11	8988131	8989166	11	9114756	9125101	Upp1	Upp1	Upp1~Upp1
192	chr6	122769213	122772061	Slc2a3		11	8989167	8991115	11	9114756	9125101	Upp1	Upp1	Upp1~Upp1
192	chr6	91686384	91691337	Slc6a6		11	8991116	8992254	11	9114756	9125101	Upp1	Upp1	Upp1~Upp1
192	chr6	91691338	91692160	Slc6a6		11	8992357	8993424	11	9114756	9125101	Upp1	Upp1	Upp1~Upp1
192	chr6	91692161	91703863	Slc6a6		11	8993494	8994089	11	9114756	9125101	Upp1	Upp1	Upp1~Upp1
192	chr6	91703864	91703895	Slc6a6		11	8994090	8995175	11	9114756	9125101	Upp1	Upp1	Upp1~Upp1
192	chr6	91703896	91707334	Slc6a6		11	8995176	8999328	11	9114756	9125101	Upp1	Upp1	Upp1~Upp1
192	chr6	91707335	91710657	Slc6a6		11	8999329	8999995	11	9114756	9125101	Upp1	Upp1	Upp1~Upp1
193	chr6	91710658	91713235	Slc6a6		11	8999996	9004399	11	9114756	9125101	Upp1	Upp1	Upp1~Upp1
193	chr6	65008912	65013778	Smarcad1		11	9005780	9006680	11	9114756	9125101	Upp1	Upp1	Upp1~Upp1
193	chr6	65013779	65014596	Smarcad1		11	9006681	9010599	11	9114756	9125101	Upp1	Upp1	Upp1~Upp1
193	chr6	65014597	65021478	Smarcad1		11	9010600	9012713	11	9114756	9125101	Upp1	Upp1	Upp1~Upp1
193	chr6	65021479	65021963	Smarcad1		11	9013525	9016347	11	9114756	9125101	Upp1	Upp1	Upp1~Upp1
193	chr6	65021964	65024902	Smarcad1		11	9016348	9018390	11	9114756	9125101	Upp1	Upp1	Upp1~Upp1
193	chr6	65024903	65028812	Smarcad1		11	9046963	9050636	11	9114756	9125101	Upp1	Upp1	Upp1~Upp1
194	chr6	65028813	65035506	Smarcad1		4	137581222	137599608	4	137451547	137457302	1700013G24Rik	Usp48	Usp48~1700013G24Rik
194	chr6	83887921	83890205	Zfml		4	137324426	137326788	4	137581222	137599608	Usp48	Usp48	Usp48~Usp48
194	chr6	83890206	83890347	Zfml		4	137457303	137458241	4	137581222	137599608	Usp48	Usp48	Usp48~Usp48
194	chr6	83890348	83892100	Zfml		16	8757044	8762742	16	8735739	8743395	AC156026.1	Usp7	Usp7~AC156026.1
194	chr6	83892101	83892444	Zfml		16	8764017	8765544	16	8735739	8743395	AC156026.1	Usp7	Usp7~AC156026.1
194	chr6	83892445	83894236	Zfml		16	8468129	8470930	16	8765545	8771929	U6.574	Usp7	Usp7~U6.574
195	chr7	79208594	79217923	Abhd2		16	8735739	8743395	16	8765545	8771929	U6.574	Usp7	Usp7~U6.574
195	chr7	79217924	79222418	Abhd2		16	8748224	8750842	16	8765545	8771929	U6.574	Usp7	Usp7~U6.574
195	chr6	83894237	83902862	Zfml		16	8757044	8762742	16	8765545	8771929	U6.574	Usp7	Usp7~U6.574
196	chr7	79222419	79225441	Abhd2		16	8790785	8795383	16	8765545	8771929	U6.574	Usp7	Usp7~U6.574
196	chr7	38023615	38029078	C80913		11	52125004	52129045	11	52358660	52373893	Vdac1	Vdac1	Vdac1~Vdac1
197	chr7	38029079	38032984	C80913		11	52230235	52233509	11	52358660	52373893	Vdac1	Vdac1	Vdac1~Vdac1
198	chr7	30191755	30200136	Capns1		2	33433954	33436482	2	33129871	33137071	Garnl3	Zbtb34	Zbtb34~Garnl3
199	chr7	133107920	133117386	Ctbp2		2	33129871	33137071	2	33430850	33433953	Zbtb34	Zbtb34	Zbtb34~Zbtb34
199	chr7	144847639	144858794	Fgf4		2	33209643	33213259	2	33430850	33433953	Zbtb34	Zbtb34	Zbtb34~Zbtb34
199	chr7	144858795	144862092	Fgf4		6	83890348	83892100	6	83910598	83915307	Zfml	Zfml	Zfml~Zfml
199	chr7	144862093	144863745	Fgf4		6	83894237	83902862	6	83910598	83915307	Zfml	Zfml	Zfml~Zfml
200	chr7	144863746	144868046	Fgf4		1	136693591	136694869	1	136624484	136632105	Zfp281	Zfp281	Zfp281~Zfp281
201	chr7	45549000	45561149	Hsd17b14		1	136560042	136561941	1	136694870	136715865	AC125186.1	Zfp281	Zfp281~AC125186.1
202	chr7	80123880	80143087	Idh2		1	136689647	136693590	1	136694870	136715865	AC125186.1	Zfp281	Zfp281~AC125186.1
202	chr7	63943068	63952228	Klf13		1	136717782	136718703	1	136694870	136715865	AC125186.1	Zfp281	Zfp281~AC125186.1
202	chr7	63952229	63952249	Klf13		12	55488737	55495614	12	55298040	55309809	1110008L16Rik	Nfkbia	Nfkbia~1110008L16Rik
202	chr7	63952250	63953658	Klf13
202	chr7	63953659	63954772	Klf13
202	chr7	63954773	63956890	Klf13
203	chr7	63956891	63957646	Klf13
203	chr7	83876163	83879413	Mesdc2
203	chr7	83879414	83891178	Mesdc2
203	chr7	83891179	83898014	Mesdc2
203	chr7	83898015	83898382	Mesdc2
203	chr7	83898383	83898942	Mesdc2
203	chr7	83898943	83899322	Mesdc2
204	chr7	83899323	83916763	Mesdc2
204	chr7	3188844	3195414	Mir290
204	chr7	3195415	3198575	Mir290
204	chr7	3198576	3204387	Mir290
204	chr7	3204388	3208461	Mir290
204	chr7	3208462	3209893	Mir290
204	chr7	3209894	3211827	Mir290
205	chr7	3211828	3219177	Mir290
205	chr7	49331277	49341041	Nav2
206	chr7	49341042	49354584	Nav2
207	chr7	30451771	30465959	Nphs1as
207	chr7	80177030	80191010	Sema4b
207	chr7	80191011	80192175	Sema4b
207	chr7	80192176	80193064	Sema4b
207	chr7	80193065	80194770	Sema4b
207	chr7	80194771	80196416	Sema4b
208	chr7	80196417	80207667	Sema4b
208	chr7	112668853	112689965	Tead1
208	chr7	112689966	112690375	Tead1
209	chr7	112690376	112692264	Tead1
209	chr7	4813818	4822476	Ube2s
210	chr7	4822477	4840114	Ube2s
210	chr7	139944991	139946370	Utf1
210	chr7	139946371	139949897	Utf1
211	chr7	139949898	139951183	Utf1
212	chr7	13013045	13015121	Zbtb45
212	chr7	80014190	80018509	Zfp710
213	chr8	36537144	36542099	6430573F11Rik
213	chr8	36542100	36545911	6430573F11Rik
213	chr8	36545912	36548301	6430573F11Rik
213	chr7	80018510	80032088	Zfp710
214	chr8	36548302	36557550	6430573F11Rik
215	chr8	90826228	90832925	Chd9
215	chr8	36578160	36584003	Dlc1
215	chr8	36584004	36587003	Dlc1
215	chr8	36587004	36587769	Dlc1
215	chr8	36587770	36589412	Dlc1
215	chr8	36589413	36591738	Dlc1
215	chr8	36591739	36594329	Dlc1
215	chr8	36594330	36595754	Dlc1
215	chr8	36595755	36597162	Dlc1
215	chr8	36597163	36599420	Dlc1
215	chr8	36599421	36603198	Dlc1
215	chr8	36603199	36604903	Dlc1
215	chr8	36604904	36606021	Dlc1
215	chr8	36606022	36606441	Dlc1
215	chr8	36606442	36607490	Dlc1
216	chr8	36607491	36614153	Dlc1
217	chr8	85470011	85474564	Gpt2
217	chr8	84641723	84650415	Ier2
218	chr8	84650416	84656092	Ier2
218	chr8	72307983	72311229	Klf2
218	chr8	72311230	72313309	Klf2
219	chr8	72313310	72317664	Klf2
220	chr8	33908653	33920394	Rbpms
220	chr8	88989709	88992248	Sall1
220	chr8	88992249	88995951	Sall1
220	chr8	88995952	88997717	Sall1
220	chr8	88997718	89001206	Sall1
220	chr8	89001207	89002720	Sall1
220	chr8	89002721	89007659	Sall1
220	chr8	89007660	89008268	Sall1
220	chr8	89008269	89009563	Sall1
221	chr8	89009564	89018910	Sall1
221	chr8	12491772	12500465	Spaca7
221	chr8	12500466	12502686	Spaca7
222	chr8	12502687	12505164	Spaca7
222	chr8	43310246	43321118	Zfp42
223	chr9	78352841	78360897	Dppa5a
223	chr9	78360898	78363288	Dppa5a
223	chr9	78363289	78366209	Dppa5a
223	chr9	78366210	78366617	Dppa5a
223	chr9	78366618	78366946	Dppa5a
223	chr9	78366947	78368136	Dppa5a
223	chr9	78368137	78375003	Dppa5a
223	chr8	43321119	43321886	Zfp42
224	chr9	78375004	78376093	Dppa5a
224	chr9	56526406	56535540	Hmg20a
224	chr9	56535541	56540000	Hmg20a
224	chr9	56540001	56547001	Hmg20a
225	chr9	56547002	56554871	Hmg20a
225	chr9	110946752	110950384	Lrrc2
225	chr9	110950385	110951561	Lrrc2
225	chr9	110951562	110952123	Lrrc2
225	chr9	110952124	110952625	Lrrc2
225	chr9	110952626	110954358	Lrrc2
225	chr9	110954359	110954741	Lrrc2
225	chr9	110954742	110956865	Lrrc2
226	chr9	110956866	110966046	Lrrc2
226	chr9	120669654	120678659	Rpl14
226	chr9	120678660	120681626	Rpl14
226	chr9	120681627	120684087	Rpl14
227	chr9	120684088	120698082	Rpl14
228	chr9	58271120	58281534	Stoml1
228	chr9	121328153	121336624	Trak1
228	chr9	121336625	121340306	Trak1
228	chr9	121340307	121344036	Trak1
229	chr9	121344037	121349601	Trak1
229	chr9	114544462	114552391	Trim71
229	chr9	114552392	114559865	Trim71
230	chrX	8000302	8008523	Glod5
230	chrX	8008524	8019287	Glod5
230	chrX	8019288	8019487	Glod5
230	chr9	114559866	114567065	Trim71
231	chrX	8019488	8038976	Glod5
231	chrX	52744005	52749937	Kis2
231	chrX	52749938	52750083	Kis2
231	chrX	52750084	52751268	Kis2
231	chrX	52751269	52752225	Kis2
231	chrX	52752226	52753561	Kis2
231	chrX	52753562	52754483	Kis2
231	chrX	52754484	52755241	Kis2
231	chrX	52755242	52756872	Kis2
231	chrX	52756873	52757610	Kis2
231	chrX	52757611	52758037	Kis2
231	chrX	52758038	52764728	Kis2

## Sheet: EpiSC
Interactions from CHiC
chr1	start1	end1	chr2	start2	end2	PCHi-C gene
chr4	130639679	130642168	chr9	72434500	72441622	Mns1
chr4	130639679	130642168	chr9	72479510	72494501	Tex9
chr12	69965668	69968030	chr11	104275238	104291951	AL593843.1
chr11	11460532	11463278	chr11	12463135	12465595	Cobl
chr3	35496724	35497290	chr3	34647507	34650462	Sox2
chr3	35484818	35487700	chr3	34647507	34650462	Sox2
chr3	35483853	35484817	chr3	34647507	34650462	Sox2
chr11	12463135	12465595	chr11	11695655	11703322	Gm12000
chr17	36258776	36259198	chr17	36984475	36998367	H2-M5
chr11	8431337	8436432	chr11	9114756	9125101	Upp1
chr11	8497479	8500944	chr11	9114756	9125101	Upp1
chr12	12325159	12327141	chr12	12941612	12943182	Mycn
chr16	29666429	29667483	chr16	30274883	30288541	Lrrc15
chr12	12327142	12329913	chr12	12941612	12943182	Mycn
chr10	21988243	21990503	chr10	21373592	21382095	Aldh8a1
chr16	29666429	29667483	chr16	30261639	30270582	Cpn2
chr11	8533773	8534982	chr11	9114756	9125101	Upp1
chr12	12407961	12409582	chr12	12941612	12943182	Mycn
chr12	12410367	12412111	chr12	12941612	12943182	Mycn
chr12	12412112	12421743	chr12	12941612	12943182	Mycn
chr12	12421744	12431795	chr12	12941612	12943182	Mycn
chr12	12431796	12432432	chr12	12941612	12943182	Mycn
chr18	39104150	39104720	chr18	38595961	38603414	Spry4
chr12	12440161	12440428	chr12	12941612	12943182	Mycn
chr2	33428165	33429436	chr2	32948343	32964230	Rpl12
chr14	65120061	65120722	chr14	64648210	64653588	Kif13b
chr3	35101298	35106847	chr3	34647507	34650462	Sox2
chr3	35100360	35101190	chr3	34647507	34650462	Sox2
chr3	35100113	35100359	chr3	34647507	34650462	Sox2
chr3	35093033	35097459	chr3	34647507	34650462	Sox2
chr7	79739291	79743818	chr7	80177030	80191010	Sema4b
chr3	35089417	35089607	chr3	34647507	34650462	Sox2
chr3	35081975	35084535	chr3	34647507	34650462	Sox2
chr4	138447497	138449166	chr4	138875499	138879044	Pla2g2e
chr4	138861699	138865134	chr4	138429844	138447496	Mul1
chr4	138429844	138447496	chr4	138861699	138865134	Pla2g5
chr12	110412060	110418712	chr12	110836661	110842580	Stk30
chr4	138875499	138879044	chr4	138449685	138457553	Camk2n1
chr4	138447497	138449166	chr4	138868776	138874124	Gm13030
chr15	77338505	77339261	chr15	76917950	76926402	Zfp647
chr3	34232017	34232581	chr3	34647507	34650462	Sox2
chr4	138447497	138449166	chr4	138861699	138865134	Pla2g5
chr4	138853326	138853481	chr4	138429844	138447496	Mul1
chr4	138449167	138449684	chr4	138861699	138865134	Pla2g5
chr4	138865135	138868775	chr4	138449685	138457553	Camk2n1
chr4	138861699	138865134	chr4	138449685	138457553	Camk2n1
chr4	138449685	138457553	chr4	138861699	138865134	Pla2g5
chr4	138846785	138848777	chr4	138429844	138447496	Mul1
chr4	138858520	138861698	chr4	138449685	138457553	Camk2n1
chr4	138853482	138858519	chr4	138449685	138457553	Camk2n1
chr10	21988243	21990503	chr10	21586381	21589429	snoU13.9
chr4	138853326	138853481	chr4	138449685	138457553	Camk2n1
chr4	138853145	138853325	chr4	138449685	138457553	Camk2n1
chr10	21986601	21988242	chr10	21586381	21589429	snoU13.9
chr4	138848778	138853144	chr4	138449685	138457553	Camk2n1
chr4	138846785	138848777	chr4	138449685	138457553	Camk2n1
chr4	138844630	138846784	chr4	138449685	138457553	Camk2n1
chr4	138843865	138844629	chr4	138449685	138457553	Camk2n1
chr4	138818428	138822994	chr4	138429844	138447496	Mul1
chr1	166142594	166146773	chr1	165762271	165764690	Creg1
chr11	33537670	33538367	chr11	33151154	33164452	Npm1
chr4	138831327	138835751	chr4	138449685	138457553	Camk2n1
chr4	138447497	138449166	chr4	138823584	138831326	U1.147
chr4	138823584	138831326	chr4	138449685	138457553	Camk2n1
chr4	138449685	138457553	chr4	138823584	138831326	U1.147
chr1	166121780	166141321	chr1	165762271	165764690	Creg1
chr4	138818428	138822994	chr4	138449685	138457553	Camk2n1
chr14	105861093	105870651	chr14	105496101	105501962	4930449E01Rik
chr17	66485013	66490313	chr17	66122744	66125334	Ddx11
chr4	138812394	138815643	chr4	138449685	138457553	Camk2n1
chr14	105855985	105860253	chr14	105496101	105501962	4930449E01Rik
chr4	148442142	148445139	chr4	148081809	148088691	Agtrap
chr4	148081809	148088691	chr4	148442142	148445139	U1.24
chr4	138811595	138812393	chr4	138449685	138457553	Camk2n1
chr12	12582313	12586008	chr12	12941612	12943182	Mycn
chr17	66479078	66484878	chr17	66122744	66125334	Ddx11
chr4	148088692	148094120	chr4	148442142	148445139	U1.24
chr1	165775359	165783625	chr1	166121780	166141321	Dusp27
chr15	97592808	97599519	chr15	97245095	97249764	Fam113b
chr10	75929067	75946463	chr10	75586612	75591673	Ggt5
chr10	75586612	75591673	chr10	75929067	75946463	Chchd10
chr14	48996253	49002598	chr14	48650871	48655043	U6.587
chr2	163401057	163401536	chr2	163053122	163058701	Mybl2
chr1	166121780	166141321	chr1	165787936	165788982	Cd247
chr3	96576708	96581344	chr3	96238016	96241161	Hist2h2aa2
chr3	96238016	96241161	chr3	96576708	96581344	Gm16253
chr4	138792732	138792990	chr4	138449685	138457553	Camk2n1
chr9	111287973	111289195	chr9	110950385	110951561	Lrrc2
chr1	165791494	165796569	chr1	166121780	166141321	Dusp27
chr4	138786744	138789601	chr4	138449685	138457553	Camk2n1
chr14	48984896	48988245	chr14	48650871	48655043	U6.587
chr1	165801600	165803000	chr1	166121780	166141321	Dusp27
chr4	138447497	138449166	chr4	138773182	138778426	Pla2g2d
chr1	165804587	165806310	chr1	166121780	166141321	Dusp27
chr1	153096330	153104753	chr1	153423962	153427054	1700012A16Rik
chr15	25736444	25737923	chr15	25408818	25416167	Basp1
chr4	138773182	138778426	chr4	138449685	138457553	Camk2n1
chr9	111270286	111273567	chr9	110950385	110951561	Lrrc2
chr9	110950385	110951561	chr9	111270286	111273567	Mlh1
chr1	165809986	165812542	chr1	166121780	166141321	Dusp27
chr12	12623469	12623865	chr12	12941612	12943182	Mycn
chr4	138772135	138772384	chr4	138449685	138457553	Camk2n1
chr12	12623866	12624607	chr12	12941612	12943182	Mycn
chr9	110954359	110954741	chr9	111270286	111273567	Mlh1
chr12	12624608	12626147	chr12	12941612	12943182	Mycn
chr9	110954742	110956865	chr9	111270286	111273567	Mlh1
chr4	138447497	138449166	chr4	138750900	138769667	Pla2g2f
chr2	166466667	166471524	chr2	166147867	166166726	Sulf2
chr12	12634811	12635844	chr12	12941612	12943182	Mycn
chr4	138736014	138745071	chr4	138429844	138447496	Mul1
chr18	38595961	38603414	chr18	38296533	38299974	Rnf14
chr16	8468129	8470930	chr16	8765545	8771929	U6.574
chr2	33129871	33137071	chr2	33430850	33433953	Zbtb34
chr14	64948330	64951030	chr14	64648210	64653588	Kif13b
chr10	21988243	21990503	chr10	21688629	21696291	Gm5420
chr10	39959230	39960516	chr10	40252632	40259332	Gtf3c6
chr7	144862093	144863745	chr7	144567299	144567535	Gm10574
chr2	33428165	33429436	chr2	33129871	33137071	Garnl3
chr10	21986601	21988242	chr10	21688629	21696291	Gm5420
chr2	33427761	33427969	chr2	33129871	33137071	Garnl3
chr4	138746279	138747602	chr4	138449685	138457553	Camk2n1
chr7	144567299	144567535	chr7	144858795	144862092	Fgf4
chr4	138447497	138449166	chr4	138736014	138745071	Ubxn10
chr15	77338505	77339261	chr15	77046743	77052870	Mb
chr12	110412060	110418712	chr12	110701750	110703207	Hsp90aa1
chr4	138736014	138745071	chr4	138449685	138457553	Camk2n1
chr7	144863746	144868046	chr7	144581409	144583389	Fadd
chr4	138718771	138724874	chr4	138429844	138447496	Mul1
chr4	138429844	138447496	chr4	138718771	138724874	Pla2g2c
chr7	112395812	112398896	chr7	112668853	112689965	Tead1
chr7	144862093	144863745	chr7	144581409	144583389	Fadd
chr11	117362988	117363682	chr11	117078790	117089222	AL627205.1
chr7	112398897	112401415	chr7	112668853	112689965	Tead1
chr7	144581409	144583389	chr7	144858795	144862092	Fgf4
chr4	138729612	138729810	chr4	138449685	138457553	Camk2n1
chr13	109627275	109629487	chr13	109900927	109907740	Mir1904
chr14	63778850	63782382	chr14	63500231	63510659	Tdh
chr14	99630880	99631041	chr14	99351381	99360768	U2.41
chr4	138447497	138449166	chr4	138718771	138724874	Pla2g2c
chr13	109631726	109633144	chr13	109900927	109907740	Mir1904
chr12	13211629	13216795	chr12	12941612	12943182	Mycn
chr5	123397746	123407159	chr5	123127124	123137105	Rhof
chr10	40521978	40528483	chr10	40252632	40259332	Gtf3c6
chr4	138718771	138724874	chr4	138449685	138457553	Camk2n1
chr4	138449685	138457553	chr4	138718771	138724874	Pla2g2c
chr12	13209222	13211628	chr12	12941612	12943182	Mycn
chr11	117346576	117354346	chr11	117078790	117089222	AL627205.1
chr12	13208469	13209221	chr12	12941612	12943182	Mycn
chr18	38862157	38863147	chr18	38595961	38603414	Spry4
chr10	40515248	40521971	chr10	40252632	40259332	Gtf3c6
chr4	141562762	141565478	chr4	141300907	141303806	Epha2
chr4	138714399	138715659	chr4	138449685	138457553	Camk2n1
chr4	138712350	138714398	chr4	138449685	138457553	Camk2n1
chr4	138711869	138712349	chr4	138449685	138457553	Camk2n1
chr10	40513444	40515247	chr10	40252632	40259332	Gtf3c6
chr10	80043081	80051028	chr10	79789676	79794254	Prss57
chr4	138707207	138707927	chr4	138449685	138457553	Camk2n1
chrX	7758422	7762028	chrX	8008524	8019287	Glod5
chr3	96576708	96581344	chr3	96321805	96328891	U1.123
chr2	33428165	33429436	chr2	33169242	33181145	Gm13528
chr7	83898943	83899322	chr7	84146869	84154983	Fam108c
chr2	163303520	163311612	chr2	163053122	163058701	Mybl2
chr4	138702345	138707206	chr4	138449685	138457553	Camk2n1
chrX	7762029	7764333	chrX	8008524	8019287	Glod5
chr17	70747381	70754021	chr17	70998024	71003433	2900073G15Rik
chr4	138701450	138702344	chr4	138449685	138457553	Camk2n1
chr6	142756017	142762133	chr6	142505906	142516003	Ldhb
chr6	142505906	142516003	chr6	142756017	142762133	Cmas
chr3	96570062	96576707	chr3	96321805	96328891	U1.123
chr4	138686238	138686622	chr4	138429844	138447496	Mul1
chr16	22856741	22858774	chr16	23100961	23107957	Eif4a2
chr12	12941612	12943182	chr12	12690069	12705604	U6.473
chr12	12690069	12705604	chr12	12941612	12943182	Mycn
chr12	12938797	12941611	chr12	12690069	12705604	U6.473
chr17	70747381	70754021	chr17	70989030	70995299	Myl12b
chr10	21828742	21828948	chr10	21586381	21589429	snoU13.9
chr1	153086139	153095423	chr1	153328493	153334147	Lamc1
chr11	33537670	33538367	chr11	33296202	33302619	uce
chr6	142746459	142747017	chr6	142505906	142516003	Ldhb
chr18	75597964	75600682	chr18	75362247	75369683	Smad7
chr4	138686623	138687072	chr4	138449685	138457553	Camk2n1
chr4	142071213	142086681	chr4	141846222	141847934	Ctrc
chr12	55722729	55724913	chr12	55488737	55495614	Nfkbia
chr1	153096330	153104753	chr1	153328493	153334147	Lamc1
chr6	142737699	142738892	chr6	142505906	142516003	Ldhb
chr18	38825168	38825920	chr18	38595961	38603414	Spry4
chr14	48878322	48878534	chr14	48650871	48655043	U6.587
chr12	12717855	12719795	chr12	12941612	12943182	Mycn
chr19	22915901	22916413	chr19	23133779	23145323	Klf9
chr1	165908034	165908439	chr1	166121780	166141321	Dusp27
chr3	129554123	129554282	chr3	129327562	129335777	Enpep
chr9	111172170	111172364	chr9	110950385	110951561	Lrrc2
chr18	75146443	75147201	chr18	75362247	75369683	Smad7
chr18	38813999	38818766	chr18	38595961	38603414	Spry4
chr2	163269782	163270455	chr2	163053122	163058701	Mybl2
chr18	38813194	38813998	chr18	38595961	38603414	Spry4
chr16	22890721	22893724	chr16	23100961	23107957	Eif4a2
chr6	122337340	122340824	chr6	122548733	122553845	Aicda
chr2	33428165	33429436	chr2	33213260	33225537	Angptl2
chr17	37200281	37201018	chr17	36984475	36998367	H2-M5
chr1	181098174	181098382	chr1	180881971	180896498	Lefty2
chr10	63099477	63102389	chr10	62888261	62895739	U6.554
chr1	165920326	165925480	chr1	166121780	166141321	Dusp27
chr4	138659879	138663395	chr4	138449685	138457553	Camk2n1
chr1	181096190	181097190	chr1	180881971	180896498	Lefty2
chr4	138657403	138657584	chr4	138449685	138457553	Camk2n1
chr13	95723456	95723673	chr13	95518551	95525709	F2rl1
chr7	84085329	84088012	chr7	83879414	83891178	Mesdc1
chr13	97435918	97436661	chr13	97230609	97241955	Enc1
chr17	35497038	35504151	chr17	35695661	35704603	U6.372
chr13	97435383	97435917	chr13	97230609	97241955	Enc1
chr11	69701899	69705516	chr11	69899110	69904345	2810408A11Rik
chr13	97433064	97435382	chr13	97230609	97241955	Enc1
chr17	36984475	36998367	chr17	37184192	37194283	Ubd
chr12	55495639	55506641	chr12	55298040	55309809	1110008L16Rik
chr1	135172355	135178201	chr1	135369242	135375557	Shisa4
chr13	97432375	97433063	chr13	97230609	97241955	Enc1
chr1	136945851	136946661	chr1	136749713	136759480	AC125186.2
chr6	91707335	91710657	chr6	91515500	91519982	Xpc
chr1	135178202	135188060	chr1	135369242	135375557	Shisa4
chr18	38787486	38788532	chr18	38595961	38603414	Spry4
chr12	55488737	55495614	chr12	55298040	55309809	1110008L16Rik
chr12	55298040	55309809	chr12	55488737	55495614	Nfkbia
chr7	83898383	83898942	chr7	84085329	84088012	9930013L23Rik
chr7	83898943	83899322	chr7	84085329	84088012	9930013L23Rik
chr1	181075420	181077336	chr1	180881971	180896498	Lefty2
chr18	38785453	38787485	chr18	38595961	38603414	Spry4
chr2	154592349	154600757	chr2	154401782	154418291	Snta1
chr1	181074583	181075419	chr1	180881971	180896498	Lefty2
chrX	7828564	7830217	chrX	8008524	8019287	Glod5
chr18	38783715	38784345	chr18	38595961	38603414	Spry4
chr7	112494516	112495918	chr7	112668853	112689965	Tead1
chr1	135188061	135189361	chr1	135369242	135375557	Shisa4
chr14	70633175	70653013	chr14	70457399	70461580	Phyhip
chr14	70457399	70461580	chr14	70633175	70653013	Epb4.9
chr1	135189362	135189870	chr1	135369242	135375557	Shisa4
chr12	55309810	55310065	chr12	55488737	55495614	Nfkbia
chr12	55310066	55310252	chr12	55488737	55495614	Nfkbia
chr6	122519527	122521076	chr6	122337340	122340824	Phc1
chr18	38777935	38783714	chr18	38595961	38603414	Spry4
chr18	38775959	38777934	chr18	38595961	38603414	Spry4
chr12	55310253	55319782	chr12	55488737	55495614	Nfkbia
chr18	75188206	75189519	chr18	75362247	75369683	Smad7
chr2	154586537	154587271	chr2	154401782	154418291	Snta1
chr12	12765338	12765941	chr12	12941612	12943182	Mycn
chr1	135196274	135196438	chr1	135369242	135375557	Shisa4
chr11	69701899	69705516	chr11	69875421	69882153	Kctd11
chr1	135196439	135198583	chr1	135369242	135375557	Shisa4
chr6	142505906	142516003	chr6	142326272	142346693	Pyroxd1
chr6	142326272	142346693	chr6	142505906	142516003	Ldhb
chr1	135198584	135199319	chr1	135369242	135375557	Shisa4
chr1	135199320	135200930	chr1	135369242	135375557	Shisa4
chr12	55319783	55321782	chr12	55488737	55495614	Nfkbia
chrX	8008524	8019287	chrX	7837014	7849435	Otud5
chrX	7837014	7849435	chrX	8008524	8019287	Glod5
chr10	63060402	63063436	chr10	62888261	62895739	U6.554
chr10	62888261	62895739	chr10	63060402	63063436	Pbld1
chr12	55321783	55323468	chr12	55488737	55495614	Nfkbia
chr12	55323469	55325095	chr12	55488737	55495614	Nfkbia
chr14	70626456	70627695	chr14	70457399	70461580	Phyhip
chr12	55325096	55325719	chr12	55488737	55495614	Nfkbia
chr12	55325720	55327077	chr12	55488737	55495614	Nfkbia
chr1	135188061	135189361	chr1	135352488	135356274	U6.608
chr11	97495750	97502873	chr11	97661215	97666875	Mllt6
chr18	38763423	38764599	chr18	38595961	38603414	Spry4
chr12	55327078	55328731	chr12	55488737	55495614	Nfkbia
chr10	63060402	63063436	chr10	62895740	62900840	Tet1
chr10	62895740	62900840	chr10	63060402	63063436	Pbld1
chr12	55328732	55329236	chr12	55488737	55495614	Nfkbia
chr17	66485013	66490313	chr17	66317100	66331936	Gm10495
chr4	141562762	141565478	chr4	141393110	141409268	Clcnka
chr12	55329237	55330601	chr12	55488737	55495614	Nfkbia
chr18	38758008	38763422	chr18	38595961	38603414	Spry4
chr12	55330602	55335069	chr12	55488737	55495614	Nfkbia
chr11	8958762	8963500	chr11	9114756	9125101	Upp1
chr6	122492146	122499587	chr6	122337340	122340824	Phc1
chr6	122664079	122666158	chr6	122817382	122824491	Foxj2
chr17	36833205	36838113	chr17	36984475	36998367	H2-M5
chr9	110954359	110954741	chr9	110796743	110802718	Prss42
chr16	22947475	22951942	chr16	23100961	23107957	Eif4a2
chr2	154586537	154587271	chr2	154426154	154438588	Cbfa2t2
chr12	12787899	12789375	chr12	12941612	12943182	Mycn
chr12	12787899	12789375	chr12	12941612	12943182	Mycn
chr7	45708185	45708518	chr7	45549000	45561149	Gm16022
chr5	122978373	122981322	chr5	123127124	123137105	Rhof
chr6	39570314	39577965	chr6	39418994	39425683	Gm10244
chr17	70708175	70710055	chr17	70852641	70869166	Tgif1
chr5	122988439	122992975	chr5	123140434	123142832	Setd1b
chr11	8968231	8969927	chr11	9114756	9125101	Upp1
chr1	136553744	136555642	chr1	136694870	136715865	AC125186.1
chr11	12465596	12465757	chr11	12314296	12316046	Gm12002
chr11	8969928	8971024	chr11	9114756	9125101	Upp1
chr6	122337340	122340824	chr6	122485794	122489783	Rimklb
chr12	55342559	55344650	chr12	55488737	55495614	Nfkbia
chr2	154557978	154559189	chr2	154401782	154418291	Snta1
chr2	154401782	154418291	chr2	154557978	154559189	Necab3
chr11	8971025	8971870	chr11	9114756	9125101	Upp1
chr6	39569823	39570313	chr6	39418994	39425683	Gm10244
chr13	95372585	95376769	chr13	95518551	95525709	F2rl1
chr6	39567712	39569822	chr6	39418994	39425683	Gm10244
chr11	77745428	77752001	chr11	77892499	77896991	Pipox
chr6	39567544	39567711	chr6	39418994	39425683	Gm10244
chr11	9114756	9125101	chr11	8971871	8977707	Pkd1l1
chr6	122707373	122709173	chr6	122847406	122858354	C3ar1
chr5	53410565	53412854	chr5	53554980	53557614	Rbpj
chr2	154426154	154438588	chr2	154566602	154586536	E2f1
chr12	55344651	55351600	chr12	55488737	55495614	Nfkbia
chr11	69701899	69705516	chr11	69845315	69849740	Plscr3
chrX	7870340	7870518	chrX	8008524	8019287	Glod5
chr11	8977708	8978632	chr11	9114756	9125101	Upp1
chr6	122664079	122666158	chr6	122795757	122817381	Slc2a3
chr17	31818665	31819182	chr17	31674549	31680600	Cryaa
chr7	45694435	45694640	chr7	45549000	45561149	Gm16022
chr11	8978633	8983376	chr11	9114756	9125101	Upp1
chr12	55351601	55355256	chr12	55488737	55495614	Nfkbia
chr10	80043081	80051028	chr10	79908701	79909582	Med16
chr15	97383295	97387063	chr15	97245095	97249764	Fam113b
chr7	38029079	38032984	chr7	38159301	38177748	U7.94
chr6	39559194	39559573	chr6	39418994	39425683	Gm10244
chr2	154418292	154426153	chr2	154557978	154559189	Necab3
chr12	55355257	55358086	chr12	55488737	55495614	Nfkbia
chr12	102579849	102581067	chr12	102702754	102728532	Itpk1
chr11	52230235	52233509	chr11	52358660	52373893	Vdac1
chr11	8983481	8987624	chr11	9114756	9125101	Upp1
chr12	55358228	55359135	chr12	55488737	55495614	Nfkbia
chr4	137457303	137458241	chr4	137581222	137599608	Usp48
chr12	86471589	86472239	chr12	86599990	86608621	AC102689.1
chr11	8987625	8988130	chr11	9114756	9125101	Upp1
chr12	55359136	55361783	chr12	55488737	55495614	Nfkbia
chr17	26492702	26496133	chr17	26625033	26627145	Gm17218
chr19	23006423	23009458	chr19	23133779	23145323	Klf9
chr7	45549000	45561149	chr7	45684220	45688458	Ntn5
chr18	38729964	38731842	chr18	38595961	38603414	Spry4
chr6	122838628	122840247	chr6	122707373	122709173	Nanog
chr10	21094903	21095056	chr10	21224667	21227602	AC153556.1
chr3	96699945	96720206	chr3	96576708	96581344	Gm16253
chr11	8989167	8991115	chr11	9114756	9125101	Upp1
chr17	26496134	26496489	chr17	26625033	26627145	Gm17218
chr12	55361784	55364165	chr12	55488737	55495614	Nfkbia
chr7	45683524	45684219	chr7	45549000	45561149	Gm16022
chr11	117210966	117214286	chr11	117078790	117089222	AL627205.1
chr17	26496490	26498707	chr17	26625033	26627145	Gm17218
chr17	26640053	26640634	chr17	26505162	26518791	Dusp1
chr11	8991116	8992254	chr11	9114756	9125101	Upp1
chr12	55364166	55364441	chr12	55488737	55495614	Nfkbia
chr1	181016144	181017818	chr1	180881971	180896498	Lefty2
chr17	47502456	47503997	chr17	47628821	47633052	Usp49
chr12	55364442	55364594	chr12	55488737	55495614	Nfkbia
chr17	37080295	37081973	chr17	37202519	37215032	Olfr95
chr11	8992357	8993424	chr11	9114756	9125101	Upp1
chr19	23009582	23015804	chr19	23133779	23145323	Klf9
chr6	39547446	39550911	chr6	39418994	39425683	Gm10244
chr14	63378250	63379512	chr14	63500231	63510659	Tdh
chr2	154557978	154559189	chr2	154426154	154438588	Cbfa2t2
chr2	154426154	154438588	chr2	154557978	154559189	Necab3
chr11	8993494	8994089	chr11	9114756	9125101	Upp1
chr17	26498708	26501595	chr17	26625033	26627145	Gm17218
chr1	135198584	135199319	chr1	135323204	135325844	Lmod1
chr11	8994090	8995175	chr11	9114756	9125101	Upp1
chr17	26634036	26640052	chr17	26505162	26518791	Dusp1
chr9	111074895	111075095	chr9	110950385	110951561	Lrrc2
chr12	55367489	55370093	chr12	55488737	55495614	Nfkbia
chr2	154533041	154533224	chr2	154401782	154418291	Snta1
chr4	141955771	141955943	chr4	142071213	142086681	Tmem51
chr11	8995176	8999328	chr11	9114756	9125101	Upp1
chr12	12787469	12787898	chr12	12906626	12912607	Rpl36
chr2	154529521	154533040	chr2	154401782	154418291	Snta1
chr12	12787899	12789375	chr12	12906626	12912607	Rpl36
chr11	8999329	8999995	chr11	9114756	9125101	Upp1
chr17	47510642	47510871	chr17	47628821	47633052	Usp49
chr9	56535541	56540000	chr9	56416230	56419461	C230081A13Rik
chr1	181900451	181901203	chr1	182018189	182022929	Enah
chr10	80165579	80167855	chr10	80043081	80051028	Gpx4
chr10	80043081	80051028	chr10	80165579	80167855	Cirbp
chr17	47385261	47390207	chr17	47503998	47510641	Ccnd3
chr7	45434942	45436134	chr7	45549000	45561149	Gm16022
chr17	47510872	47512255	chr17	47628821	47633052	Usp49
chr4	137675985	137679632	chr4	137793614	137798822	Alpl
chr17	37080295	37081973	chr17	36954012	36972611	Znrd1
chr11	8999996	9004399	chr11	9114756	9125101	Upp1
chr11	55076370	55079289	chr11	54954560	54965913	Tnip1
chrX	8019288	8019487	chrX	7899080	7906072	Pqbp1
chrX	7896801	7899079	chrX	8008524	8019287	Glod5
chr4	137679633	137680957	chr4	137793614	137798822	Alpl
chr17	37080295	37081973	chr17	37194284	37199477	Olfr94
chr17	26627366	26627619	chr17	26505162	26518791	Dusp1
chr17	26627146	26627365	chr17	26505162	26518791	Dusp1
chr11	9004400	9005779	chr11	9114756	9125101	Upp1
chr4	138567255	138568570	chr4	138449685	138457553	Camk2n1
chr17	26625033	26627145	chr17	26505162	26518791	Dusp1
chr11	9005780	9006680	chr11	9114756	9125101	Upp1
chr10	80156007	80164093	chr10	80043081	80051028	Gpx4
chr6	122817382	122824491	chr6	122707373	122709173	Nanog
chr17	26624048	26625032	chr17	26505162	26518791	Dusp1
chr2	152847723	152848341	chr2	152730240	152742147	Id1
chrX	8008524	8019287	chrX	7899080	7906072	Pqbp1
chrX	7899080	7906072	chrX	8008524	8019287	Glod5
chr11	9006681	9010599	chr11	9114756	9125101	Upp1
chr2	152846662	152847607	chr2	152730240	152742147	Id1
chr4	138561546	138567254	chr4	138449685	138457553	Camk2n1
chrX	8019288	8019487	chrX	7906073	7911533	Gm10491
chr12	55380874	55383667	chr12	55488737	55495614	Nfkbia
chr11	9114756	9125101	chr11	9010600	9012713	Hus1
chr11	9010600	9012713	chr11	9114756	9125101	Upp1
chr6	142402660	142402855	chr6	142505906	142516003	Ldhb
chr12	55383668	55385444	chr12	55488737	55495614	Nfkbia
chr12	55597991	55601438	chr12	55488737	55495614	Nfkbia
chr17	47502456	47503997	chr17	47608138	47612499	Bysl
chr4	138559234	138561545	chr4	138449685	138457553	Camk2n1
chr17	70754142	70754294	chr17	70852641	70869166	Tgif1
chr17	70754295	70754549	chr17	70852641	70869166	Tgif1
chr17	70754550	70755381	chr17	70852641	70869166	Tgif1
chr12	55385445	55388438	chr12	55488737	55495614	Nfkbia
chr12	12800636	12808331	chr12	12906626	12912607	Rpl36
chrX	8008524	8019287	chrX	7906073	7911533	Gm10491
chrX	7906073	7911533	chrX	8008524	8019287	Glod5
chr4	138556789	138558865	chr4	138449685	138457553	Camk2n1
chr17	36886537	36888181	chr17	36984475	36998367	H2-M5
chr11	67014508	67016183	chr11	66905012	66917665	Pirt
chr10	80145663	80155781	chr10	80043081	80051028	Gpx4
chr10	80043081	80051028	chr10	80145663	80155781	Midn
chr17	47608138	47612499	chr17	47503998	47510641	Ccnd3
chr17	47503998	47510641	chr17	47608138	47612499	Bysl
chr11	117860060	117864863	chr11	117958092	117972758	Socs3
chr17	36888182	36888838	chr17	36984475	36998367	H2-M5
chr7	30291266	30306175	chr7	30191755	30200136	Capns1
chr7	30191755	30200136	chr7	30291266	30306175	Clip3
chr12	55388439	55390520	chr12	55488737	55495614	Nfkbia
chr17	26611718	26617528	chr17	26505162	26518791	Dusp1
chr14	64753067	64753967	chr14	64648210	64653588	Kif13b
chr11	9016348	9018390	chr11	9114756	9125101	Upp1
chr2	152730240	152742147	chr2	152830578	152846661	Bcl2l1
chr1	180990961	180991828	chr1	180881971	180896498	Lefty2
chr14	64752716	64753066	chr14	64648210	64653588	Kif13b
chr2	154511781	154512093	chr2	154401782	154418291	Snta1
chrX	8019288	8019487	chrX	7911534	7924285	Pcsk1n
chr11	67011473	67013967	chr11	66905012	66917665	Pirt
chr4	138554093	138555289	chr4	138449685	138457553	Camk2n1
chr18	75465527	75468142	chr18	75362247	75369683	Smad7
chr2	154533041	154533224	chr2	154426154	154438588	Cbfa2t2
chr11	117972759	117972940	chr11	117864864	117879587	Gm11725
chr17	36888839	36893053	chr17	36984475	36998367	H2-M5
chr11	9018514	9021527	chr11	9114756	9125101	Upp1
chr17	47510642	47510871	chr17	47608138	47612499	Bysl
chr11	117177767	117189309	chr11	117078790	117089222	AL627205.1
chr17	47510872	47512255	chr17	47608138	47612499	Bysl
chr12	55390521	55396887	chr12	55488737	55495614	Nfkbia
chr4	141365458	141373978	chr4	141265382	141277895	Gm13055
chr4	141265382	141277895	chr4	141365458	141373978	Fam131c
chr15	77339262	77340915	chr15	77241073	77243336	U1.195
chr7	45457022	45457956	chr7	45549000	45561149	Gm16022
chr15	77338505	77339261	chr15	77241073	77243336	U1.195
chrX	8008524	8019287	chrX	7911534	7924285	Pcsk1n
chrX	7911534	7924285	chrX	8008524	8019287	Glod5
chr1	182115621	182117369	chr1	182018189	182022929	Enah
chrX	8000302	8008523	chrX	7906073	7911533	Gm10491
chr11	54863502	54867054	chr11	54954560	54965913	Tnip1
chr19	23043922	23045458	chr19	23133779	23145323	Klf9
chr15	77335596	77338504	chr15	77241073	77243336	U1.195
chr17	26606489	26606805	chr17	26505162	26518791	Dusp1
chr14	64745177	64745939	chr14	64648210	64653588	Kif13b
chr2	152829941	152830577	chr2	152730240	152742147	Id1
chr1	182112192	182115620	chr1	182018189	182022929	Enah
chr2	154524548	154525001	chr2	154426154	154438588	Cbfa2t2
chr7	79222419	79225441	chr7	79130677	79133033	Hapln3
chr11	117174259	117177766	chr11	117078790	117089222	AL627205.1
chr1	182111661	182112191	chr1	182018189	182022929	Enah
chr2	152823498	152829940	chr2	152730240	152742147	Id1
chr2	154520854	154524547	chr2	154426154	154438588	Cbfa2t2
chr10	62982186	62982426	chr10	62888261	62895739	U6.554
chr7	45549000	45561149	chr7	45463631	45467090	Bax
chr7	45463631	45467090	chr7	45549000	45561149	Gm16022
chr17	37080295	37081973	chr17	36984475	36998367	Olfr90
chr17	37080295	37081973	chr17	36984475	36998367	Olfr90
chr17	37080295	37081973	chr17	36984475	36998367	H2-M5
chr17	37080295	37081973	chr17	36984475	36998367	H2-M5
chr1	182108352	182111660	chr1	182018189	182022929	Enah
chr12	55396888	55408697	chr12	55488737	55495614	Nfkbia
chrX	8019288	8019487	chrX	7924286	7937352	Eras
chr3	96663901	96669975	chr3	96576708	96581344	Gm16253
chr4	138537458	138543869	chr4	138449685	138457553	Camk2n1
chr2	152822748	152823497	chr2	152730240	152742147	Id1
chr7	80269217	80271001	chr7	80177030	80191010	Sema4b
chr14	70557492	70559854	chr14	70633175	70653013	Epb4.9
chr9	78360898	78363288	chr9	78441055	78451838	E330016A19Rik
chr10	62982186	62982426	chr10	62895740	62900840	Tet1
chr11	77977414	77979426	chr11	77892499	77896991	Pipox
chrX	8008524	8019287	chrX	7924286	7937352	Eras
chrX	7924286	7937352	chrX	8008524	8019287	Glod5
chr3	96660301	96663200	chr3	96576708	96581344	Gm16253
chr17	36908128	36909281	chr17	36984475	36998367	H2-M5
chr12	55408698	55410835	chr12	55488737	55495614	Nfkbia
chr17	36909282	36909942	chr17	36984475	36998367	H2-M5
chr10	62895740	62900840	chr10	62977211	62982185	Rufy2
chr1	182101663	182102127	chr1	182018189	182022929	Enah
chr17	36909943	36910574	chr17	36984475	36998367	H2-M5
chr7	45473702	45475049	chr7	45549000	45561149	Gm16022
chr1	180965920	180973766	chr1	180881971	180896498	Lefty2
chr6	122787487	122788181	chr6	122707373	122709173	Nanog
chr1	182098436	182101662	chr1	182018189	182022929	Enah
chr12	55410836	55415562	chr12	55488737	55495614	Nfkbia
chr7	45475050	45478574	chr7	45549000	45561149	Gm16022
chr17	70782028	70783545	chr17	70852641	70869166	Tgif1
chr6	122784986	122787486	chr6	122707373	122709173	Nanog
chr6	143180343	143180804	chr6	143095856	143110072	5730419I09Rik
chr3	96500015	96503313	chr3	96576708	96581344	Gm16253
chr11	77971295	77972696	chr11	77892499	77896991	Pipox
chr2	154486920	154487183	chr2	154401782	154418291	Snta1
chr2	154486694	154486919	chr2	154401782	154418291	Snta1
chr4	141347728	141347907	chr4	141265382	141277895	Gm13055
chr7	45478575	45479309	chr7	45549000	45561149	Gm16022
chr11	54949710	54954559	chr11	55022715	55033756	Anxa6
chr7	30381408	30384776	chr7	30451771	30465959	Kirrel2
chr6	67111461	67112275	chr6	67035034	67037874	Gadd45a
chr19	23073373	23074766	chr19	23148747	23150063	Mir1192
chr11	77968663	77971294	chr11	77892499	77896991	Pipox
chr19	53448749	53452702	chr19	53521299	53530279	Dusp5
chr4	141345223	141347727	chr4	141265382	141277895	Gm13055
chr4	141265382	141277895	chr4	141345223	141347727	AL670285.1
chr4	142003038	142005422	chr4	142071213	142086681	Tmem51
chr1	167271731	167275697	chr1	167346923	167349745	U6.19
chr10	21084910	21088505	chr10	21160067	21162404	Myb
chr1	180961498	180965919	chr1	180881971	180896498	Lefty2
chr6	143177223	143177404	chr6	143095856	143110072	5730419I09Rik
chr3	96570062	96576707	chr3	96644340	96650863	Itga10
chr3	96503314	96506578	chr3	96576708	96581344	Gm16253
chr3	103204460	103205775	chr3	103278902	103279370	Trim33
chrX	8000302	8008523	chrX	7924286	7937352	Eras
chr1	182092041	182096015	chr1	182018189	182022929	Enah
chr4	142005423	142005688	chr4	142071213	142086681	Tmem51
chr7	45479310	45484154	chr7	45549000	45561149	Gm16022
chr6	39349171	39349374	chr6	39418994	39425683	Gm10244
chr4	142005689	142006308	chr4	142071213	142086681	Tmem51
chr14	70626456	70627695	chr14	70551923	70557491	Hr
chr6	122777362	122781858	chr6	122707373	122709173	Nanog
chr12	55415563	55426397	chr12	55488737	55495614	Nfkbia
chr1	180959311	180961497	chr1	180881971	180896498	Lefty2
chr11	9114756	9125101	chr11	9046963	9050636	Gm11992
chr11	9046963	9050636	chr11	9114756	9125101	Upp1
chr11	12532542	12537751	chr11	12463135	12465595	Cobl
chr7	45549000	45561149	chr7	45484155	45486276	Tulp2
chr7	45484155	45486276	chr7	45549000	45561149	Gm16022
chr1	182089209	182091322	chr1	182018189	182022929	Enah
chr6	122777190	122777361	chr6	122707373	122709173	Nanog
chr9	114488051	114501327	chr9	114559866	114567065	Trim71
chr3	96644340	96650863	chr3	96576708	96581344	Gm16253
chr3	96576708	96581344	chr3	96644340	96650863	Itga10
chr11	77959688	77966934	chr11	77892499	77896991	Pipox
chr7	45486277	45487027	chr7	45549000	45561149	Gm16022
chr1	135188061	135189361	chr1	135250310	135263518	Elf3
chr10	21091439	21094902	chr10	21160067	21162404	Myb
chr6	122775153	122777189	chr6	122707373	122709173	Nanog
chr5	123064394	123066259	chr5	123127124	123137105	Rhof
chr6	143168939	143169859	chr6	143095856	143110072	5730419I09Rik
chr2	152668714	152671060	chr2	152730240	152742147	Id1
chr10	21094903	21095056	chr10	21160067	21162404	Myb
chr7	30392366	30393279	chr7	30451771	30465959	Kirrel2
chr17	36925388	36925689	chr17	36984475	36998367	H2-M5
chr4	155156029	155164663	chr4	155221158	155229843	Ski
chr12	55426398	55428001	chr12	55488737	55495614	Nfkbia
chr1	167346744	167346922	chr1	167275973	167289128	Uck2
chr7	45549000	45561149	chr7	45487028	45495536	Dhdh
chrX	7942265	7958314	chrX	8008524	8019287	Glod5
chr1	180945004	180959310	chr1	180881971	180896498	Lefty2
chr1	180881971	180896498	chr1	180945004	180959310	2210411M09Rik
chr4	137730950	137736024	chr4	137793614	137798822	Alpl
chr17	36926922	36930476	chr17	36984475	36998367	H2-M5
chr10	62828756	62830727	chr10	62888261	62895739	U6.554
chr10	79984465	79985292	chr10	80043081	80051028	Gpx4
chr12	55428002	55432636	chr12	55488737	55495614	Nfkbia
chr14	70704837	70705056	chr14	70633175	70653013	Epb4.9
chr11	117145172	117146481	chr11	117078790	117089222	AL627205.1
chr4	142071213	142086681	chr4	142017621	142018137	4930455G09Rik
chr3	96570062	96576707	chr3	96631403	96637382	Pex11b
chr12	55432637	55433458	chr12	55488737	55495614	Nfkbia
chr17	37049345	37051136	chr17	36984475	36998367	H2-M5
chr9	110889401	110895888	chr9	110950385	110951561	Lrrc2
chr10	80043081	80051028	chr10	79985293	79992220	U6.488
chr10	79985293	79992220	chr10	80043081	80051028	Gpx4
chr17	70918674	70919297	chr17	70852641	70869166	Tgif1
chr1	135198584	135199319	chr1	135250310	135263518	Elf3
chr12	55433459	55435775	chr12	55488737	55495614	Nfkbia
chr6	122760696	122769212	chr6	122707373	122709173	Slc2a3
chr6	122760696	122769212	chr6	122707373	122709173	Slc2a3
chr6	122760696	122769212	chr6	122707373	122709173	Nanog
chr6	122760696	122769212	chr6	122707373	122709173	Nanog
chr3	96522066	96524205	chr3	96576708	96581344	Gm16253
chr6	122393086	122396471	chr6	122337340	122340824	Phc1
chr10	62953209	62954722	chr10	62895740	62900840	Tet1
chr17	37044789	37049344	chr17	36984475	36998367	H2-M5
chr9	110950385	110951561	chr9	111004770	111008033	Gm10030
chr3	96631403	96637382	chr3	96576708	96581344	Gm16253
chr3	96576708	96581344	chr3	96631403	96637382	Pex11b
chr17	26502416	26505161	chr17	26556061	26562052	Ergic1
chr11	77837031	77841943	chr11	77892499	77896991	Pipox
chr3	96524206	96524490	chr3	96576708	96581344	Gm16253
chr10	80097707	80105664	chr10	80043081	80051028	Gpx4
chr10	80043081	80051028	chr10	80097707	80105664	Sbno2
chr2	154486694	154486919	chr2	154426154	154438588	Cbfa2t2
chr2	152788364	152792569	chr2	152730240	152742147	Id1
chr12	110499217	110503326	chr12	110445942	110448372	Ppp2r5c
chr3	96576708	96581344	chr3	96524491	96525363	Hfe2
chr3	96524491	96525363	chr3	96576708	96581344	Gm16253
chr11	77946982	77949771	chr11	77892499	77896991	Pipox
chr1	180941711	180943155	chr1	180881971	180896498	Lefty2
chr12	55435776	55442405	chr12	55488737	55495614	Nfkbia
chr6	143110073	143115357	chr6	143162026	143168938	Etnk1
chr6	122390269	122393085	chr6	122337340	122340824	Phc1
chr6	122337340	122340824	chr6	122390269	122393085	1700063H04Rik
chr7	45502354	45502626	chr7	45549000	45561149	Gm16022
chr17	37043506	37043719	chr17	36984475	36998367	H2-M5
chr11	104230635	104232909	chr11	104275238	104291951	AL593843.1
chr3	96630202	96631402	chr3	96576708	96581344	Gm16253
chr10	80043081	80051028	chr10	79994257	79997302	Abca7
chr17	37041725	37043505	chr17	36984475	36998367	H2-M5
chr11	67076747	67078798	chr11	67016184	67037351	Tmem220
chr19	5800808	5804332	chr19	5843455	5863422	Neat1
chr5	123182145	123182960	chr5	123127124	123137105	Rhof
chr10	80096261	80097706	chr10	80043081	80051028	Gpx4
chr3	96627673	96630201	chr3	96576708	96581344	Gm16253
chr3	96576708	96581344	chr3	96627673	96630201	Rbm8a
chr17	37040150	37041724	chr17	36984475	36998367	H2-M5
chr1	182068303	182071111	chr1	182018189	182022929	Enah
chr6	122755019	122759328	chr6	122707373	122709173	Nanog
chr7	80196417	80207667	chr7	80152119	80154277	AC164075.1
chr17	35504152	35506204	chr17	35549570	35558373	Cdsn
chr9	121344037	121349601	chr9	121296453	121299895	Trak1
chr3	96529085	96531991	chr3	96576708	96581344	Gm16253
chr6	143116990	143117247	chr6	143162026	143168938	Etnk1
chr12	55442406	55445269	chr12	55488737	55495614	Nfkbia
chrX	7958315	7974090	chrX	8008524	8019287	Glod5
chr2	152686513	152690916	chr2	152730240	152742147	Id1
chr1	182067270	182068302	chr1	182018189	182022929	Enah
chr4	137747529	137751325	chr4	137793614	137798822	Alpl
chr3	96531992	96532793	chr3	96576708	96581344	Gm16253
chr10	40300596	40304375	chr10	40252632	40259332	Gtf3c6
chr9	110996620	110998025	chr9	110950385	110951561	Lrrc2
chr4	119053323	119073973	chr4	119107141	119112163	Slc2a1
chr12	55446594	55447302	chr12	55488737	55495614	Nfkbia
chr19	5805920	5810706	chr19	5843455	5863422	Neat1
chr3	88531011	88534382	chr3	88569904	88585706	Ssr2
chr6	122381260	122387016	chr6	122337340	122340824	Phc1
chr12	55447303	55447884	chr12	55488737	55495614	Nfkbia
chr9	78326817	78327918	chr9	78368137	78375003	Dppa5a
chr12	55447885	55448326	chr12	55488737	55495614	Nfkbia
chr10	75877283	75882469	chr10	75834821	75837812	Gstt2
chr6	122664079	122666158	chr6	122707373	122709173	Dppa3
chr6	122664079	122666158	chr6	122707373	122709173	Dppa3
chr6	122664079	122666158	chr6	122707373	122709173	Nanog
chr6	122664079	122666158	chr6	122707373	122709173	Nanog
chr17	26553614	26556060	chr17	26505162	26518791	Dusp1
chr16	84773163	84776900	chr16	84728069	84736415	Mrpl39
chr2	152690917	152696866	chr2	152730240	152742147	Id1
chr9	110989841	110996619	chr9	110950385	110951561	Lrrc2
chr4	155176564	155190191	chr4	155221158	155229843	Ski
chr19	5810707	5812647	chr19	5843455	5863422	Neat1
chr12	55448360	55453978	chr12	55488737	55495614	Nfkbia
chr11	97693756	97705045	chr11	97655902	97661214	AL596123.1
chr7	30416957	30419936	chr7	30451771	30465959	Kirrel2
chr19	5893075	5894460	chr19	5843455	5863422	Neat1
chr9	78394401	78399516	chr9	78352841	78360897	Gsta2
chr11	77934181	77935276	chr11	77892499	77896991	Pipox
chr11	77933983	77934180	chr11	77892499	77896991	Pipox
chr11	77848576	77862270	chr11	77892499	77896991	Pipox
chr6	122666159	122672604	chr6	122707373	122709173	Nanog
chr17	45502012	45503520	chr17	45458391	45469386	Gm9104
chr4	141310287	141310642	chr4	141265382	141277895	Gm13055
chr7	80191011	80192175	chr7	80152119	80154277	AC164075.1
chr7	45593088	45593661	chr7	45549000	45561149	Gm16022
chr4	141309283	141310286	chr4	141265382	141277895	Gm13055
chr17	66485013	66490313	chr17	66446908	66453212	1110012J17Rik
chr11	77930707	77933982	chr11	77892499	77896991	Pipox
chr11	77892499	77896991	chr11	77930707	77933982	Sez6
chr17	26475004	26475233	chr17	26505162	26518791	Dusp1
chr12	55453979	55456672	chr12	55488737	55495614	Nfkbia
chr4	141306682	141309220	chr4	141265382	141277895	Gm13055
chr2	152696867	152704356	chr2	152730240	152742147	Id1
chr11	97693756	97705045	chr11	97661215	97666875	Mllt6
chr11	97661215	97666875	chr11	97693756	97705045	Pcgf2
chr9	110982769	110989840	chr9	110950385	110951561	Lrrc2
chr9	110950385	110951561	chr9	110982769	110989840	Rtp3
chr9	78360898	78363288	chr9	78394401	78399516	Ddx43
chr11	77928815	77930393	chr11	77892499	77896991	Pipox
chr19	5817904	5819865	chr19	5843455	5863422	Neat1
chr9	110951562	110952123	chr9	110982769	110989840	Rtp3
chr17	37080295	37081973	chr17	37044789	37049344	Gabbr1
chr15	77339262	77340915	chr15	77303868	77308190	Rbfox2
chr6	122372263	122373994	chr6	122337340	122340824	Phc1
chr9	110952124	110952625	chr9	110982769	110989840	Rtp3
chr2	163089399	163089941	chr2	163053122	163058701	Mybl2
chr11	77896992	77900599	chr11	77930707	77933982	Sez6
chr17	35497038	35504151	chr17	35532836	35534848	Psors1c2
chr3	96539679	96552211	chr3	96576708	96581344	Gm16253
chr12	55457368	55461169	chr12	55488737	55495614	Nfkbia
chr5	116405867	116409902	chr5	116437123	116443020	2410137F16Rik
chr17	66479078	66484878	chr17	66446908	66453212	1110012J17Rik
chr9	110954359	110954741	chr9	110982769	110989840	Rtp3
chr2	163053122	163058701	chr2	163085688	163089197	Gtsf1l
chr7	45522406	45524821	chr7	45549000	45561149	Gm16022
chr3	95624778	95628697	chr3	95656414	95659924	Mcl1
chr6	122368579	122372262	chr6	122337340	122340824	Phc1
chr6	39452756	39453872	chr6	39418994	39425683	Gm10244
chr7	30226221	30227619	chr7	30191755	30200136	Capns1
chr1	180931763	180939037	chr1	180903775	180905361	Pycr2
chr1	180903775	180905361	chr1	180931763	180939037	Lefty1
chr7	80152119	80154277	chr7	80177030	80191010	Sema4b
chr4	141300907	141303806	chr4	141265382	141277895	Gm13055
chr4	141265382	141277895	chr4	141300907	141303806	Epha2
chr6	122337340	122340824	chr6	122305336	122311736	M6pr
chr6	122305336	122311736	chr6	122337340	122340824	Phc1
chr9	110954742	110956865	chr9	110982769	110989840	Rtp3
chr3	95682903	95694120	chr3	95656414	95659924	Mcl1
chr10	80005868	80027599	chr10	80043081	80051028	Gpx4
chr9	78326817	78327918	chr9	78352841	78360897	Gsta2
chr2	152705716	152707910	chr2	152730240	152742147	Id1
chr16	8735739	8743395	chr16	8765545	8771929	U6.574
chr6	122367547	122368578	chr6	122337340	122340824	Phc1
chr17	35532836	35534848	chr17	35504152	35506204	Pou5f1
chr2	163025842	163028719	chr2	163053122	163058701	Mybl2
chr11	98955192	98966886	chr11	98921166	98944166	Rara
chr12	55461170	55466805	chr12	55488737	55495614	Nfkbia
chr17	36984475	36998367	chr17	36954012	36972611	Znrd1
chr17	36954012	36972611	chr17	36984475	36998367	H2-M5
chr6	39449225	39451389	chr6	39418994	39425683	Gm10244
chr4	137554159	137570886	chr4	137581222	137599608	Usp48
chr15	88706824	88709185	chr15	88732714	88738343	Brd1
chr14	21477986	21482503	chr14	21449473	21456488	U6.794
chr6	122365234	122366639	chr6	122337340	122340824	Phc1
chr17	70833571	70834552	chr17	70852641	70869166	Tgif1
chr10	80071608	80075635	chr10	80043081	80051028	Gpx4
chr9	110950385	110951561	chr9	110923461	110925666	AC139378.1
chr11	77864561	77873010	chr11	77892499	77896991	Pipox
chr6	122311737	122314654	chr6	122337340	122340824	Phc1
chr17	37070785	37074972	chr17	37044789	37049344	Gabbr1
chr6	39447047	39449224	chr6	39418994	39425683	Gm10244
chr10	62888261	62895739	chr10	62913247	62922054	Slc25a16
chr14	70616310	70618617	chr14	70633175	70653013	Epb4.9
chr9	78394401	78399516	chr9	78368137	78375003	Dppa5a
chr16	8764017	8765544	chr16	8735739	8743395	AC156026.1
chr11	77919722	77920019	chr11	77892499	77896991	Pipox
chr9	110956866	110966046	chr9	110982769	110989840	Rtp3
chr6	122682483	122684376	chr6	122707373	122709173	Nanog
chr7	30219446	30221232	chr7	30191755	30200136	Capns1
chr16	8790785	8795383	chr16	8765545	8771929	U6.574
chr3	96576708	96581344	chr3	96552212	96558032	Txnip
chr6	83887921	83890205	chr6	83910598	83915307	Zfml
chr12	55466887	55469707	chr12	55488737	55495614	Nfkbia
chr9	110926744	110927722	chr9	110950385	110951561	Lrrc2
chr1	167305504	167306948	chr1	167275973	167289128	Uck2
chr6	39445044	39446479	chr6	39418994	39425683	Gm10244
chr6	39445044	39446479	chr6	39418994	39425683	Gm10244
chr5	53579414	53579573	chr5	53554980	53557614	Rbpj
chr3	88550883	88558730	chr3	88569904	88585706	Ssr2
chr14	70618618	70621804	chr14	70633175	70653013	Epb4.9
chr11	77916964	77917697	chr11	77892499	77896991	Pipox
chr7	30217277	30219445	chr7	30191755	30200136	Capns1
chr6	122314655	122319629	chr6	122337340	122340824	Phc1
chr6	83890348	83892100	chr6	83910598	83915307	Zfml
chr7	63956891	63957646	chr7	63930364	63940989	Klf13
chr11	77873011	77874214	chr11	77892499	77896991	Pipox
chrX	7991927	7994165	chrX	8008524	8019287	Glod5
chr6	83892101	83892444	chr6	83910598	83915307	Zfml
chr10	62911404	62913246	chr10	62888261	62895739	U6.554
chr7	30191755	30200136	chr7	30169512	30182945	Zfp146
chr10	62895740	62900840	chr10	62913247	62922054	Slc25a16
chr10	62911171	62911403	chr10	62888261	62895739	U6.554
chr19	5834438	5834986	chr19	5843455	5863422	Neat1
chr3	96592844	96602623	chr3	96576708	96581344	Gm16253
chr17	36972612	36973156	chr17	36984475	36998367	H2-M5
chr10	62909531	62911170	chr10	62888261	62895739	U6.554
chr3	96570062	96576707	chr3	96552212	96558032	Txnip
chr11	69701899	69705516	chr11	69680409	69690985	Senp3
chr1	180907059	180907342	chr1	180881971	180896498	Lefty2
chr16	23116488	23127945	chr16	23100961	23107957	Eif4a2
chr7	45572157	45573385	chr7	45549000	45561149	Gm16022
chr7	112655951	112667817	chr7	112668853	112689965	Tead1
chr7	63952250	63953658	chr7	63930364	63940989	Klf13
chr1	180945004	180959310	chr1	180931763	180939037	Lefty1
chr10	75920922	75922103	chr10	75929067	75946463	Chchd10
chr4	142094728	142095359	chr4	142071213	142086681	Tmem51
chr10	75873292	75877282	chr10	75856995	75861500	Mif
chr14	70626456	70627695	chr14	70633175	70653013	Epb4.9
chr14	70626456	70627695	chr14	70633175	70653013	Epb4.9
chr12	86897279	86900891	chr12	86876321	86889904	6430527G18Rik
chr1	180903775	180905361	chr1	180881971	180896498	Lefty2
chr1	180881971	180896498	chr1	180903775	180905361	Pycr2
chr10	75950096	75955565	chr10	75929067	75946463	Chchd10
chr19	5834987	5842303	chr19	5843455	5863422	Neat1
chr19	5834987	5842303	chr19	5843455	5863422	Neat1
chr11	67038147	67044265	chr11	67016184	67037351	Tmem220
chr2	33446596	33447082	chr2	33430850	33433953	Zbtb34
chr11	104268631	104270100	chr11	104275238	104291951	AL593843.1
chr10	62911404	62913246	chr10	62895740	62900840	Tet1
chr10	62904670	62907172	chr10	62888261	62895739	U6.554
chr7	30209072	30210577	chr7	30191755	30200136	Capns1
chr1	136689647	136693590	chr1	136694870	136715865	AC125186.1
chr1	136689647	136693590	chr1	136694870	136715865	AC125186.1
chr10	75872701	75873291	chr10	75856995	75861500	Mif
chr10	75922358	75925882	chr10	75929067	75946463	Chchd10
chr17	26525472	26525690	chr17	26505162	26518791	Dusp1
chr2	154445628	154445796	chr2	154426154	154438588	Cbfa2t2
chr1	166142594	166146773	chr1	166121780	166141321	Dusp27
chr1	166142594	166146773	chr1	166121780	166141321	Dusp27
chr10	62911171	62911403	chr10	62895740	62900840	Tet1
chr7	144847443	144847638	chr7	144858795	144862092	Fgf4
chr1	180900448	180903774	chr1	180881971	180896498	Lefty2
chr1	136717782	136718703	chr1	136694870	136715865	AC125186.1
chr1	136717609	136717781	chr1	136694870	136715865	AC125186.1
chr6	65024903	65028812	chr6	65035507	65042788	Smarcad1
chr7	30444186	30449372	chr7	30451771	30465959	Kirrel2
chr7	63943068	63952228	chr7	63930364	63940989	Klf13
chr11	117078790	117089222	chr11	117093668	117098273	Gm11730
chr10	75925883	75926142	chr10	75929067	75946463	Chchd10
chr10	62885226	62888260	chr10	62895740	62900840	Tet1
chr10	62885226	62888260	chr10	62895740	62900840	Tet1
chr7	30191755	30200136	chr7	30182946	30185975	Cox7a1
chr7	30182946	30185975	chr7	30191755	30200136	Capns1
chr7	45543170	45544097	chr7	45549000	45561149	Gm16022
chr11	54948371	54949709	chr11	54954560	54965913	Tnip1
chr17	45474339	45475436	chr17	45458391	45469386	Gm9104
chr6	91691338	91692160	chr6	91675520	91686064	Slc6a6
chr17	70871396	70872279	chr17	70852641	70869166	Tgif1
chr17	70871396	70872279	chr17	70852641	70869166	Tgif1
chr10	75926143	75927551	chr10	75929067	75946463	Chchd10
chr4	148072705	148076188	chr4	148081809	148088691	Agtrap
chr19	5842304	5843155	chr19	5843455	5863422	Neat1
chr19	5842304	5843155	chr19	5843455	5863422	Neat1
chr11	97674029	97675330	chr11	97661215	97666875	Mllt6
chr1	180899381	180900333	chr1	180881971	180896498	Lefty2
chr7	38029079	38032984	chr7	38017858	38023082	C80913
chr9	110956866	110966046	chr9	110950385	110951561	Lrrc2
chr9	110956866	110966046	chr9	110950385	110951561	Lrrc2
chr14	63500231	63510659	chr14	63491737	63498231	Gm17232
chr4	142067954	142069584	chr4	142071213	142086681	Tmem51
chr4	142067954	142069584	chr4	142071213	142086681	Tmem51
chr1	180898958	180899380	chr1	180881971	180896498	Lefty2
chr6	122328366	122330075	chr6	122337340	122340824	Phc1
chr19	23148747	23150063	chr19	23133779	23145323	Klf9
chr19	23133779	23145323	chr19	23148747	23150063	Mir1192
chr9	78368137	78375003	chr9	78376094	78386336	Ooep
chr1	182025857	182034307	chr1	182018189	182022929	Enah
chr1	182025857	182034307	chr1	182018189	182022929	Enah
chr5	123140434	123142832	chr5	123127124	123137105	Rhof
chr5	123140434	123142832	chr5	123127124	123137105	Rhof
chr5	123127124	123137105	chr5	123140434	123142832	Setd1b
chr5	123127124	123137105	chr5	123140434	123142832	Setd1b
chr17	26519988	26521999	chr17	26505162	26518791	Dusp1
chr6	122330076	122330383	chr6	122337340	122340824	Phc1
chr11	69701899	69705516	chr11	69690986	69699107	Tnfsf12
chr6	122696476	122703092	chr6	122707373	122709173	Nanog
chr6	122696476	122703092	chr6	122707373	122709173	Nanog
chr11	9109767	9113162	chr11	9114756	9125101	Upp1
chr18	75371354	75377352	chr18	75362247	75369683	Smad7
chr9	110950385	110951561	chr9	110938475	110946751	Tdgf1
chr8	72311230	72313309	chr8	72317665	72322039	Klf2
chr3	96586233	96586970	chr3	96576708	96581344	Gm16253
chr3	95662463	95668409	chr3	95656414	95659924	Mcl1
chr3	95662463	95668409	chr3	95656414	95659924	Mcl1
chr6	122714477	122716478	chr6	122707373	122709173	Nanog
chr1	180941711	180943155	chr1	180931763	180939037	Lefty1
chr5	53562361	53563953	chr5	53554980	53557614	Rbpj
chr14	64654649	64660858	chr14	64648210	64653588	Kif13b
chr16	23109932	23110737	chr16	23100961	23107957	Eif4a2
chr7	3220067	3220677	chr7	3211828	3219177	Mir290
chr9	110954742	110956865	chr9	110950385	110951561	Lrrc2
chr9	110954742	110956865	chr9	110950385	110951561	Lrrc2
chr3	95661951	95662462	chr3	95656414	95659924	Mcl1
chr3	95661951	95662462	chr3	95656414	95659924	Mcl1

## Sheet: ESCNKO
Interactions from CHiC
chr1	start1	end1	chr2	start2	end2	PCHi-C gene
chr14	9575763	9579982	chr6	143095856	143110072	5730419I09Rik
chr18	43024553	43030308	chr2	152730240	152742147	Id1
chr12	110463167	110478126	chr17	23723270	23730866	Pkmyt1
chr11	8497479	8500944	chr11	9114756	9125101	Upp1
chr9	110418814	110432184	chr9	110950385	110951561	Lrrc2
chr11	12019761	12023780	chr11	12463135	12465595	Cobl
chr4	138447497	138449166	chr4	138875499	138879044	Pla2g2e
chr11	12034838	12041876	chr11	12463135	12465595	Cobl
chr4	138861699	138865134	chr4	138429844	138447496	Mul1
chr4	138429844	138447496	chr4	138861699	138865134	Pla2g5
chr12	110412060	110418712	chr12	110836661	110842580	Stk30
chr4	138875499	138879044	chr4	138449685	138457553	Camk2n1
chr4	138449685	138457553	chr4	138875499	138879044	Pla2g2e
chr4	138447497	138449166	chr4	138868776	138874124	Gm13030
chr4	138449685	138457553	chr4	138868776	138874124	Gm13030
chr4	138447497	138449166	chr4	138861699	138865134	Pla2g5
chr4	138853326	138853481	chr4	138429844	138447496	Mul1
chr4	138449167	138449684	chr4	138861699	138865134	Pla2g5
chr4	138865135	138868775	chr4	138449685	138457553	Camk2n1
chr4	138861699	138865134	chr4	138449685	138457553	Camk2n1
chr4	138449685	138457553	chr4	138861699	138865134	Pla2g5
chr4	138846785	138848777	chr4	138429844	138447496	Mul1
chr4	138858520	138861698	chr4	138449685	138457553	Camk2n1
chr4	138853482	138858519	chr4	138449685	138457553	Camk2n1
chr4	138853326	138853481	chr4	138449685	138457553	Camk2n1
chr4	138848778	138853144	chr4	138449685	138457553	Camk2n1
chr4	138846785	138848777	chr4	138449685	138457553	Camk2n1
chr4	138831327	138835751	chr4	138449685	138457553	Camk2n1
chr4	138449685	138457553	chr4	138823584	138831326	U1.147
chr4	138818428	138822994	chr4	138449685	138457553	Camk2n1
chr4	138812394	138815643	chr4	138449685	138457553	Camk2n1
chr4	138811595	138812393	chr4	138449685	138457553	Camk2n1
chr17	35859859	35867179	chr17	35504152	35506204	Pou5f1
chr4	138790372	138792731	chr4	138429844	138447496	Mul1
chr1	165775359	165783625	chr1	166121780	166141321	Dusp27
chr15	97592808	97599519	chr15	97245095	97249764	Fam113b
chr14	48996253	49002598	chr14	48650871	48655043	U6.587
chr14	48650871	48655043	chr14	48996253	49002598	U1.141
chr4	138792991	138801685	chr4	138449685	138457553	Camk2n1
chr6	122367547	122368578	chr6	122707373	122709173	Nanog
chr4	138789602	138790371	chr4	138449685	138457553	Camk2n1
chr4	138786744	138789601	chr4	138449685	138457553	Camk2n1
chr11	103952460	103956377	chr11	104275238	104291951	AL593843.1
chr18	38918165	38930338	chr18	38595961	38603414	Spry4
chr4	138773182	138778426	chr4	138449685	138457553	Camk2n1
chr4	138449685	138457553	chr4	138773182	138778426	Pla2g2d
chr4	138750900	138769667	chr4	138429844	138447496	Mul1
chr4	138429844	138447496	chr4	138750900	138769667	Pla2g2f
chr9	111270286	111273567	chr9	110950385	110951561	Lrrc2
chr4	138447497	138449166	chr4	138750900	138769667	Pla2g2f
chr7	79222419	79225441	chr7	78911062	78919460	Isg20
chr2	33129871	33137071	chr2	33430850	33433953	Zbtb34
chr14	64948330	64951030	chr14	64648210	64653588	Kif13b
chr10	39959230	39960516	chr10	40252632	40259332	Gtf3c6
chr4	138747603	138750899	chr4	138449685	138457553	Camk2n1
chr10	63192952	63193466	chr10	62895740	62900840	Tet1
chr18	38891525	38896337	chr18	38595961	38603414	Spry4
chr4	138746279	138747602	chr4	138449685	138457553	Camk2n1
chr4	138447497	138449166	chr4	138736014	138745071	Ubxn10
chr4	138449167	138449684	chr4	138736014	138745071	Ubxn10
chr15	77339262	77340915	chr15	77046743	77052870	Mb
chr15	77338505	77339261	chr15	77046743	77052870	Mb
chr15	77335596	77338504	chr15	77046743	77052870	Mb
chr4	138736014	138745071	chr4	138449685	138457553	Camk2n1
chr4	138449685	138457553	chr4	138736014	138745071	Ubxn10
chr4	138718771	138724874	chr4	138429844	138447496	Mul1
chr11	78174483	78180409	chr11	77892499	77896991	Pipox
chr7	112398897	112401415	chr7	112668853	112689965	Tead1
chr7	144581409	144583389	chr7	144858795	144862092	Fgf4
chr14	99630880	99631041	chr14	99351381	99360768	U2.41
chr4	138724875	138729532	chr4	138449685	138457553	Camk2n1
chr4	138447497	138449166	chr4	138718771	138724874	Pla2g2c
chr4	138449167	138449684	chr4	138718771	138724874	Pla2g2c
chr12	13211629	13216795	chr12	12941612	12943182	Mycn
chr4	138718771	138724874	chr4	138449685	138457553	Camk2n1
chr4	141562762	141565478	chr4	141300907	141303806	Epha2
chr7	112690376	112692264	chr7	112427046	112435061	Parva
chr4	138712350	138714398	chr4	138449685	138457553	Camk2n1
chr4	138707207	138707927	chr4	138449685	138457553	Camk2n1
chr3	96576708	96581344	chr3	96321805	96328891	U1.123
chr4	138702345	138707206	chr4	138449685	138457553	Camk2n1
chr12	110412060	110418712	chr12	110661658	110668754	Gm17111
chr7	112427046	112435061	chr7	112668853	112689965	Tead1
chr4	138701450	138702344	chr4	138449685	138457553	Camk2n1
chr16	22856741	22858774	chr16	23100961	23107957	Eif4a2
chr12	12690069	12705604	chr12	12941612	12943182	Mycn
chr4	138692326	138701449	chr4	138449685	138457553	Camk2n1
chr1	153086139	153095423	chr1	153328493	153334147	Lamc1
chr18	38831672	38833887	chr18	38595961	38603414	Spry4
chr12	12717855	12719795	chr12	12941612	12943182	Mycn
chr4	138671606	138672024	chr4	138449685	138457553	Camk2n1
chr6	142726452	142730111	chr6	142505906	142516003	Ldhb
chr18	38813999	38818766	chr18	38595961	38603414	Spry4
chr14	99139181	99142509	chr14	99351381	99360768	U2.41
chr10	80258896	80263394	chr10	80043081	80051028	Gpx4
chr10	80043081	80051028	chr10	80258896	80263394	Gamt
chr18	38813194	38813998	chr18	38595961	38603414	Spry4
chr2	33213260	33225537	chr2	33430850	33433953	Zbtb34
chr10	63099477	63102389	chr10	62888261	62895739	U6.554
chr1	135172355	135178201	chr1	135369242	135375557	Shisa4
chr17	45654738	45659633	chr17	45458391	45469386	Gm9104
chr1	135178202	135188060	chr1	135369242	135375557	Shisa4
chr4	138640956	138643763	chr4	138449685	138457553	Camk2n1
chr7	83898383	83898942	chr7	84085329	84088012	9930013L23Rik
chr5	53362897	53373815	chr5	53554980	53557614	Rbpj
chr18	38785453	38787485	chr18	38595961	38603414	Spry4
chr12	110412060	110418712	chr12	110598878	110602057	Dync1h1
chr18	38783715	38784345	chr18	38595961	38603414	Spry4
chr1	135188061	135189361	chr1	135369242	135375557	Shisa4
chr14	70633175	70653013	chr14	70457399	70461580	Phyhip
chr14	70457399	70461580	chr14	70633175	70653013	Epb4.9
chr1	135189362	135189870	chr1	135369242	135375557	Shisa4
chr17	37070785	37074972	chr17	36888839	36893053	Trim40
chr18	38777935	38783714	chr18	38595961	38603414	Spry4
chr17	37080295	37081973	chr17	36893054	36907448	Trim31
chr7	83899323	83916763	chr7	84085329	84088012	9930013L23Rik
chr18	38775959	38777934	chr18	38595961	38603414	Spry4
chr12	55310253	55319782	chr12	55488737	55495614	Nfkbia
chr2	154586537	154587271	chr2	154401782	154418291	Snta1
chr1	135196274	135196438	chr1	135369242	135375557	Shisa4
chr17	26498708	26501595	chr17	26675248	26676982	Atp6v0e
chr17	37070785	37074972	chr17	36893054	36907448	Trim31
chr5	53383028	53384781	chr5	53554980	53557614	Rbpj
chr1	135199320	135200930	chr1	135369242	135375557	Shisa4
chr12	102543630	102544502	chr12	102702754	102728532	Itpk1
chr12	55319783	55321782	chr12	55488737	55495614	Nfkbia
chr14	70472004	70473624	chr14	70633175	70653013	Epb4.9
chr6	122505805	122512160	chr6	122337340	122340824	Phc1
chr6	122337340	122340824	chr6	122505805	122512160	Mfap5
chr12	55321783	55323468	chr12	55488737	55495614	Nfkbia
chr12	55323469	55325095	chr12	55488737	55495614	Nfkbia
chr12	55325096	55325719	chr12	55488737	55495614	Nfkbia
chr12	55325720	55327077	chr12	55488737	55495614	Nfkbia
chr12	55327078	55328731	chr12	55488737	55495614	Nfkbia
chr17	66485013	66490313	chr17	66317100	66331936	Gm10495
chr12	55329237	55330601	chr12	55488737	55495614	Nfkbia
chr7	30291266	30306175	chr7	30451771	30465959	Kirrel2
chr12	55330602	55335069	chr12	55488737	55495614	Nfkbia
chr6	122664079	122666158	chr6	122817382	122824491	Foxj2
chr16	22947475	22951942	chr16	23100961	23107957	Eif4a2
chr2	154586537	154587271	chr2	154426154	154438588	Cbfa2t2
chr12	12787899	12789375	chr12	12941612	12943182	Mycn
chr12	12787899	12789375	chr12	12941612	12943182	Mycn
chr12	55335070	55342558	chr12	55488737	55495614	Nfkbia
chr7	45708185	45708518	chr7	45549000	45561149	Gm16022
chr6	39570314	39577965	chr6	39418994	39425683	Gm10244
chr7	45701370	45708184	chr7	45549000	45561149	Gm16022
chr12	55342559	55344650	chr12	55488737	55495614	Nfkbia
chr2	154557978	154559189	chr2	154401782	154418291	Snta1
chr2	154401782	154418291	chr2	154557978	154559189	Necab3
chr6	39567712	39569822	chr6	39418994	39425683	Gm10244
chr3	96721060	96729527	chr3	96576708	96581344	Gm16253
chr11	9114756	9125101	chr11	8971871	8977707	Pkd1l1
chr1	136560042	136561941	chr1	136694870	136715865	AC125186.1
chr11	8977708	8978632	chr11	9114756	9125101	Upp1
chr6	122664079	122666158	chr6	122795757	122817381	Slc2a3
chr11	69701899	69705516	chr11	69559637	69566470	Efnb3
chr11	8978633	8983376	chr11	9114756	9125101	Upp1
chr12	55351601	55355256	chr12	55488737	55495614	Nfkbia
chr12	55355257	55358086	chr12	55488737	55495614	Nfkbia
chr12	55358228	55359135	chr12	55488737	55495614	Nfkbia
chr4	137457303	137458241	chr4	137581222	137599608	Usp48
chr4	137793614	137798822	chr4	137659636	137667844	Rap1gap
chr11	8987625	8988130	chr11	9114756	9125101	Upp1
chr12	55359136	55361783	chr12	55488737	55495614	Nfkbia
chr17	26492702	26496133	chr17	26625033	26627145	Gm17218
chr11	8988131	8989166	chr11	9114756	9125101	Upp1
chr14	70510699	70513198	chr14	70633175	70653013	Epb4.9
chr3	96699945	96720206	chr3	96576708	96581344	Gm16253
chr4	137458242	137461770	chr4	137581222	137599608	Usp48
chr11	8989167	8991115	chr11	9114756	9125101	Upp1
chr12	55361784	55364165	chr12	55488737	55495614	Nfkbia
chr17	26496490	26498707	chr17	26625033	26627145	Gm17218
chr11	8991116	8992254	chr11	9114756	9125101	Upp1
chr12	55364442	55364594	chr12	55488737	55495614	Nfkbia
chr14	63378250	63379512	chr14	63500231	63510659	Tdh
chr2	154557978	154559189	chr2	154426154	154438588	Cbfa2t2
chr2	154426154	154438588	chr2	154557978	154559189	Necab3
chr11	8993494	8994089	chr11	9114756	9125101	Upp1
chr11	8994090	8995175	chr11	9114756	9125101	Upp1
chr17	26634036	26640052	chr17	26505162	26518791	Dusp1
chr17	47628821	47633052	chr17	47503998	47510641	Ccnd3
chr12	55367489	55370093	chr12	55488737	55495614	Nfkbia
chr2	154533041	154533224	chr2	154401782	154418291	Snta1
chr11	8995176	8999328	chr11	9114756	9125101	Upp1
chr4	137671568	137675984	chr4	137793614	137798822	Alpl
chr12	12787469	12787898	chr12	12906626	12912607	Rpl36
chr12	12787899	12789375	chr12	12906626	12912607	Rpl36
chr11	8999329	8999995	chr11	9114756	9125101	Upp1
chr9	56535541	56540000	chr9	56416230	56419461	C230081A13Rik
chr10	80165579	80167855	chr10	80043081	80051028	Gpx4
chr10	80043081	80051028	chr10	80165579	80167855	Cirbp
chr7	45434942	45436134	chr7	45549000	45561149	Gm16022
chr17	45581826	45583559	chr17	45458391	45469386	Gm9104
chr6	122824492	122828246	chr6	122707373	122709173	Nanog
chr17	37080295	37081973	chr17	36954012	36972611	Znrd1
chr11	55076370	55079289	chr11	54954560	54965913	Tnip1
chr17	37080295	37081973	chr17	37194284	37199477	Olfr94
chr4	141381596	141393109	chr4	141265382	141277895	Gm13055
chr17	26627366	26627619	chr17	26505162	26518791	Dusp1
chr4	138567255	138568570	chr4	138449685	138457553	Camk2n1
chr11	9005780	9006680	chr11	9114756	9125101	Upp1
chr6	122817382	122824491	chr6	122707373	122709173	Nanog
chr4	138322014	138330773	chr4	138429844	138447496	Mul1
chrX	8008524	8019287	chrX	7899080	7906072	Pqbp1
chrX	7899080	7906072	chrX	8008524	8019287	Glod5
chr11	9006681	9010599	chr11	9114756	9125101	Upp1
chr4	138561546	138567254	chr4	138449685	138457553	Camk2n1
chrX	8019288	8019487	chrX	7906073	7911533	Gm10491
chr7	45549000	45561149	chr7	45663028	45666993	Fut2
chr12	55380874	55383667	chr12	55488737	55495614	Nfkbia
chr17	37070785	37074972	chr17	36954012	36972611	Znrd1
chr11	9114756	9125101	chr11	9010600	9012713	Hus1
chr11	9010600	9012713	chr11	9114756	9125101	Upp1
chr12	55383668	55385444	chr12	55488737	55495614	Nfkbia
chr17	70754295	70754549	chr17	70852641	70869166	Tgif1
chr1	182018189	182022929	chr1	182117370	182136303	Srp9
chr12	55385445	55388438	chr12	55488737	55495614	Nfkbia
chr17	70755382	70757043	chr17	70852641	70869166	Tgif1
chr4	138556789	138558865	chr4	138449685	138457553	Camk2n1
chr11	67014508	67016183	chr11	66905012	66917665	Pirt
chr10	80145663	80155781	chr10	80043081	80051028	Gpx4
chr17	47503998	47510641	chr17	47608138	47612499	Bysl
chr11	117860060	117864863	chr11	117958092	117972758	Socs3
chr7	30191755	30200136	chr7	30291266	30306175	Clip3
chr12	55388439	55390520	chr12	55488737	55495614	Nfkbia
chr14	64648210	64653588	chr14	64753067	64753967	SNORA36.2
chr11	9016348	9018390	chr11	9114756	9125101	Upp1
chr1	180990961	180991828	chr1	180881971	180896498	Lefty2
chrX	8000302	8008523	chrX	7899080	7906072	Pqbp1
chr5	33533778	33534573	chr5	33427886	33436926	Nkx1
chr11	67011473	67013967	chr11	66905012	66917665	Pirt
chr17	45563264	45566165	chr17	45458391	45469386	Gm9104
chr17	45458391	45469386	chr17	45563264	45566165	Slc35b2
chr17	36888839	36893053	chr17	36984475	36998367	H2-M5
chr11	9018514	9021527	chr11	9114756	9125101	Upp1
chr17	45562454	45563263	chr17	45458391	45469386	Gm9104
chr17	47510872	47512255	chr17	47608138	47612499	Bysl
chr12	55390521	55396887	chr12	55488737	55495614	Nfkbia
chr4	141365458	141373978	chr4	141265382	141277895	Gm13055
chr4	141265382	141277895	chr4	141365458	141373978	Fam131c
chr10	80144052	80145662	chr10	80043081	80051028	Gpx4
chr14	70633175	70653013	chr14	70540996	70551922	Reep4
chrX	8008524	8019287	chrX	7911534	7924285	Pcsk1n
chrX	7911534	7924285	chrX	8008524	8019287	Glod5
chr1	182115621	182117369	chr1	182018189	182022929	Enah
chr7	45549000	45561149	chr7	45458342	45463630	Ftl1
chr7	45458342	45463630	chr7	45549000	45561149	Gm16022
chr1	182112192	182115620	chr1	182018189	182022929	Enah
chr10	62982427	62987603	chr10	62888261	62895739	U6.554
chr7	79222419	79225441	chr7	79130677	79133033	Hapln3
chr11	117174259	117177766	chr11	117078790	117089222	AL627205.1
chr10	80133418	80144051	chr10	80043081	80051028	Gpx4
chr10	80043081	80051028	chr10	80133418	80144051	Atp5d
chr1	182111661	182112191	chr1	182018189	182022929	Enah
chr17	36893054	36907448	chr17	36984475	36998367	H2-M5
chr2	152823498	152829940	chr2	152730240	152742147	Id1
chr7	45549000	45561149	chr7	45463631	45467090	Bax
chr7	45463631	45467090	chr7	45549000	45561149	Gm16022
chr1	182108352	182111660	chr1	182018189	182022929	Enah
chr12	55396888	55408697	chr12	55488737	55495614	Nfkbia
chr6	67112276	67116751	chr6	67026116	67028309	U1.48
chr11	97741684	97746515	chr11	97655902	97661214	AL596123.1
chr11	97655902	97661214	chr11	97741684	97746515	Pip4k2b
chr7	45467091	45472388	chr7	45549000	45561149	Gm16022
chr10	80130663	80133417	chr10	80043081	80051028	Gpx4
chr1	182102128	182108351	chr1	182018189	182022929	Enah
chr7	45635574	45643012	chr7	45549000	45561149	Gm16022
chr7	45549000	45561149	chr7	45635574	45643012	Mamstr
chr9	78453482	78457762	chr9	78368137	78375003	Dppa5a
chr11	77977414	77979426	chr11	77892499	77896991	Pipox
chr2	168772332	168774498	chr2	168846556	168867035	AL844882.1
chrX	7924286	7937352	chrX	8008524	8019287	Glod5
chr17	36908128	36909281	chr17	36984475	36998367	H2-M5
chr11	97576208	97586500	chr11	97661215	97666875	Mllt6
chr12	55408698	55410835	chr12	55488737	55495614	Nfkbia
chr7	30275900	30280471	chr7	30191755	30200136	Capns1
chr7	30191755	30200136	chr7	30275900	30280471	Thap8
chr17	36909282	36909942	chr17	36984475	36998367	H2-M5
chr10	62895740	62900840	chr10	62977211	62982185	Rufy2
chr1	182101663	182102127	chr1	182018189	182022929	Enah
chr7	45473702	45475049	chr7	45549000	45561149	Gm16022
chr6	122787487	122788181	chr6	122707373	122709173	Nanog
chr1	182098436	182101662	chr1	182018189	182022929	Enah
chr11	98955192	98966886	chr11	99037277	99043217	Igfbp4
chr6	143023611	143024894	chr6	143095856	143110072	5730419I09Rik
chr7	45475050	45478574	chr7	45549000	45561149	Gm16022
chr17	70782028	70783545	chr17	70852641	70869166	Tgif1
chr6	67112276	67116751	chr6	67035034	67037874	Gadd45a
chr10	75873292	75877282	chr10	75950096	75955565	AC134382.1
chr3	96500015	96503313	chr3	96576708	96581344	Gm16253
chr7	45478575	45479309	chr7	45549000	45561149	Gm16022
chr2	152175970	152179062	chr2	152096813	152106230	Srxn1
chr6	67111461	67112275	chr6	67035034	67037874	Gadd45a
chr11	69705517	69711182	chr11	69632089	69634145	Fxr2
chr19	53448749	53452702	chr19	53521299	53530279	Dusp5
chr4	141345223	141347727	chr4	141265382	141277895	Gm13055
chr4	142003038	142005422	chr4	142071213	142086681	Tmem51
chr1	180961498	180965919	chr1	180881971	180896498	Lefty2
chr3	96503314	96506578	chr3	96576708	96581344	Gm16253
chr1	135178202	135188060	chr1	135250310	135263518	Elf3
chrX	8000302	8008523	chrX	7924286	7937352	Eras
chr6	67108617	67111460	chr6	67035034	67037874	Gadd45a
chr1	182092041	182096015	chr1	182018189	182022929	Enah
chr18	61626854	61631501	chr18	61554939	61557119	Csnk1a1
chr10	75877283	75882469	chr10	75950096	75955565	AC134382.1
chr14	70626456	70627695	chr14	70551923	70557491	Hr
chr19	5780095	5782550	chr19	5843455	5863422	Neat1
chr17	37070785	37074972	chr17	36998368	37004394	Zfp57
chr12	55415563	55426397	chr12	55488737	55495614	Nfkbia
chr11	9114756	9125101	chr11	9046963	9050636	Gm11992
chr11	9046963	9050636	chr11	9114756	9125101	Upp1
chr11	12532542	12537751	chr11	12463135	12465595	Cobl
chr11	69701899	69705516	chr11	69632089	69634145	Fxr2
chr7	45549000	45561149	chr7	45484155	45486276	Tulp2
chr1	182089209	182091322	chr1	182018189	182022929	Enah
chr3	96507275	96512666	chr3	96576708	96581344	Gm16253
chr6	122777190	122777361	chr6	122707373	122709173	Nanog
chr9	114488051	114501327	chr9	114559866	114567065	Trim71
chr11	118033429	118034811	chr11	117958092	117972758	Socs3
chr3	96644340	96650863	chr3	96576708	96581344	Gm16253
chr3	96576708	96581344	chr3	96644340	96650863	Itga10
chr11	77959688	77966934	chr11	77892499	77896991	Pipox
chr1	135188061	135189361	chr1	135250310	135263518	Elf3
chr10	80105665	80124375	chr10	80043081	80051028	Gpx4
chr10	80043081	80051028	chr10	80105665	80124375	Stk11
chr6	122775153	122777189	chr6	122707373	122709173	Nanog
chr2	71652851	71653644	chr2	71717045	71722643	Gm1631
chr11	118030341	118033409	chr11	117958092	117972758	Socs3
chr2	152668714	152671060	chr2	152730240	152742147	Id1
chr10	21094903	21095056	chr10	21160067	21162404	Myb
chr4	142071213	142086681	chr4	142010870	142015384	Fhad1
chr1	89858062	89871300	chr1	89927948	89931961	D130058E05Rik
chr4	155156029	155164663	chr4	155221158	155229843	Ski
chr12	55426398	55428001	chr12	55488737	55495614	Nfkbia
chr4	142015385	142016144	chr4	142071213	142086681	Tmem51
chr19	23074767	23078165	chr19	23133779	23145323	Klf9
chr19	23074767	23078165	chr19	23133779	23145323	Klf9
chr11	69701899	69705516	chr11	69765386	69767966	Zbtb4
chr10	21095057	21101810	chr10	21160067	21162404	Myb
chr4	137730950	137736024	chr4	137793614	137798822	Alpl
chr17	36926922	36930476	chr17	36984475	36998367	H2-M5
chr6	143162026	143168938	chr6	143095856	143110072	5730419I09Rik
chr10	79984465	79985292	chr10	80043081	80051028	Gpx4
chr9	111012226	111013972	chr9	110950385	110951561	Lrrc2
chr12	55428002	55432636	chr12	55488737	55495614	Nfkbia
chr11	117145172	117146481	chr11	117078790	117089222	AL627205.1
chr19	5788935	5794733	chr19	5843455	5863422	Neat1
chr3	96637392	96643222	chr3	96576708	96581344	Gm16253
chr4	142071213	142086681	chr4	142017621	142018137	4930455G09Rik
chr3	96570062	96576707	chr3	96631403	96637382	Pex11b
chr1	135196274	135196438	chr1	135250310	135263518	Elf3
chr3	96517121	96522065	chr3	96576708	96581344	Gm16253
chr4	55531813	55535766	chr4	55467699	55481403	SNORA17.249
chr12	55432637	55433458	chr12	55488737	55495614	Nfkbia
chr17	37049345	37051136	chr17	36984475	36998367	H2-M5
chr11	69701899	69705516	chr11	69759246	69765385	Amac1
chr11	69705517	69711182	chr11	69765386	69767966	Zbtb4
chr10	80043081	80051028	chr10	79985293	79992220	U6.488
chr10	79985293	79992220	chr10	80043081	80051028	Gpx4
chr12	55433459	55435775	chr12	55488737	55495614	Nfkbia
chr6	122760696	122769212	chr6	122707373	122709173	Slc2a3
chr6	122760696	122769212	chr6	122707373	122709173	Slc2a3
chr6	122760696	122769212	chr6	122707373	122709173	Nanog
chr6	122760696	122769212	chr6	122707373	122709173	Nanog
chr19	5794734	5799098	chr19	5843455	5863422	Neat1
chr13	97230609	97241955	chr13	97290730	97293785	AC160109.1
chr3	96522066	96524205	chr3	96576708	96581344	Gm16253
chr6	122393086	122396471	chr6	122337340	122340824	Phc1
chr17	37044789	37049344	chr17	36984475	36998367	H2-M5
chr17	36984475	36998367	chr17	37044789	37049344	Gabbr1
chr3	96631403	96637382	chr3	96576708	96581344	Gm16253
chr3	96576708	96581344	chr3	96631403	96637382	Pex11b
chr17	26502416	26505161	chr17	26556061	26562052	Ergic1
chr11	77837031	77841943	chr11	77892499	77896991	Pipox
chr1	180943156	180945003	chr1	180881971	180896498	Lefty2
chr10	80097707	80105664	chr10	80043081	80051028	Gpx4
chr10	80043081	80051028	chr10	80097707	80105664	Sbno2
chr1	182071112	182079121	chr1	182018189	182022929	Enah
chr12	110499217	110503326	chr12	110445942	110448372	Ppp2r5c
chr3	96576708	96581344	chr3	96524491	96525363	Hfe2
chr3	96524491	96525363	chr3	96576708	96581344	Gm16253
chr6	122653048	122655755	chr6	122707373	122709173	Nanog
chr11	117134324	117140212	chr11	117078790	117089222	AL627205.1
chr1	180941711	180943155	chr1	180881971	180896498	Lefty2
chr1	180881971	180896498	chr1	180941711	180943155	Tmem63a
chr12	55435776	55442405	chr12	55488737	55495614	Nfkbia
chr11	104230456	104230634	chr11	104275238	104291951	AL593843.1
chr6	122390269	122393085	chr6	122337340	122340824	Phc1
chr6	122337340	122340824	chr6	122390269	122393085	1700063H04Rik
chr6	125439069	125441874	chr6	125487129	125498101	Cd9
chr11	104275238	104291951	chr11	104230635	104232909	Mapt
chr11	104230635	104232909	chr11	104275238	104291951	AL593843.1
chr3	96630202	96631402	chr3	96576708	96581344	Gm16253
chr10	80043081	80051028	chr10	79994257	79997302	Abca7
chr11	67076747	67078798	chr11	67016184	67037351	Tmem220
chr19	5800808	5804332	chr19	5843455	5863422	Neat1
chr17	45451622	45458390	chr17	45504331	45507396	Aars2
chr5	123182145	123182960	chr5	123127124	123137105	Rhof
chr5	123127124	123137105	chr5	123182145	123182960	Hpd
chr6	122341357	122341887	chr6	122390269	122393085	1700063H04Rik
chr10	80096261	80097706	chr10	80043081	80051028	Gpx4
chr3	96627673	96630201	chr3	96576708	96581344	Gm16253
chr3	96576708	96581344	chr3	96627673	96630201	Rbm8a
chr17	37040150	37041724	chr17	36984475	36998367	H2-M5
chr6	143115358	143116989	chr6	143162026	143168938	Etnk1
chr11	97706386	97709169	chr11	97655902	97661214	AL596123.1
chr1	182068303	182071111	chr1	182018189	182022929	Enah
chr11	77940446	77946981	chr11	77892499	77896991	Pipox
chr11	69701899	69705516	chr11	69652620	69657059	Sox15
chr7	80196417	80207667	chr7	80152119	80154277	AC164075.1
chr17	35549570	35558373	chr17	35504152	35506204	Pou5f1
chr17	35504152	35506204	chr17	35549570	35558373	Cdsn
chr9	121344037	121349601	chr9	121296453	121299895	Trak1
chr3	96529085	96531991	chr3	96576708	96581344	Gm16253
chr12	55442406	55445269	chr12	55488737	55495614	Nfkbia
chr9	110998026	110999678	chr9	110950385	110951561	Lrrc2
chr2	152686513	152690916	chr2	152730240	152742147	Id1
chr11	77846656	77848575	chr11	77892499	77896991	Pipox
chr4	137747529	137751325	chr4	137793614	137798822	Alpl
chr3	96531992	96532793	chr3	96576708	96581344	Gm16253
chr10	40300596	40304375	chr10	40252632	40259332	Gtf3c6
chr10	79998499	80002763	chr10	80043081	80051028	Gpx4
chr4	119053323	119073973	chr4	119107141	119112163	Slc2a1
chr3	96621939	96627672	chr3	96576708	96581344	Gm16253
chr12	55446594	55447302	chr12	55488737	55495614	Nfkbia
chr11	77882698	77892498	chr11	77930707	77933982	Sez6
chr12	55447885	55448326	chr12	55488737	55495614	Nfkbia
chr6	122664079	122666158	chr6	122707373	122709173	Dppa3
chr6	122664079	122666158	chr6	122707373	122709173	Dppa3
chr6	122664079	122666158	chr6	122707373	122709173	Nanog
chr6	122664079	122666158	chr6	122707373	122709173	Nanog
chr17	26553614	26556060	chr17	26505162	26518791	Dusp1
chr16	84773163	84776900	chr16	84728069	84736415	Mrpl39
chr16	84728069	84736415	chr16	84773163	84776900	Jam2
chr2	152690917	152696866	chr2	152730240	152742147	Id1
chr9	110989841	110996619	chr9	110950385	110951561	Lrrc2
chr4	155176564	155190191	chr4	155221158	155229843	Ski
chr17	26466382	26473900	chr17	26505162	26518791	Dusp1
chr19	5810707	5812647	chr19	5843455	5863422	Neat1
chr10	75877283	75882469	chr10	75920922	75922103	Smarcb1
chr3	9651725	9654477	chr3	9608918	9614274	Zfp704
chr12	55448360	55453978	chr12	55488737	55495614	Nfkbia
chr6	122378870	122381259	chr6	122337340	122340824	Phc1
chr11	118004974	118007590	chr11	117958092	117972758	Socs3
chr11	97693756	97705045	chr11	97655902	97661214	AL596123.1
chr11	97655902	97661214	chr11	97693756	97705045	Pcgf2
chr7	30416957	30419936	chr7	30451771	30465959	Kirrel2
chr19	5893075	5894460	chr19	5843455	5863422	Neat1
chr9	110909587	110912108	chr9	110950385	110951561	Lrrc2
chr9	78352841	78360897	chr9	78394401	78399516	Ddx43
chr11	69701899	69705516	chr11	69662584	69664858	Mpdu1
chr11	77934181	77935276	chr11	77892499	77896991	Pipox
chr11	77848576	77862270	chr11	77892499	77896991	Pipox
chr14	63540973	63548141	chr14	63500231	63510659	Tdh
chr6	122666159	122672604	chr6	122707373	122709173	Nanog
chr7	45593088	45593661	chr7	45549000	45561149	Gm16022
chr12	110480194	110489538	chr12	110445942	110448372	Ppp2r5c
chr2	163015437	163021118	chr2	163053122	163058701	Mybl2
chr17	66485013	66490313	chr17	66446908	66453212	1110012J17Rik
chr11	77930707	77933982	chr11	77892499	77896991	Pipox
chr11	77892499	77896991	chr11	77930707	77933982	Sez6
chr17	26473901	26475003	chr17	26505162	26518791	Dusp1
chr7	30419937	30423447	chr7	30451771	30465959	Kirrel2
chr12	55453979	55456672	chr12	55488737	55495614	Nfkbia
chr17	26502416	26505161	chr17	26536282	26543311	Gm8225
chr16	84736416	84742005	chr16	84773163	84776900	Jam2
chr18	38634554	38636375	chr18	38595961	38603414	Spry4
chr18	38634554	38636375	chr18	38595961	38603414	Spry4
chr7	30191755	30200136	chr7	30229647	30233609	Polr2i
chr2	152696867	152704356	chr2	152730240	152742147	Id1
chr11	97693756	97705045	chr11	97661215	97666875	Mllt6
chr11	97661215	97666875	chr11	97693756	97705045	Pcgf2
chr9	110982769	110989840	chr9	110950385	110951561	Lrrc2
chr9	110950385	110951561	chr9	110982769	110989840	Rtp3
chr11	33542990	33555463	chr11	33511891	33516320	Ranbp17
chr9	78360898	78363288	chr9	78394401	78399516	Ddx43
chr11	77928815	77930393	chr11	77892499	77896991	Pipox
chr19	5817904	5819865	chr19	5843455	5863422	Neat1
chr11	97661215	97666875	chr11	97627936	97631241	E130012A19Rik
chr11	97627936	97631241	chr11	97661215	97666875	Mllt6
chr11	117927208	117935458	chr11	117958092	117972758	Socs3
chr17	37080295	37081973	chr17	37044789	37049344	Gabbr1
chr6	122372263	122373994	chr6	122337340	122340824	Phc1
chr11	77896992	77900599	chr11	77930707	77933982	Sez6
chr1	84869345	84874524	chr1	84836503	84840768	Trip12
chr17	35497038	35504151	chr17	35532836	35534848	Psors1c2
chr3	96539679	96552211	chr3	96576708	96581344	Gm16253
chr12	12906626	12912607	chr12	12941612	12943182	Mycn
chr2	163048157	163053121	chr2	163015437	163021118	Ift52
chr5	116405867	116409902	chr5	116437123	116443020	2410137F16Rik
chr12	102681331	102686009	chr12	102702754	102728532	Itpk1
chr17	66479078	66484878	chr17	66446908	66453212	1110012J17Rik
chr2	163085688	163089197	chr2	163053122	163058701	Mybl2
chr7	45522406	45524821	chr7	45549000	45561149	Gm16022
chr3	95624778	95628697	chr3	95656414	95659924	Mcl1
chr6	122368579	122372262	chr6	122337340	122340824	Phc1
chr2	152704357	152705715	chr2	152730240	152742147	Id1
chr1	180931763	180939037	chr1	180903775	180905361	Pycr2
chr6	122337340	122340824	chr6	122305336	122311736	M6pr
chr6	122305336	122311736	chr6	122337340	122340824	Phc1
chr9	110954742	110956865	chr9	110982769	110989840	Rtp3
chr3	95682903	95694120	chr3	95656414	95659924	Mcl1
chr1	72184234	72184714	chr1	72208526	72221100	Mreg
chr10	80043081	80051028	chr10	80005868	80027599	Hmha1
chr10	80005868	80027599	chr10	80043081	80051028	Gpx4
chr19	5882085	5883505	chr19	5843455	5863422	Neat1
chr16	8735739	8743395	chr16	8765545	8771929	U6.574
chr6	122367547	122368578	chr6	122337340	122340824	Phc1
chr17	35532836	35534848	chr17	35504152	35506204	Pou5f1
chr17	35504152	35506204	chr17	35532836	35534848	Psors1c2
chr2	163025842	163028719	chr2	163053122	163058701	Mybl2
chr12	55461170	55466805	chr12	55488737	55495614	Nfkbia
chr17	36954012	36972611	chr17	36984475	36998367	H2-M5
chr6	39449225	39451389	chr6	39418994	39425683	Gm10244
chr17	26505162	26518791	chr17	26536282	26543311	Gm8225
chr2	152761474	152765647	chr2	152730240	152742147	Id1
chr14	21477986	21482503	chr14	21449473	21456488	U6.794
chr10	75910798	75911878	chr10	75929067	75946463	Chchd10
chr17	37070785	37074972	chr17	37044789	37049344	Gabbr1
chr6	39447047	39449224	chr6	39418994	39425683	Gm10244
chr14	70616310	70618617	chr14	70633175	70653013	Epb4.9
chr9	78394401	78399516	chr9	78368137	78375003	Dppa5a
chr9	110956866	110966046	chr9	110982769	110989840	Rtp3
chr6	122682483	122684376	chr6	122707373	122709173	Nanog
chr6	91703896	91707334	chr6	91675520	91686064	Slc6a6
chr7	45578537	45581112	chr7	45549000	45561149	Gm16022
chr7	45549000	45561149	chr7	45525689	45536594	Ppp1r15a
chr7	45525689	45536594	chr7	45549000	45561149	Gm16022
chr3	96576708	96581344	chr3	96552212	96558032	Txnip
chr3	96552212	96558032	chr3	96576708	96581344	Gm16253
chr6	39445044	39446479	chr6	39418994	39425683	Gm10244
chr6	39445044	39446479	chr6	39418994	39425683	Gm10244
chr3	88550883	88558730	chr3	88569904	88585706	Ssr2
chr7	30217277	30219445	chr7	30191755	30200136	Capns1
chr9	78392770	78394400	chr9	78368137	78375003	Dppa5a
chr7	144832992	144844301	chr7	144858795	144862092	Fgf4
chr11	117943035	117944667	chr11	117958092	117972758	Socs3
chr12	86900979	86907243	chr12	86876321	86889904	6430527G18Rik
chr3	129554123	129554282	chr3	129532093	129535107	Elovl6
chr10	62911404	62913246	chr10	62888261	62895739	U6.554
chr11	98955192	98966886	chr11	98977906	98984667	Gjd3
chr2	163073938	163077314	chr2	163053122	163058701	Mybl2
chr11	117944984	117947077	chr11	117958092	117972758	Socs3
chr10	62895740	62900840	chr10	62913247	62922054	Slc25a16
chr3	96592844	96602623	chr3	96576708	96581344	Gm16253
chr3	96576708	96581344	chr3	96592844	96602623	Polr3gl
chr3	96570062	96576707	chr3	96552212	96558032	Txnip
chr11	69701899	69705516	chr11	69680409	69690985	Senp3
chr9	114579295	114583181	chr9	114559866	114567065	Trim71
chr16	23116488	23127945	chr16	23100961	23107957	Eif4a2
chr7	45572157	45573385	chr7	45549000	45561149	Gm16022
chr7	112655951	112667817	chr7	112668853	112689965	Tead1
chr11	97643883	97650723	chr11	97661215	97666875	Mllt6
chr10	75929067	75946463	chr10	75920922	75922103	Smarcb1
chr10	75920922	75922103	chr10	75929067	75946463	Chchd10
chr12	102696927	102702753	chr12	102681331	102686009	Mir1936
chr4	142094728	142095359	chr4	142071213	142086681	Tmem51
chr10	75873292	75877282	chr10	75856995	75861500	Mif
chr14	70626456	70627695	chr14	70633175	70653013	Epb4.9
chr14	70626456	70627695	chr14	70633175	70653013	Epb4.9
chr12	86897279	86900891	chr12	86876321	86889904	6430527G18Rik
chr6	65021964	65024902	chr6	65035507	65042788	Smarcad1
chr18	75377353	75385479	chr18	75362247	75369683	Smad7
chr1	180903775	180905361	chr1	180881971	180896498	Lefty2
chr1	180881971	180896498	chr1	180903775	180905361	Pycr2
chr7	45549000	45561149	chr7	45568595	45572156	Bcat2
chr10	75950096	75955565	chr10	75929067	75946463	Chchd10
chr3	96673514	96688948	chr3	96695948	96696602	Pias3
chr4	148069514	148071267	chr4	148081809	148088691	Agtrap
chr19	5834987	5842303	chr19	5843455	5863422	Neat1
chr19	5834987	5842303	chr19	5843455	5863422	Neat1
chr2	166140648	166144699	chr2	166147867	166166726	Sulf2
chr2	33446596	33447082	chr2	33430850	33433953	Zbtb34
chr6	83894237	83902862	chr6	83910598	83915307	Zfml
chr11	104268631	104270100	chr11	104275238	104291951	AL593843.1
chr2	166169358	166173069	chr2	166147867	166166726	Sulf2
chr4	142090777	142094727	chr4	142071213	142086681	Tmem51
chr17	45448753	45451621	chr17	45458391	45469386	Gm9104
chr11	117950425	117953036	chr11	117958092	117972758	Socs3
chr10	75922358	75925882	chr10	75929067	75946463	Chchd10
chr17	26525472	26525690	chr17	26505162	26518791	Dusp1
chr2	154445628	154445796	chr2	154426154	154438588	Cbfa2t2
chr11	104270101	104270494	chr11	104275238	104291951	AL593843.1
chr4	55486618	55488760	chr4	55467699	55481403	SNORA17.249
chr1	166142594	166146773	chr1	166121780	166141321	Dusp27
chr1	166142594	166146773	chr1	166121780	166141321	Dusp27
chr7	144847443	144847638	chr7	144858795	144862092	Fgf4
chr1	180900448	180903774	chr1	180881971	180896498	Lefty2
chr1	136717782	136718703	chr1	136694870	136715865	AC125186.1
chr16	23093112	23099693	chr16	23107958	23109665	Snord2
chr6	65024903	65028812	chr6	65035507	65042788	Smarcad1
chr7	45565978	45568594	chr7	45549000	45561149	Gm16022
chr7	30451771	30465959	chr7	30444186	30449372	Aplp1
chr7	30444186	30449372	chr7	30451771	30465959	Kirrel2
chr17	26522000	26525471	chr17	26505162	26518791	Dusp1
chr10	75925883	75926142	chr10	75929067	75946463	Chchd10
chr14	21483237	21494181	chr14	21495856	21504993	Myst4
chr10	80033909	80036836	chr10	80043081	80051028	Gpx4
chr7	30191755	30200136	chr7	30182946	30185975	Cox7a1
chr7	30182946	30185975	chr7	30191755	30200136	Capns1
chr7	45543170	45544097	chr7	45549000	45561149	Gm16022
chr11	54948371	54949709	chr11	54954560	54965913	Tnip1
chr17	45474339	45475436	chr17	45458391	45469386	Gm9104
chr17	45458391	45469386	chr17	45474339	45475436	Spats1
chr6	91691338	91692160	chr6	91675520	91686064	Slc6a6
chr10	75926143	75927551	chr10	75929067	75946463	Chchd10
chr4	148072705	148076188	chr4	148081809	148088691	Agtrap
chr11	97650739	97655901	chr11	97661215	97666875	Mllt6
chr19	5842304	5843155	chr19	5843455	5863422	Neat1
chr19	5842304	5843155	chr19	5843455	5863422	Neat1
chr11	97674029	97675330	chr11	97661215	97666875	Mllt6
chr1	180899381	180900333	chr1	180881971	180896498	Lefty2
chr9	110956866	110966046	chr9	110950385	110951561	Lrrc2
chr9	110956866	110966046	chr9	110950385	110951561	Lrrc2
chr8	72307983	72311229	chr8	72317665	72322039	Klf2
chr6	122716479	122720381	chr6	122707373	122709173	Nanog
chr1	180898958	180899380	chr1	180881971	180896498	Lefty2
chr19	23148747	23150063	chr19	23133779	23145323	Klf9
chr19	23133779	23145323	chr19	23148747	23150063	Mir1192
chr9	78368137	78375003	chr9	78376094	78386336	Ooep
chr1	182025857	182034307	chr1	182018189	182022929	Enah
chr1	182025857	182034307	chr1	182018189	182022929	Enah
chr5	123140434	123142832	chr5	123127124	123137105	Rhof
chr5	123140434	123142832	chr5	123127124	123137105	Rhof
chr5	123127124	123137105	chr5	123140434	123142832	Setd1b
chr5	123127124	123137105	chr5	123140434	123142832	Setd1b
chr17	26519988	26521999	chr17	26505162	26518791	Dusp1
chr11	69701899	69705516	chr11	69690986	69699107	Tnfsf12
chr14	64640015	64644776	chr14	64648210	64653588	Kif13b
chr14	64640015	64644776	chr14	64648210	64653588	Kif13b
chr18	75371354	75377352	chr18	75362247	75369683	Smad7
chr9	110950385	110951561	chr9	110938475	110946751	Tdgf1
chr3	96586233	96586970	chr3	96576708	96581344	Gm16253
chr3	95662463	95668409	chr3	95656414	95659924	Mcl1
chr3	95662463	95668409	chr3	95656414	95659924	Mcl1
chr6	122714477	122716478	chr6	122707373	122709173	Nanog
chr1	180931763	180939037	chr1	180941711	180943155	Tmem63a
chr14	64654649	64660858	chr14	64648210	64653588	Kif13b
chr11	97669270	97671201	chr11	97661215	97666875	Mllt6
chr16	23109932	23110737	chr16	23100961	23107957	Eif4a2
chr11	97668612	97669269	chr11	97661215	97666875	Mllt6
chr7	3220067	3220677	chr7	3211828	3219177	Mir290
chr7	3211828	3219177	chr7	3220067	3220677	Mir293
chr9	110954742	110956865	chr9	110950385	110951561	Lrrc2
chr9	110954742	110956865	chr9	110950385	110951561	Lrrc2
chr16	84769624	84771647	chr16	84773163	84776900	Jam2
chr16	84769624	84771647	chr16	84773163	84776900	Jam2
