# Supplementary material for: Long-Range Enhancer Interactions Are Prevalent in Mouse Embryonic Stem Cells and Are Reorganized upon Pluripotent State Transition
Source: Cell Rep. 2018 Mar 6;22(10):2615–27. doi: 10.1016/j.celrep.2018.02.040 (PMC5863031; doi:10.1016/j.celrep.2018.02.040)
Supplement: Table S2. ROSE SE Coordinates and Significant PCHi-C Interactions, Related to Figures 2, 3, 4, and 5 — Genomic locations of ROSE-called SEs in ESCs and EpiSCs. Lists of all significant interactions with the ROSE-called SEs in ESCs and EpiSCs. [file mmc3.xlsx]

## Sheet: mESC ROSE SE
REGION_ID	CHROM	START	STOP	NUM_LOCI	CONSTITUENT_SIZE	SRR066766_ChIP.Seq_for_H3K27ac_in_ES_129JAE.C57_B6_cells_1_1_sorted.bed.bam	SRR066787_Seq_for_whole_cell_extract_from_ES_129JAE.C56_B6_cells_1_sorted.bed.bam	enhancerRank	isSuper	ESC ROSE SE
35_MACS_peak_31381_lociStitched	chr4	132982336	133145220	35	99882	251004	24660.6	1	1	chr4:132982336-133145220
49_MACS_peak_20401_lociStitched	chr17	70736916	70925467	49	92035	246512	26566.8	2	1	chr17:70736916-70925467
35_MACS_peak_9034_lociStitched	chr11	117910777	118050420	35	86113	230495	23683.5	3	1	chr11:117910777-118050420
26_MACS_peak_1013_lociStitched	chr1	86433716	86532633	26	59614	205589	14412.2	4	1	chr1:86433716-86532633
27_MACS_peak_32100_lociStitched	chr4	141238886	141363489	27	71510	209395	19587.6	5	1	chr4:141238886-141363489
18_MACS_peak_10427_lociStitched	chr12	86432981	86522211	18	64720	203435	15392.2	6	1	chr12:86432981-86522211
20_MACS_peak_22367_lociStitched	chr19	5777511	5872108	20	52342	185722	14558.5	7	1	chr19:5777511-5872108
19_MACS_peak_10470_lociStitched	chr12	86859865	86941588	19	55321	184016	12994	8	1	chr12:86859865-86941588
55_MACS_peak_15549_lociStitched	chr15	77761105	77925194	55	107467	191213	25909.7	9	1	chr15:77761105-77925194
39_MACS_peak_10849_lociStitched	chr12	110451393	110556382	39	72208	183300	18236.6	10	1	chr12:110451393-110556382
45_MACS_peak_5473_lociStitched	chr11	8523180	8672676	45	84757	179216	24039	11	1	chr11:8523180-8672676
34_MACS_peak_24451_lociStitched	chr2	32132183	32241691	34	74837	170329	18375.4	12	1	chr2:32132183-32241691
28_MACS_peak_38061_lociStitched	chr6	125410041	125506195	28	71421	163981	17317.3	13	1	chr6:125410041-125506195
21_MACS_peak_26439_lociStitched	chr2	157373442	157472817	21	65187	163263	17549.6	14	1	chr2:157373442-157472817
30_MACS_peak_43054_lociStitched	chr8	72292316	72386511	30	63750	152747	17774.6	15	1	chr8:72292316-72386511
36_MACS_peak_26760_lociStitched	chr2	166065516	166219869	36	70184	161515	27042.6	16	1	chr2:166065516-166219869
30_MACS_peak_37382_lociStitched	chr6	91663597	91758625	30	65860	148624	15290	17	1	chr6:91663597-91758625
28_MACS_peak_14716_lociStitched	chr15	25717416	25809564	28	52282	145714	13601	18	1	chr15:25717416-25809564
20_MACS_peak_31117_lociStitched	chr4	129191357	129273410	20	50982	142083	12742.8	19	1	chr4:129191357-129273410
25_MACS_peak_31487_lociStitched	chr4	133809664	133911644	25	56057	142956	13655.1	20	1	chr4:133809664-133911644
29_MACS_peak_42504_lociStitched	chr8	36527384	36614745	29	54120	142722	15454.2	21	1	chr8:36527384-36614745
24_MACS_peak_26539_lociStitched	chr2	163026456	163095055	24	54465	133267	9590.14	22	1	chr2:163026456-163095055
24_MACS_peak_46827_lociStitched	chr9	114499582	114592212	24	61464	133934	13829.7	23	1	chr9:114499582-114592212
19_MACS_peak_28469_lociStitched	chr3	95627648	95685236	19	41456	127460	9502.02	24	1	chr3:95627648-95685236
56_MACS_peak_8457_lociStitched	chr11	107310494	107471555	56	72703	139092	21388.9	25	1	chr11:107310494-107471555
33_MACS_peak_21706_lociStitched	chr18	65561004	65657148	33	61454	128266	14479.3	26	1	chr18:65561004-65657148
41_MACS_peak_39482_lociStitched	chr7	29381966	29519807	41	66548	133609	20593.4	27	1	chr7:29381966-29519807
21_MACS_peak_40212_lociStitched	chr7	63886697	63974061	21	43849	126529	13541.4	28	1	chr7:63886697-63974061
23_MACS_peak_8876_lociStitched	chr11	117072191	117177590	23	51250	131380	18771.6	29	1	chr11:117072191-117177590
19_MACS_peak_43328_lociStitched	chr8	84629089	84688694	19	35827	119842	9262.62	30	1	chr8:84629089-84688694
25_MACS_peak_43509_lociStitched	chr8	88972312	89074969	25	52924	127387	17256.6	31	1	chr8:88972312-89074969
18_MACS_peak_30767_lociStitched	chr4	119067180	119142896	18	48215	121146	13424.4	32	1	chr4:119067180-119142896
17_MACS_peak_8902_lociStitched	chr11	117273777	117361341	17	51164	121854	14264.2	33	1	chr11:117273777-117361341
17_MACS_peak_22805_lociStitched	chr19	23121444	23181127	17	34107	116101	9244.9	34	1	chr19:23121444-23181127
10_MACS_peak_32201_lociStitched	chr4	142136623	142187596	10	35748	113364	8792.84	35	1	chr4:142136623-142187596
5_MACS_peak_21629_lociStitched	chr18	61613919	61644463	5	24924	107240	5604.82	36	1	chr18:61613919-61644463
11_MACS_peak_26701_lociStitched	chr2	165852993	165901593	11	38610	109467	8009.28	37	1	chr2:165852993-165901593
17_MACS_peak_16130_lociStitched	chr15	88827594	88917267	17	34048	114952	14177.3	38	1	chr15:88827594-88917267
37_MACS_peak_11528_lociStitched	chr13	40850546	40952415	37	53710	111577	11623.3	39	1	chr13:40850546-40952415
30_MACS_peak_24350_lociStitched	chr2	31025145	31144040	30	53344	116909	17489.5	40	1	chr2:31025145-31144040
12_MACS_peak_15484_lociStitched	chr15	77332178	77369332	12	30448	105584	6167.56	41	1	chr15:77332178-77369332
12_MACS_peak_19878_lociStitched	chr17	46767754	46824327	12	39976	108756	9340.2	42	1	chr17:46767754-46824327
23_MACS_peak_24558_lociStitched	chr2	32859014	32946286	23	63723	114702	15656.6	43	1	chr2:32859014-32946286
32_MACS_peak_30874_lociStitched	chr4	123587692	123691176	32	51749	109693	12563	44	1	chr4:123587692-123691176
13_MACS_peak_32196_lociStitched	chr4	142031321	142098670	13	37228	107166	11240.5	45	1	chr4:142031321-142098670
25_MACS_peak_299_lociStitched	chr1	36003333	36106335	25	45477	111716	15924.1	46	1	chr1:36003333-36106335
16_MACS_peak_19342_lociStitched	chr17	31776091	31852208	16	49436	108345	12597.4	47	1	chr17:31776091-31852208
12_MACS_peak_4209_lociStitched	chr10	80921030	80968150	12	37759	103457	8260.14	48	1	chr10:80921030-80968150
23_MACS_peak_34758_lociStitched	chr5	118428994	118519362	23	46533	108848	14088.4	49	1	chr5:118428994-118519362
22_MACS_peak_10440_lociStitched	chr12	86767913	86841981	22	46499	105577	11243.5	50	1	chr12:86767913-86841981
37_MACS_peak_3475_lociStitched	chr10	61314556	61426969	37	56146	109367	16165	51	1	chr10:61314556-61426969
35_MACS_peak_41495_lociStitched	chr7	132992867	133125643	35	52060	110921	18084.1	52	1	chr7:132992867-133125643
29_MACS_peak_47048_lociStitched	chr9	121285354	121385442	29	53123	107815	15433.6	53	1	chr9:121285354-121385442
34_MACS_peak_36622_lociStitched	chr6	39389498	39480528	34	52240	103674	12198	54	1	chr6:39389498-39480528
18_MACS_peak_23334_lociStitched	chr19	46469884	46533553	18	40486	98814.3	8461.61	55	1	chr19:46469884-46533553
23_MACS_peak_23859_lociStitched	chr2	20613442	20694663	23	35186	100747	10428.8	56	1	chr2:20613442-20694663
28_MACS_peak_34338_lociStitched	chr5	113576833	113701195	28	54915	109588	19375.6	57	1	chr5:113576833-113701195
35_MACS_peak_43992_lociStitched	chr8	111708145	111823110	35	58088	109447	19728	58	1	chr8:111708145-111823110
31_MACS_peak_26724_lociStitched	chr2	165961675	166052060	31	43108	100110	10981.8	59	1	chr2:165961675-166052060
9_MACS_peak_34185_lociStitched	chr5	110405805	110475033	9	35428	99812.9	11969.5	60	1	chr5:110405805-110475033
21_MACS_peak_3336_lociStitched	chr10	59884720	59977138	21	41889	101734	14084.5	61	1	chr10:59884720-59977138
14_MACS_peak_41830_lociStitched	chr7	144846115	144902294	14	30406	93779.6	7016.76	62	1	chr7:144846115-144902294
18_MACS_peak_35448_lociStitched	chr5	134918193	134982104	18	34216	95546.9	9484.39	63	1	chr5:134918193-134982104
10_MACS_peak_46763_lociStitched	chr9	110927639	110966114	10	27680	91843.7	5813.57	64	1	chr9:110927639-110966114
29_MACS_peak_7418_lociStitched	chr11	88532544	88631477	29	51676	98903.3	13257	65	1	chr11:88532544-88631477
26_MACS_peak_37078_lociStitched	chr6	82685915	82774557	26	49834	99323.4	14156.1	66	1	chr6:82685915-82774557
41_MACS_peak_27071_lociStitched	chr2	170114649	170219971	41	55901	97917.9	13017.8	67	1	chr2:170114649-170219971
20_MACS_peak_19946_lociStitched	chr17	47483652	47546487	20	39772	94459.9	9582.34	68	1	chr17:47483652-47546487
28_MACS_peak_31848_lociStitched	chr4	137704852	137802813	28	46601	100126	15771.7	69	1	chr4:137704852-137802813
15_MACS_peak_32809_lociStitched	chr4	155149784	155211609	15	44354	95321.8	10967.8	70	1	chr4:155149784-155211609
10_MACS_peak_7966_lociStitched	chr11	98923900	98972025	10	33143	91403.8	7546	71	1	chr11:98923900-98972025
29_MACS_peak_3572_lociStitched	chr10	62812745	62906728	29	40031	96097.6	12340	72	1	chr10:62812745-62906728
13_MACS_peak_43808_lociStitched	chr8	106599116	106647296	13	37905	92558.6	9279.47	73	1	chr8:106599116-106647296
26_MACS_peak_34670_lociStitched	chr5	116380352	116458193	26	45595	95370.8	12096.5	74	1	chr5:116380352-116458193
32_MACS_peak_16520_lociStitched	chr15	100192668	100302184	32	44973	96067.4	13185.7	75	1	chr15:100192668-100302184
38_MACS_peak_20633_lociStitched	chr17	83645246	83758524	38	47149	95855.8	13570.7	76	1	chr17:83645246-83758524
20_MACS_peak_44204_lociStitched	chr8	120486744	120543373	20	41702	89530.4	8177.23	77	1	chr8:120486744-120543373
18_MACS_peak_9435_lociStitched	chr12	12781950	12841960	18	36485	91323.2	10153.7	78	1	chr12:12781950-12841960
20_MACS_peak_6219_lociStitched	chr11	54916926	54985256	20	40898	92218.2	11370.1	79	1	chr11:54916926-54985256
26_MACS_peak_16857_lociStitched	chr16	8727974	8794400	26	45792	89668.5	9000.72	80	1	chr16:8727974-8794400
25_MACS_peak_2646_lociStitched	chr10	4240983	4300369	25	38111	87410.3	7435.13	81	1	chr10:4240983-4300369
21_MACS_peak_16095_lociStitched	chr15	88678986	88731816	21	41020	86419.3	7132.05	82	1	chr15:88678986-88731816
20_MACS_peak_42410_lociStitched	chr8	33871069	33932742	20	39028	89173	10496.7	83	1	chr8:33871069-33932742
18_MACS_peak_23213_lociStitched	chr19	44237288	44317757	18	36285	90069	11547.3	84	1	chr19:44237288-44317757
26_MACS_peak_22102_lociStitched	chr18	82744050	82856830	26	46479	94013.4	16950.8	85	1	chr18:82744050-82856830
15_MACS_peak_34705_lociStitched	chr5	117341644	117406120	15	37191	85920.7	9748.77	86	1	chr5:117341644-117406120
16_MACS_peak_8192_lociStitched	chr11	102299285	102353586	16	30250	82923.1	6901.66	87	1	chr11:102299285-102353586
8_MACS_peak_28178_lociStitched	chr3	88138034	88174379	8	33633	82535.9	6880.11	88	1	chr3:88138034-88174379
21_MACS_peak_17332_lociStitched	chr16	22393301	22443344	21	39361	83752	8177.03	89	1	chr16:22393301-22443344
13_MACS_peak_20354_lociStitched	chr17	66439662	66486937	13	26678	81814.1	7270.9	90	1	chr17:66439662-66486937
10_MACS_peak_30458_lociStitched	chr4	106835554	106871464	10	27439	80675.4	6176.52	91	1	chr4:106835554-106871464
33_MACS_peak_10122_lociStitched	chr12	76853572	76969666	33	47946	90239.9	15974.5	92	1	chr12:76853572-76969666
17_MACS_peak_24590_lociStitched	chr2	33425876	33483303	17	35609	84279.9	10089.9	93	1	chr2:33425876-33483303
28_MACS_peak_32400_lociStitched	chr4	148825365	148948744	28	44905	91103.1	17334.7	94	1	chr4:148825365-148948744
16_MACS_peak_16599_lociStitched	chr15	101227723	101292535	16	38760	83776	10454.2	95	1	chr15:101227723-101292535
43_MACS_peak_29158_lociStitched	chr3	135490968	135605315	43	51464	88699	15436.8	96	1	chr3:135490968-135605315
20_MACS_peak_34875_lociStitched	chr5	120661935	120738902	20	42059	85394.9	12661.1	97	1	chr5:120661935-120738902
23_MACS_peak_31688_lociStitched	chr4	135505666	135601822	23	41726	88675.1	15952.3	98	1	chr4:135505666-135601822
22_MACS_peak_19179_lociStitched	chr17	29415931	29495147	22	36779	83176.8	10852.6	99	1	chr17:29415931-29495147
12_MACS_peak_34303_lociStitched	chr5	113316705	113373699	12	30687	79284.4	8053.25	100	1	chr5:113316705-113373699
26_MACS_peak_19256_lociStitched	chr17	31246830	31336335	26	42626	82836.9	11653.6	101	1	chr17:31246830-31336335
23_MACS_peak_35538_lociStitched	chr5	135877933	135966016	23	33997	83079.9	12199.5	102	1	chr5:135877933-135966016
20_MACS_peak_7674_lociStitched	chr11	95956858	96021657	20	32134	79190.9	8346.11	103	1	chr11:95956858-96021657
14_MACS_peak_27010_lociStitched	chr2	168935079	169009169	14	29019	80691.4	10609.7	104	1	chr2:168935079-169009169
19_MACS_peak_30722_lociStitched	chr4	118205958	118291624	19	49196	85726	16182.3	105	1	chr4:118205958-118291624
27_MACS_peak_10216_lociStitched	chr12	80183206	80292429	27	42578	86624.8	17377.4	106	1	chr12:80183206-80292429
14_MACS_peak_19894_lociStitched	chr17	46837134	46887235	14	27206	75807.8	6738.58	107	1	chr17:46837134-46887235
18_MACS_peak_978_lociStitched	chr1	84837649	84892736	18	35638	76086.2	7557.94	108	1	chr1:84837649-84892736
11_MACS_peak_2110_lociStitched	chr1	166121273	166158521	11	30652	74160.8	5896.36	109	1	chr1:166121273-166158521
9_MACS_peak_34206_lociStitched	chr5	110773713	110814663	9	28086	76060.5	8034.39	110	1	chr5:110773713-110814663
14_MACS_peak_24005_lociStitched	chr2	26437977	26508409	14	24388	78137.3	10226.7	111	1	chr2:26437977-26508409
18_MACS_peak_27198_lociStitched	chr2	173223848	173293170	18	43974	78749.8	11140	112	1	chr2:173223848-173293170
14_MACS_peak_7061_lociStitched	chr11	77872101	77918124	14	28510	74322.5	6765.38	113	1	chr11:77872101-77918124
19_MACS_peak_31219_lociStitched	chr4	130629398	130671409	19	30243	72065.7	4894.28	114	1	chr4:130629398-130671409
31_MACS_peak_3406_lociStitched	chr10	60711406	60837068	31	51630	87674.4	20533.2	115	1	chr10:60711406-60837068
8_MACS_peak_32336_lociStitched	chr4	148074815	148116120	8	22918	72924	6071.84	116	1	chr4:148074815-148116120
13_MACS_peak_38119_lociStitched	chr6	128251840	128299180	13	36710	75299	8464.39	117	1	chr6:128251840-128299180
17_MACS_peak_6171_lociStitched	chr11	53749394	53806705	17	42218	75879.8	9267.19	118	1	chr11:53749394-53806705
13_MACS_peak_3790_lociStitched	chr10	75634192	75694323	13	26465	75121.7	8544.62	119	1	chr10:75634192-75694323
19_MACS_peak_11896_lociStitched	chr13	55161040	55214939	19	27038	72990	6791.27	120	1	chr13:55161040-55214939
14_MACS_peak_31788_lociStitched	chr4	137447799	137519565	14	41341	77557.5	11446.7	121	1	chr4:137447799-137519565
16_MACS_peak_42353_lociStitched	chr8	27222432	27278571	16	30213	75046.6	9218.02	122	1	chr8:27222432-27278571
13_MACS_peak_35602_lociStitched	chr5	136921789	136967081	13	33303	73608.6	7921.57	123	1	chr5:136921789-136967081
22_MACS_peak_42400_lociStitched	chr8	33763994	33853881	22	46607	82138.7	16719	124	1	chr8:33763994-33853881
20_MACS_peak_37905_lociStitched	chr6	122693014	122745804	20	28033	71493.5	6667.38	125	1	chr6:122693014-122745804
10_MACS_peak_10891_lociStitched	chr12	110662699	110725963	10	21015	71842.6	7642.29	126	1	chr12:110662699-110725963
25_MACS_peak_15222_lociStitched	chr15	73608957	73704875	25	43515	79918.9	15778.5	127	1	chr15:73608957-73704875
10_MACS_peak_33353_lociStitched	chr5	35760629	35796669	10	30226	70699.7	7049.42	128	1	chr5:35760629-35796669
16_MACS_peak_1792_lociStitched	chr1	136670263	136733935	16	34226	70828.7	7201.3	129	1	chr1:136670263-136733935
14_MACS_peak_31638_lociStitched	chr4	135269875	135318267	14	27449	70352.3	7012	130	1	chr4:135269875-135318267
20_MACS_peak_3891_lociStitched	chr10	77124913	77209752	20	39412	74454.7	11563.6	131	1	chr10:77124913-77209752
19_MACS_peak_6530_lociStitched	chr11	62478919	62525688	19	26043	68301.4	5850.8	132	1	chr11:62478919-62525688
9_MACS_peak_19745_lociStitched	chr17	45446786	45478826	9	23036	67011.7	4709.88	133	1	chr17:45446786-45478826
18_MACS_peak_10337_lociStitched	chr12	84152086	84219775	18	37454	72440.8	10654.2	134	1	chr12:84152086-84219775
6_MACS_peak_28545_lociStitched	chr3	96547519	96592718	6	24153	68155.6	7069.12	135	1	chr3:96547519-96592718
21_MACS_peak_30413_lociStitched	chr4	105157118	105226920	21	36319	70241.8	10044.5	136	1	chr4:105157118-105226920
10_MACS_peak_1296_lociStitched	chr1	118624660	118673930	10	21752	67110.7	7070.24	137	1	chr1:118624660-118673930
23_MACS_peak_760_lociStitched	chr1	72202192	72256127	23	32126	66598.9	6693.33	138	1	chr1:72202192-72256127
10_MACS_peak_11622_lociStitched	chr13	44677643	44734603	10	27007	67651.4	7832	139	1	chr13:44677643-44734603
18_MACS_peak_9174_lociStitched	chr11	120215786	120316951	18	32967	74558.6	14760	140	1	chr11:120215786-120316951
10_MACS_peak_16387_lociStitched	chr15	98968124	99002000	10	24008	64140.8	4583.42	141	1	chr15:98968124-99002000
14_MACS_peak_38881_lociStitched	chr7	19224154	19273183	14	30389	66645.1	7825.03	142	1	chr7:19224154-19273183
12_MACS_peak_32028_lociStitched	chr4	140679474	140723216	12	33502	63723.3	5100.32	143	1	chr4:140679474-140723216
18_MACS_peak_35405_lociStitched	chr5	134388964	134457337	18	34620	68031.1	9414.96	144	1	chr5:134388964-134457337
8_MACS_peak_29966_lociStitched	chr4	55459514	55482504	8	19949	61266.1	2811.68	145	1	chr4:55459514-55482504
13_MACS_peak_14148_lociStitched	chr14	76492520	76542030	13	24112	65080.9	6673.95	146	1	chr14:76492520-76542030
6_MACS_peak_38963_lociStitched	chr7	19808567	19843733	6	19448	63393.7	5113.14	147	1	chr7:19808567-19843733
13_MACS_peak_37210_lociStitched	chr6	86471085	86524467	13	24818	65067.3	6993.04	148	1	chr6:86471085-86524467
7_MACS_peak_8791_lociStitched	chr11	116420910	116446599	7	22092	62331.8	4588.06	149	1	chr11:116420910-116446599
12_MACS_peak_41671_lociStitched	chr7	141042490	141097635	12	29964	65947.9	8205.58	150	1	chr7:141042490-141097635
13_MACS_peak_42087_lociStitched	chr8	13173277	13221062	13	32001	66464.2	8821.11	151	1	chr8:13173277-13221062
22_MACS_peak_29041_lociStitched	chr3	129528683	129592290	22	34160	64313	6914.08	152	1	chr3:129528683-129592290
22_MACS_peak_31813_lociStitched	chr4	137591535	137661116	22	27823	66623.8	9407.35	153	1	chr4:137591535-137661116
12_MACS_peak_31134_lociStitched	chr4	129350966	129402405	12	23815	64967.5	7916.46	154	1	chr4:129350966-129402405
14_MACS_peak_5688_lociStitched	chr11	22572979	22630589	14	27505	63687.9	6792.22	155	1	chr11:22572979-22630589
18_MACS_peak_24177_lociStitched	chr2	29689193	29747843	18	36191	66251	9360.54	156	1	chr2:29689193-29747843
17_MACS_peak_7780_lociStitched	chr11	97276732	97337449	17	28304	64445	7704.99	157	1	chr11:97276732-97337449
17_MACS_peak_4481_lociStitched	chr10	85501955	85546813	17	28980	64595.5	7868.09	158	1	chr10:85501955-85546813
19_MACS_peak_34369_lociStitched	chr5	113827885	113887668	19	33908	65558	8931.58	159	1	chr5:113827885-113887668
9_MACS_peak_3810_lociStitched	chr10	75833281	75887271	9	21566	64145.5	7623.39	160	1	chr10:75833281-75887271
13_MACS_peak_22796_lociStitched	chr19	23025539	23098963	13	25725	65795.2	9310.16	161	1	chr19:23025539-23098963
23_MACS_peak_23410_lociStitched	chr19	47356924	47461179	23	38735	73093.2	16639.1	162	1	chr19:47356924-47461179
13_MACS_peak_7554_lociStitched	chr11	94129608	94180088	13	27355	63978.4	7592.19	163	1	chr11:94129608-94180088
15_MACS_peak_26218_lociStitched	chr2	154415974	154467610	15	27412	61622.4	5860.69	164	1	chr2:154415974-154467610
10_MACS_peak_25015_lociStitched	chr2	71690294	71752811	10	21169	64380	8627.35	165	1	chr2:71690294-71752811
17_MACS_peak_27701_lociStitched	chr3	34734601	34796425	17	25618	63147	7431.24	166	1	chr3:34734601-34796425
24_MACS_peak_26951_lociStitched	chr2	168065983	168170748	24	38734	70402.1	14876.6	167	1	chr2:168065983-168170748
11_MACS_peak_33605_lociStitched	chr5	64796965	64826956	11	22420	59769.1	4312.71	168	1	chr5:64796965-64826956
12_MACS_peak_12499_lociStitched	chr13	97239197	97298986	12	27934	63902.5	8567.76	169	1	chr13:97239197-97298986
23_MACS_peak_34604_lociStitched	chr5	115514181	115622098	23	37793	69595.7	14547.2	170	1	chr5:115514181-115622098
10_MACS_peak_29729_lociStitched	chr4	43959541	44004733	10	21386	61822.7	6896.3	171	1	chr4:43959541-44004733
20_MACS_peak_1637_lociStitched	chr1	134529434	134596540	20	25313	62341.5	7656.79	172	1	chr1:134529434-134596540
12_MACS_peak_6402_lociStitched	chr11	60159772	60233564	12	27909	67431.1	12788.2	173	1	chr11:60159772-60233564
16_MACS_peak_7786_lociStitched	chr11	97393046	97472871	16	35829	66901.3	12524.5	174	1	chr11:97393046-97472871
MACS_peak_6720	chr11	69680023	69696641	1	16619	57086.2	2722.03	175	1	chr11:69680023-69696641
11_MACS_peak_35888_lociStitched	chr5	142768333	142837470	11	23093	64587.8	10301.4	176	1	chr5:142768333-142837470
MACS_peak_39930	chr7	45117571	45130621	1	13051	57332.6	3116.34	177	1	chr7:45117571-45130621
16_MACS_peak_24386_lociStitched	chr2	31158818	31215705	16	26668	64413.2	10268.1	178	1	chr2:31158818-31215705
18_MACS_peak_10653_lociStitched	chr12	102677144	102732444	18	31455	62018.9	8084.86	179	1	chr12:102677144-102732444
13_MACS_peak_20231_lociStitched	chr17	56855844	56905989	13	27547	61096.7	7175.75	180	1	chr17:56855844-56905989
10_MACS_peak_41021_lociStitched	chr7	113249775	113271942	10	19290	57448	3921.34	181	1	chr7:113249775-113271942
4_MACS_peak_41618_lociStitched	chr7	139935940	139952829	4	16032	55872.2	2558.68	182	1	chr7:139935940-139952829
24_MACS_peak_28722_lociStitched	chr3	103098397	103151482	24	29773	60490.4	7187.71	183	1	chr3:103098397-103151482
14_MACS_peak_31034_lociStitched	chr4	127173977	127238377	14	25190	62519.5	9241.4	184	1	chr4:127173977-127238377
13_MACS_peak_28703_lociStitched	chr3	102152077	102199425	13	25434	58825.2	5634.41	185	1	chr3:102152077-102199425
14_MACS_peak_46216_lociStitched	chr9	78478907	78528651	14	20689	58832.2	5710.61	186	1	chr9:78478907-78528651
11_MACS_peak_8307_lociStitched	chr11	104286811	104320131	11	28198	59339.6	6240.84	187	1	chr11:104286811-104320131
22_MACS_peak_18961_lociStitched	chr17	27936227	28030335	22	35706	67898.9	14840.8	188	1	chr17:27936227-28030335
13_MACS_peak_6129_lociStitched	chr11	52338998	52391106	13	23025	61336.3	8415.44	189	1	chr11:52338998-52391106
MACS_peak_19574	chr17	35498295	35510532	1	12238	55028.6	2118.22	190	1	chr17:35498295-35510532
15_MACS_peak_2416_lociStitched	chr1	182026567	182104551	15	26982	64648.7	11884.8	191	1	chr1:182026567-182104551
16_MACS_peak_7741_lociStitched	chr11	96951201	96998136	16	29084	60034.6	7350.02	192	1	chr11:96951201-96998136
13_MACS_peak_15271_lociStitched	chr15	74640224	74691770	13	27195	60700.6	8046.33	193	1	chr15:74640224-74691770
14_MACS_peak_31460_lociStitched	chr4	133649639	133687663	14	23517	58633	6137.07	194	1	chr4:133649639-133687663
8_MACS_peak_45776_lociStitched	chr9	62807834	62831184	8	20781	55727.1	3411.43	195	1	chr9:62807834-62831184
12_MACS_peak_6954_lociStitched	chr11	75604788	75672382	12	26068	61652.5	9821.41	196	1	chr11:75604788-75672382
16_MACS_peak_21328_lociStitched	chr18	37821765	37884320	16	25185	58645.3	7318.94	197	1	chr18:37821765-37884320
20_MACS_peak_34519_lociStitched	chr5	115142169	115209095	20	31343	61565.2	10313.3	198	1	chr5:115142169-115209095
19_MACS_peak_21894_lociStitched	chr18	75358553	75397369	19	33660	56240.5	4995.62	199	1	chr18:75358553-75397369
6_MACS_peak_13890_lociStitched	chr14	63492711	63513917	6	18928	54206.8	2968.84	200	1	chr14:63492711-63513917
13_MACS_peak_31309_lociStitched	chr4	132491431	132530361	13	23276	56168.2	4994.72	201	1	chr4:132491431-132530361
9_MACS_peak_16003_lociStitched	chr15	84181841	84215345	9	20105	56333.6	5618.62	202	1	chr15:84181841-84215345
3_MACS_peak_35080_lociStitched	chr5	123133657	123157587	3	13880	54704	4034.6	203	1	chr5:123133657-123157587
27_MACS_peak_124_lociStitched	chr1	13057235	13147216	27	32842	60728.2	10410.8	204	1	chr1:13057235-13147216
8_MACS_peak_10606_lociStitched	chr12	100984944	101026489	8	25001	57793.2	7611.04	205	1	chr12:100984944-101026489
4_MACS_peak_4017_lociStitched	chr10	79840009	79862846	4	14776	54384	4432.66	206	1	chr10:79840009-79862846
16_MACS_peak_39322_lociStitched	chr7	28555183	28598783	16	31737	56745.4	7050.12	207	1	chr7:28555183-28598783
MACS_peak_4249	chr10	81137478	81148755	1	11278	51237	1547.2	208	1	chr10:81137478-81148755
MACS_peak_19664	chr17	36969083	36983996	1	14914	52900.9	3286.83	209	1	chr17:36969083-36983996
15_MACS_peak_23477_lociStitched	chr19	53409787	53463513	15	25333	57540.5	8160.98	210	1	chr19:53409787-53463513
12_MACS_peak_18831_lociStitched	chr17	26570345	26611858	12	26514	56100.7	6754.17	211	1	chr17:26570345-26611858
17_MACS_peak_38157_lociStitched	chr6	128429284	128480432	17	28633	57562	8674.7	212	1	chr6:128429284-128480432
MACS_peak_3998	chr10	79668588	79677377	1	8790	50473.5	1624.21	213	1	chr10:79668588-79677377
8_MACS_peak_31956_lociStitched	chr4	139580291	139620470	8	24708	54727.8	6251.85	214	1	chr4:139580291-139620470
20_MACS_peak_37877_lociStitched	chr6	122317822	122377842	20	26194	57121	8690.9	215	1	chr6:122317822-122377842
8_MACS_peak_1457_lociStitched	chr1	132186664	132212607	8	20403	52337.4	4104.18	216	1	chr1:132186664-132212607
9_MACS_peak_28557_lociStitched	chr3	96662746	96704893	9	21604	54432.9	6216.68	217	1	chr3:96662746-96704893
25_MACS_peak_34028_lociStitched	chr5	103679070	103738021	25	31093	54193.7	6013	218	1	chr5:103679070-103738021
10_MACS_peak_26125_lociStitched	chr2	152693128	152742580	10	26074	56197.3	8139.8	219	1	chr2:152693128-152742580
8_MACS_peak_44764_lociStitched	chr9	20967335	20993910	8	22527	52052.5	4060.66	220	1	chr9:20967335-20993910
6_MACS_peak_20198_lociStitched	chr17	56704643	56728800	6	18539	52241.9	4263.71	221	1	chr17:56704643-56728800
12_MACS_peak_9454_lociStitched	chr12	12898214	12944191	12	17827	54823	6887.35	222	1	chr12:12898214-12944191
4_MACS_peak_19467_lociStitched	chr17	34116542	34135867	4	8755	51130.1	3258.2	223	1	chr17:34116542-34135867
18_MACS_peak_12137_lociStitched	chr13	63511261	63568718	18	26084	56037.8	8181.88	224	1	chr13:63511261-63568718
22_MACS_peak_35380_lociStitched	chr5	134274981	134359138	22	25884	57857.9	10090.4	225	1	chr5:134274981-134359138
4_MACS_peak_31533_lociStitched	chr4	134107725	134127664	4	18497	52268.1	4723.55	226	1	chr4:134107725-134127664
22_MACS_peak_26682_lociStitched	chr2	165782308	165838527	22	29756	56736.2	9304.24	227	1	chr2:165782308-165838527
22_MACS_peak_20077_lociStitched	chr17	53551777	53601879	22	26876	52326.5	4904.99	228	1	chr17:53551777-53601879
13_MACS_peak_45136_lociStitched	chr9	40756454	40799665	13	22493	52445.2	5029.76	229	1	chr9:40756454-40799665
19_MACS_peak_25280_lociStitched	chr2	91927973	92013671	19	26932	58891.7	11552.1	230	1	chr2:91927973-92013671
19_MACS_peak_5589_lociStitched	chr11	20108052	20174083	19	25207	55320.8	8009.56	231	1	chr11:20108052-20174083
MACS_peak_38016	chr6	125163301	125172551	1	9251	49482.9	2257	232	1	chr6:125163301-125172551
18_MACS_peak_32384_lociStitched	chr4	148674442	148754696	18	28429	55712.3	8972.4	233	1	chr4:148674442-148754696
11_MACS_peak_39551_lociStitched	chr7	30181369	30220187	11	21479	52897.3	6288.52	234	1	chr7:30181369-30220187
12_MACS_peak_1324_lociStitched	chr1	119033149	119084004	12	23880	54974.3	8406.33	235	1	chr1:119033149-119084004
25_MACS_peak_14280_lociStitched	chr14	99297989	99366783	25	29857	53370.4	6817.49	236	1	chr14:99297989-99366783
10_MACS_peak_12041_lociStitched	chr13	59645846	59685913	10	25543	53581.6	7147.95	237	1	chr13:59645846-59685913
20_MACS_peak_44824_lociStitched	chr9	21416403	21473327	20	30589	55000	8652.45	238	1	chr9:21416403-21473327
23_MACS_peak_14541_lociStitched	chr15	7112281	7183416	23	28239	57014.7	10755.6	239	1	chr15:7112281-7183416
8_MACS_peak_3952_lociStitched	chr10	78034052	78060840	8	23956	50632	4398.59	240	1	chr10:78034052-78060840
7_MACS_peak_18469_lociStitched	chr17	13656634	13685280	7	14415	50245.1	4537.53	241	1	chr17:13656634-13685280
23_MACS_peak_18436_lociStitched	chr17	12154207	12227662	23	28960	56758.7	11157.8	242	1	chr17:12154207-12227662
7_MACS_peak_43293_lociStitched	chr8	84179722	84204514	7	20655	50307.9	4817.09	243	1	chr8:84179722-84204514
17_MACS_peak_21584_lociStitched	chr18	60722069	60779988	17	26269	53911	8653.1	244	1	chr18:60722069-60779988
20_MACS_peak_41884_lociStitched	chr8	3390327	3452394	20	30267	56704.4	11476.2	245	1	chr8:3390327-3452394
9_MACS_peak_18592_lociStitched	chr17	23575896	23610980	9	16684	49429.8	4455.67	246	1	chr17:23575896-23610980
16_MACS_peak_38501_lociStitched	chr6	148918486	148995320	16	19918	52201	7276.18	247	1	chr6:148918486-148995320
10_MACS_peak_44172_lociStitched	chr8	120275016	120342832	10	23247	57006.1	12084.8	248	1	chr8:120275016-120342832
16_MACS_peak_41999_lociStitched	chr8	11508882	11562443	16	20979	54112.7	9207.14	249	1	chr8:11508882-11562443
5_MACS_peak_13561_lociStitched	chr14	52006481	52025253	5	15866	47786	2996.01	250	1	chr14:52006481-52025253
7_MACS_peak_21357_lociStitched	chr18	38365953	38387450	7	17586	47613.7	3106.32	251	1	chr18:38365953-38387450
16_MACS_peak_32540_lociStitched	chr4	150212147	150269637	16	24211	51925	7462.2	252	1	chr4:150212147-150269637
11_MACS_peak_33813_lociStitched	chr5	77249823	77283021	11	21439	48565.4	4192.91	253	1	chr5:77249823-77283021
13_MACS_peak_16296_lociStitched	chr15	97360738	97394912	13	21798	48537.3	4182.9	254	1	chr15:97360738-97394912
12_MACS_peak_31458_lociStitched	chr4	133587853	133631947	12	25235	50743.4	6437.72	255	1	chr4:133587853-133631947
10_MACS_peak_40712_lociStitched	chr7	98149513	98194482	10	27561	51530	7249	256	1	chr7:98149513-98194482
11_MACS_peak_38948_lociStitched	chr7	19736239	19786699	11	22903	51459.1	7261.19	257	1	chr7:19736239-19786699
13_MACS_peak_16661_lociStitched	chr15	102370723	102409790	13	22377	48548.6	4363.78	258	1	chr15:102370723-102409790
MACS_peak_8019	chr11	100384254	100398002	1	13749	47130.9	3118.05	259	1	chr11:100384254-100398002
4_MACS_peak_39299_lociStitched	chr7	28373699	28387236	4	12292	45717.2	1862.69	260	1	chr7:28373699-28387236
19_MACS_peak_44534_lociStitched	chr8	125504460	125570935	19	28999	57773.4	14139.2	261	1	chr8:125504460-125570935
18_MACS_peak_10298_lociStitched	chr12	83515524	83580817	18	28303	52645.7	9101.84	262	1	chr12:83515524-83580817
5_MACS_peak_19974_lociStitched	chr17	47699221	47715502	5	14344	46303.2	2860.57	263	1	chr17:47699221-47715502
7_MACS_peak_24161_lociStitched	chr2	29622112	29645615	7	20068	48188.2	4754.66	264	1	chr2:29622112-29645615
MACS_peak_36403	chr6	30165096	30176975	1	11880	46127.3	2714.35	265	1	chr6:30165096-30176975
17_MACS_peak_23828_lociStitched	chr2	20492242	20563410	17	29098	52130.6	8753.66	266	1	chr2:20492242-20563410
5_MACS_peak_17360_lociStitched	chr16	23091173	23109726	5	15519	45441.9	2155.86	267	1	chr16:23091173-23109726
19_MACS_peak_1676_lociStitched	chr1	135171925	135219760	19	27218	50107.2	6830.84	268	1	chr1:135171925-135219760
13_MACS_peak_26370_lociStitched	chr2	156674672	156741639	13	24827	52274.4	9007.06	269	1	chr2:156674672-156741639
8_MACS_peak_32851_lociStitched	chr4	155693907	155722845	8	13938	47475.7	4233.63	270	1	chr4:155693907-155722845
9_MACS_peak_33087_lociStitched	chr5	25525232	25558738	9	17643	47980.6	4757.85	271	1	chr5:25525232-25558738
16_MACS_peak_28654_lociStitched	chr3	101344415	101419899	16	27391	55239.2	12069.9	272	1	chr3:101344415-101419899
13_MACS_peak_18164_lociStitched	chr16	93960814	94017807	13	25506	51504.6	8531.85	273	1	chr16:93960814-94017807
12_MACS_peak_1888_lociStitched	chr1	153076660	153117123	12	19286	47964.8	5041.69	274	1	chr1:153076660-153117123
27_MACS_peak_30032_lociStitched	chr4	57757275	57851703	27	31022	55042.1	12124.6	275	1	chr4:57757275-57851703
7_MACS_peak_22524_lociStitched	chr19	7257541	7279610	7	15117	46298.6	3407.45	276	1	chr19:7257541-7279610
13_MACS_peak_7481_lociStitched	chr11	88927270	88953887	13	22850	46425.4	3681.13	277	1	chr11:88927270-88953887
19_MACS_peak_26883_lociStitched	chr2	167420552	167483730	19	25928	50435	7739.31	278	1	chr2:167420552-167483730
7_MACS_peak_46200_lociStitched	chr9	78359063	78378894	7	18669	45468.5	2881.44	279	1	chr9:78359063-78378894
15_MACS_peak_15941_lociStitched	chr15	83223663	83285432	15	25261	50632	8141.15	280	1	chr15:83223663-83285432
11_MACS_peak_27694_lociStitched	chr3	34641973	34673170	11	15935	45840.9	3503.42	281	1	chr3:34641973-34673170
14_MACS_peak_41900_lociStitched	chr8	3531336	3580733	14	25188	51017.2	8688.93	282	1	chr8:3531336-3580733
13_MACS_peak_26988_lociStitched	chr2	168750001	168792614	13	19488	47875.7	5595.09	283	1	chr2:168750001-168792614
14_MACS_peak_793_lociStitched	chr1	72790019	72855055	14	24351	50402.9	8136	284	1	chr1:72790019-72855055
15_MACS_peak_21968_lociStitched	chr18	77032008	77062018	15	20684	46704.6	4504.5	285	1	chr18:77032008-77062018
16_MACS_peak_28762_lociStitched	chr3	103188361	103224923	16	20132	47230.8	5118.68	286	1	chr3:103188361-103224923
11_MACS_peak_42046_lociStitched	chr8	12476856	12511369	11	21737	48511.5	6415.97	287	1	chr8:12476856-12511369
21_MACS_peak_26154_lociStitched	chr2	152763569	152832022	21	30679	53242.7	11164.7	288	1	chr2:152763569-152832022
10_MACS_peak_20216_lociStitched	chr17	56798666	56841679	10	21414	48806.9	6753.04	289	1	chr17:56798666-56841679
14_MACS_peak_29790_lociStitched	chr4	45453333	45515329	14	29411	51698.5	9832.57	290	1	chr4:45453333-45515329
11_MACS_peak_28798_lociStitched	chr3	104783071	104819046	11	19641	46364.6	4507.67	291	1	chr3:104783071-104819046
13_MACS_peak_45389_lociStitched	chr9	48977977	49021813	13	20888	47233.3	5444.43	292	1	chr9:48977977-49021813
8_MACS_peak_11829_lociStitched	chr13	53175146	53198905	8	20405	46216	4466.69	293	1	chr13:53175146-53198905
15_MACS_peak_17114_lociStitched	chr16	17208448	17261373	15	25594	49426.7	7869.95	294	1	chr16:17208448-17261373
19_MACS_peak_30202_lociStitched	chr4	83301579	83354262	19	22372	47794	6358.84	295	1	chr4:83301579-83354262
14_MACS_peak_35905_lociStitched	chr5	142902329	142945890	14	23473	47411.8	6024.49	296	1	chr5:142902329-142945890
12_MACS_peak_25102_lociStitched	chr2	75679728	75707035	12	17418	44950.1	3607.25	297	1	chr2:75679728-75707035
9_MACS_peak_1577_lociStitched	chr1	133662380	133711278	9	18123	47553.3	6224.72	298	1	chr1:133662380-133711278
8_MACS_peak_42986_lociStitched	chr8	71663523	71687592	8	18896	45834.6	4614.03	299	1	chr8:71663523-71687592
11_MACS_peak_46327_lociStitched	chr9	96690324	96730851	11	23925	45937.4	4774.08	300	1	chr9:96690324-96730851
MACS_peak_15729	chr15	79926692	79935378	1	8687	42612.6	1468.8	301	1	chr15:79926692-79935378
8_MACS_peak_46567_lociStitched	chr9	107611635	107644942	8	20362	46366.7	5272.5	302	1	chr9:107611635-107644942
10_MACS_peak_25786_lociStitched	chr2	129224277	129259250	10	17770	46069.9	4976.66	303	1	chr2:129224277-129259250
8_MACS_peak_19131_lociStitched	chr17	29147124	29196197	8	17630	48420.3	7331.51	304	1	chr17:29147124-29196197
8_MACS_peak_1983_lociStitched	chr1	156641736	156670419	8	16577	44607.8	4095.93	305	1	chr1:156641736-156670419
15_MACS_peak_38261_lociStitched	chr6	136463505	136500625	15	22730	45898.9	5456.64	306	1	chr6:136463505-136500625
13_MACS_peak_28449_lociStitched	chr3	95263319	95297079	13	26297	45255.3	4831.06	307	1	chr3:95263319-95297079
12_MACS_peak_21881_lociStitched	chr18	75284123	75345948	12	25286	48965.4	8822.43	308	1	chr18:75284123-75345948
MACS_peak_7828	chr11	97658215	97667489	1	9275	41593.9	1480.13	309	1	chr11:97658215-97667489
13_MACS_peak_45274_lociStitched	chr9	44586286	44616618	13	17164	43547.7	3445.72	310	1	chr9:44586286-44616618
22_MACS_peak_29423_lociStitched	chr4	10995202	11053890	22	23981	46604.1	6561.32	311	1	chr4:10995202-11053890
MACS_peak_5165	chr11	3288181	3295147	1	6967	40834.7	963.398	312	1	chr11:3288181-3295147
18_MACS_peak_8389_lociStitched	chr11	106657673	106725365	18	28771	48954.9	9091.04	313	1	chr11:106657673-106725365
16_MACS_peak_21772_lociStitched	chr18	67275324	67333668	16	20540	47480.3	7730.58	314	1	chr18:67275324-67333668
21_MACS_peak_38376_lociStitched	chr6	143106699	143175431	21	25118	47452.6	7711.73	315	1	chr6:143106699-143175431
21_MACS_peak_45768_lociStitched	chr9	62469327	62541974	21	28529	51129	11420.1	316	1	chr9:62469327-62541974
8_MACS_peak_14360_lociStitched	chr14	118688263	118715261	8	20128	44368.5	4684.15	317	1	chr14:118688263-118715261
20_MACS_peak_12987_lociStitched	chr14	19748337	19805564	20	22203	47521.3	7971.72	318	1	chr14:19748337-19805564
18_MACS_peak_21386_lociStitched	chr18	38563834	38605485	18	27160	45799.4	6310.13	319	1	chr18:38563834-38605485
8_MACS_peak_31895_lociStitched	chr4	138677516	138712942	8	17331	46099.9	6667.17	320	1	chr4:138677516-138712942
2_MACS_peak_10826_lociStitched	chr12	109935880	109952998	2	8471	41937.4	2547.16	321	1	chr12:109935880-109952998
18_MACS_peak_9835_lociStitched	chr12	54146716	54199823	18	24610	45693.3	6388.77	322	1	chr12:54146716-54199823
12_MACS_peak_6641_lociStitched	chr11	69011729	69048076	12	19548	43500.1	4292.58	323	1	chr11:69011729-69048076
7_MACS_peak_43242_lociStitched	chr8	83714478	83751830	7	17589	45741.3	6566.48	324	1	chr8:83714478-83751830
9_MACS_peak_45668_lociStitched	chr9	59653003	59680909	9	15542	43625.4	4478.91	325	1	chr9:59653003-59680909
MACS_peak_41309	chr7	127208791	127219772	1	10982	40969	1919.48	326	1	chr7:127208791-127219772
9_MACS_peak_13627_lociStitched	chr14	54568665	54613855	9	17849	44354	5336.94	327	1	chr14:54568665-54613855
14_MACS_peak_30752_lociStitched	chr4	119004861	119051822	14	23396	47017.4	8006.85	328	1	chr4:119004861-119051822
6_MACS_peak_6684_lociStitched	chr11	69399471	69420901	6	16468	42555.7	3589.53	329	1	chr11:69399471-69420901
15_MACS_peak_6979_lociStitched	chr11	76274037	76331093	15	22975	48554.7	9750.87	330	1	chr11:76274037-76331093
14_MACS_peak_39633_lociStitched	chr7	34206970	34247361	14	18308	44418	5719.37	331	1	chr7:34206970-34247361
MACS_peak_16646	chr15	102238572	102247177	1	8606	39789.5	1179.75	332	1	chr15:102238572-102247177
MACS_peak_40001	chr7	45563706	45577620	1	13915	40388.2	1792.12	333	1	chr7:45563706-45577620
9_MACS_peak_15812_lociStitched	chr15	81511115	81536467	9	14536	41833.3	3237.45	334	1	chr15:81511115-81536467
11_MACS_peak_29685_lociStitched	chr4	43383946	43434741	11	17908	44984.1	6420.49	335	1	chr4:43383946-43434741
8_MACS_peak_16145_lociStitched	chr15	89145779	89183295	8	18771	43593.6	5109.68	336	1	chr15:89145779-89183295
11_MACS_peak_1466_lociStitched	chr1	132262528	132293726	11	19183	43465.1	5181.99	337	1	chr1:132262528-132293726
10_MACS_peak_30924_lociStitched	chr4	124799948	124847434	10	17993	44902.8	6700.27	338	1	chr4:124799948-124847434
22_MACS_peak_13194_lociStitched	chr14	27038854	27104170	22	27552	46929.5	8745.81	339	1	chr14:27038854-27104170
5_MACS_peak_26090_lociStitched	chr2	152174019	152193995	5	12948	40695.1	2604.87	340	1	chr2:152174019-152193995
6_MACS_peak_14054_lociStitched	chr14	70622174	70640935	6	16175	41005.9	2945.48	341	1	chr14:70622174-70640935
19_MACS_peak_7451_lociStitched	chr11	88654438	88716888	19	27604	46337.9	8280.87	342	1	chr11:88654438-88716888
14_MACS_peak_5853_lociStitched	chr11	33526253	33552029	14	19412	41084.4	3116.32	343	1	chr11:33526253-33552029
22_MACS_peak_29088_lociStitched	chr3	133505810	133542452	22	23561	41456.8	3587.25	344	1	chr3:133505810-133542452
13_MACS_peak_11032_lociStitched	chr12	113088047	113149090	13	24625	46917.6	9089.3	345	1	chr12:113088047-113149090
8_MACS_peak_23538_lociStitched	chr19	55699971	55745220	8	18894	45049.9	7257.94	346	1	chr19:55699971-55745220
MACS_peak_41287	chr7	127020003	127028657	1	8655	38894.5	1133.67	347	1	chr7:127020003-127028657
20_MACS_peak_18389_lociStitched	chr17	10329903	10397718	20	25686	46154.9	8449.75	348	1	chr17:10329903-10397718
5_MACS_peak_32896_lociStitched	chr4	156168319	156197570	5	16429	43984.7	6359.17	349	1	chr4:156168319-156197570
18_MACS_peak_43401_lociStitched	chr8	85460794	85502488	18	21195	43807.9	6204.07	350	1	chr8:85460794-85502488
MACS_peak_42870	chr8	70644524	70653763	1	9240	39934.7	2339.31	351	1	chr8:70644524-70653763
9_MACS_peak_28152_lociStitched	chr3	87891399	87914946	9	14113	40105.3	2514.82	352	1	chr3:87891399-87914946
15_MACS_peak_27411_lociStitched	chr3	8965597	9010626	15	17937	44150.9	6574.23	353	1	chr3:8965597-9010626
13_MACS_peak_23144_lociStitched	chr19	42282468	42327648	13	22539	44023.4	6469.78	354	1	chr19:42282468-42327648
1_MACS_peak_34148_lociStitched	chr5	109549849	109559731	1	9883	38664.3	1162.12	355	1	chr5:109549849-109559731
13_MACS_peak_38768_lociStitched	chr7	16398601	16435448	13	16214	42539.9	5040.67	356	1	chr7:16398601-16435448
14_MACS_peak_12468_lociStitched	chr13	97059744	97105892	14	17853	42548.5	5302.41	357	1	chr13:97059744-97105892
9_MACS_peak_32134_lociStitched	chr4	141557986	141578115	9	17138	39630	2449.7	358	1	chr4:141557986-141578115
16_MACS_peak_5576_lociStitched	chr11	19947481	19995057	16	22911	44198.1	7288.64	359	1	chr11:19947481-19995057
15_MACS_peak_15873_lociStitched	chr15	82140905	82193317	15	23756	44256.7	7369.13	360	1	chr15:82140905-82193317
16_MACS_peak_35170_lociStitched	chr5	125109622	125168566	16	28648	45781.8	8994.85	361	1	chr5:125109622-125168566
12_MACS_peak_8862_lociStitched	chr11	116962820	117004322	12	17536	42315.4	5635.97	362	1	chr11:116962820-117004322
8_MACS_peak_4971_lociStitched	chr10	127268258	127305803	8	19065	42298.2	5673.05	363	1	chr10:127268258-127305803
13_MACS_peak_5318_lociStitched	chr11	5476955	5531721	13	19401	44995.7	8373.72	364	1	chr11:5476955-5531721
7_MACS_peak_21258_lociStitched	chr18	36241883	36288425	7	13901	41706.3	5124.27	365	1	chr18:36241883-36288425
6_MACS_peak_17417_lociStitched	chr16	30036450	30071323	6	16542	40909.5	4394	366	1	chr16:30036450-30071323
14_MACS_peak_13059_lociStitched	chr14	21470238	21501883	14	20821	40492.9	4063.22	367	1	chr14:21470238-21501883
11_MACS_peak_6457_lociStitched	chr11	60915954	60942520	11	18264	40627.4	4324.94	368	1	chr11:60915954-60942520
13_MACS_peak_27136_lociStitched	chr2	172567379	172620650	13	23284	42393.1	6190.09	369	1	chr2:172567379-172620650
12_MACS_peak_1122_lociStitched	chr1	89090158	89153216	12	21492	46208.9	10083	370	1	chr1:89090158-89153216
MACS_peak_18862	chr17	27036457	27044519	1	8063	37706	1634.17	371	1	chr17:27036457-27044519
8_MACS_peak_44295_lociStitched	chr8	121871963	121909902	8	27747	43189.8	7155.3	372	1	chr8:121871963-121909902
MACS_peak_5240	chr11	4266370	4269631	1	3262	38049.3	2124.54	373	1	chr11:4266370-4269631
12_MACS_peak_44259_lociStitched	chr8	121549812	121612680	12	20248	46145.1	10228.6	374	1	chr8:121549812-121612680
7_MACS_peak_46428_lociStitched	chr9	102709291	102736782	7	19615	39878.4	3986.2	375	1	chr9:102709291-102736782
11_MACS_peak_44851_lociStitched	chr9	21544117	21588430	11	17773	41423.8	5574.58	376	1	chr9:21544117-21588430
16_MACS_peak_2631_lociStitched	chr10	4099724	4154397	16	21980	43262.7	7484.73	377	1	chr10:4099724-4154397
9_MACS_peak_2127_lociStitched	chr1	167267667	167300249	9	17867	39880.4	4180.27	378	1	chr1:167267667-167300249
11_MACS_peak_44794_lociStitched	chr9	21181129	21245228	11	18512	44984.7	9531.52	379	1	chr9:21181129-21245228
MACS_peak_4068	chr10	80143717	80154840	1	11124	36831.6	1470.46	380	1	chr10:80143717-80154840
11_MACS_peak_35846_lociStitched	chr5	142412434	142452330	11	21240	41420	6203.83	381	1	chr5:142412434-142452330
17_MACS_peak_12453_lociStitched	chr13	95509723	95558175	17	21615	40879	5683.42	382	1	chr13:95509723-95558175
8_MACS_peak_41354_lociStitched	chr7	127741598	127774791	8	16285	40870.5	5778.9	383	1	chr7:127741598-127774791
9_MACS_peak_16579_lociStitched	chr15	101070611	101123708	9	19827	42551.9	7502.61	384	1	chr15:101070611-101123708
9_MACS_peak_24978_lociStitched	chr2	71333952	71357356	9	13086	37591.5	2546.36	385	1	chr2:71333952-71357356
12_MACS_peak_37809_lociStitched	chr6	120259295	120312263	12	17163	42332	7357.26	386	1	chr6:120259295-120312263
MACS_peak_15722	chr15	79897329	79907886	1	10558	36573.7	1646.89	387	1	chr15:79897329-79907886
13_MACS_peak_8496_lociStitched	chr11	107508956	107548888	13	18588	39448.8	4536.28	388	1	chr11:107508956-107548888
11_MACS_peak_42777_lociStitched	chr8	69909491	69944273	11	21676	41498.4	6632.93	389	1	chr8:69909491-69944273
11_MACS_peak_24058_lociStitched	chr2	27374763	27419435	11	24173	41326.1	6495.31	390	1	chr2:27374763-27419435
7_MACS_peak_21387_lociStitched	chr18	38625116	38649012	7	16039	38835.8	4079.05	391	1	chr18:38625116-38649012
5_MACS_peak_21238_lociStitched	chr18	35811317	35842281	5	14446	39921.9	5201.95	392	1	chr18:35811317-35842281
9_MACS_peak_21922_lociStitched	chr18	75492686	75541816	9	17809	43607.8	8907.27	393	1	chr18:75492686-75541816
18_MACS_peak_8967_lociStitched	chr11	117726347	117795255	18	24549	43632.5	8944.26	394	1	chr11:117726347-117795255
12_MACS_peak_17476_lociStitched	chr16	31001922	31036888	12	19832	40707.4	6021.15	395	1	chr16:31001922-31036888
10_MACS_peak_32368_lociStitched	chr4	148578445	148625348	10	16027	40491.4	5876.95	396	1	chr4:148578445-148625348
7_MACS_peak_28366_lociStitched	chr3	90412989	90455679	7	15103	41571.5	7235.95	397	1	chr3:90412989-90455679
9_MACS_peak_8516_lociStitched	chr11	109348112	109375254	9	15211	38272.9	4003.45	398	1	chr11:109348112-109375254
15_MACS_peak_28962_lociStitched	chr3	122421903	122484194	15	20230	43236.2	9032.19	399	1	chr3:122421903-122484194
8_MACS_peak_8603_lociStitched	chr11	114667420	114703270	8	19290	39040.7	4907.86	400	1	chr11:114667420-114703270
MACS_peak_8695	chr11	115611671	115619461	1	7791	35902.6	1933.48	401	1	chr11:115611671-115619461
17_MACS_peak_18321_lociStitched	chr17	6735980	6780428	17	22553	40963.3	6996.12	402	1	chr17:6735980-6780428
MACS_peak_40448	chr7	80184652	80193385	1	8734	35516.2	1568.45	403	1	chr7:80184652-80193385
5_MACS_peak_5561_lociStitched	chr11	19910758	19933482	5	9805	36935.6	3001.84	404	1	chr11:19910758-19933482
13_MACS_peak_5705_lociStitched	chr11	22821049	22855151	13	21245	39957.3	6042.87	405	1	chr11:22821049-22855151
8_MACS_peak_24523_lociStitched	chr2	32593588	32638491	8	16883	40516	6744.43	406	1	chr2:32593588-32638491
9_MACS_peak_4932_lociStitched	chr10	126956861	126991490	9	19880	39165.4	5402.12	407	1	chr10:126956861-126991490
7_MACS_peak_46066_lociStitched	chr9	72638929	72682320	7	14022	38605	4846.77	408	1	chr9:72638929-72682320
9_MACS_peak_15932_lociStitched	chr15	83156672	83184312	9	22122	37582.1	3930.41	409	1	chr15:83156672-83184312
10_MACS_peak_27453_lociStitched	chr3	9629722	9662658	10	15232	37589.9	4103.83	410	1	chr3:9629722-9662658
10_MACS_peak_2877_lociStitched	chr10	21821024	21858326	10	14715	39055.2	5587.84	411	1	chr10:21821024-21858326
7_MACS_peak_15706_lociStitched	chr15	79822853	79854653	7	13153	37594	4143.54	412	1	chr15:79822853-79854653
3_MACS_peak_706_lociStitched	chr1	64729515	64737763	3	8079	34323.2	875.113	413	1	chr1:64729515-64737763
MACS_peak_4050	chr10	80049526	80059057	1	9532	35207.5	1772.77	414	1	chr10:80049526-80059057
7_MACS_peak_40603_lociStitched	chr7	83877717	83903678	7	10835	35584.7	2214.47	415	1	chr7:83877717-83903678
10_MACS_peak_34814_lociStitched	chr5	119656650	119687738	10	15484	37280.7	4106.72	416	1	chr5:119656650-119687738
9_MACS_peak_35266_lociStitched	chr5	129232917	129283773	9	17420	41305.2	8142.05	417	1	chr5:129232917-129283773
17_MACS_peak_35508_lociStitched	chr5	135628929	135687032	17	19973	42060.8	8901.38	418	1	chr5:135628929-135687032
9_MACS_peak_16264_lociStitched	chr15	96692984	96722518	9	12907	36828.9	3709.47	419	1	chr15:96692984-96722518
4_MACS_peak_6597_lociStitched	chr11	67007323	67023109	4	14174	35426.9	2311.07	420	1	chr11:67007323-67023109
6_MACS_peak_5487_lociStitched	chr11	9114106	9136247	6	14479	36231.5	3194.95	421	1	chr11:9114106-9136247
12_MACS_peak_45715_lociStitched	chr9	61360171	61412696	12	19010	40428.5	7442.79	422	1	chr9:61360171-61412696
7_MACS_peak_31885_lociStitched	chr4	138440627	138465977	7	15915	36519.2	3630.12	423	1	chr4:138440627-138465977
12_MACS_peak_13909_lociStitched	chr14	64627217	64667081	12	19685	37683.4	4847.46	424	1	chr14:64627217-64667081
11_MACS_peak_646_lociStitched	chr1	62735884	62784592	11	20348	40325.4	7496.16	425	1	chr1:62735884-62784592
3_MACS_peak_41271_lociStitched	chr7	126850375	126872667	3	14766	36333.7	3533.28	426	1	chr7:126850375-126872667
9_MACS_peak_22595_lociStitched	chr19	8964859	8999255	9	15910	38028.2	5241.95	427	1	chr19:8964859-8999255
10_MACS_peak_12514_lociStitched	chr13	97469984	97501339	10	16980	37441	4894.52	428	1	chr13:97469984-97501339
MACS_peak_44348	chr8	122521742	122528449	1	6708	34019.9	1566.76	429	1	chr8:122521742-122528449
15_MACS_peak_20008_lociStitched	chr17	47946668	48010893	15	20479	40564.5	8130.89	430	1	chr17:47946668-48010893
7_MACS_peak_11953_lociStitched	chr13	56107631	56147526	7	18704	38127.7	5796.74	431	1	chr13:56107631-56147526
5_MACS_peak_37923_lociStitched	chr6	122758474	122786367	5	13905	35931.8	3640.04	432	1	chr6:122758474-122786367
10_MACS_peak_6663_lociStitched	chr11	69062509	69097648	10	18019	36590.2	4416.97	433	1	chr11:69062509-69097648
18_MACS_peak_21116_lociStitched	chr18	33795863	33854573	18	23077	40768.2	8606.89	434	1	chr18:33795863-33854573
7_MACS_peak_44576_lociStitched	chr8	126583988	126611154	7	11879	36320.9	4205.3	435	1	chr8:126583988-126611154
6_MACS_peak_35200_lociStitched	chr5	125391577	125428458	6	15975	36545.4	4477.35	436	1	chr5:125391577-125428458
10_MACS_peak_42439_lociStitched	chr8	33958058	33994402	10	17468	37310.8	5266.25	437	1	chr8:33958058-33994402
17_MACS_peak_18670_lociStitched	chr17	24544521	24621237	17	23213	43344.5	11300.3	438	1	chr17:24544521-24621237
9_MACS_peak_389_lociStitched	chr1	36981889	37005389	9	14291	34498	2455.75	439	1	chr1:36981889-37005389
10_MACS_peak_44526_lociStitched	chr8	125458750	125486551	10	19733	38168	6130.12	440	1	chr8:125458750-125486551
16_MACS_peak_18349_lociStitched	chr17	7176155	7243395	16	19621	41460.2	9427.05	441	1	chr17:7176155-7243395
11_MACS_peak_31756_lociStitched	chr4	136713413	136777373	11	19265	42271.2	10278.4	442	1	chr4:136713413-136777373
6_MACS_peak_7362_lociStitched	chr11	88015208	88049419	6	12728	36315	4324.27	443	1	chr11:88015208-88049419
7_MACS_peak_37967_lociStitched	chr6	124782333	124814832	7	13270	34926.7	2947.66	444	1	chr6:124782333-124814832
5_MACS_peak_38765_lociStitched	chr7	16294512	16326957	5	13125	36267	4415.76	445	1	chr7:16294512-16326957
16_MACS_peak_25040_lociStitched	chr2	71856028	71908791	16	19690	38205.7	6357.94	446	1	chr2:71856028-71908791
12_MACS_peak_45736_lociStitched	chr9	62335321	62375169	12	18832	37592.6	5762.02	447	1	chr9:62335321-62375169
15_MACS_peak_5970_lociStitched	chr11	46086608	46129111	15	21207	38609.7	6808.98	448	1	chr11:46086608-46129111
MACS_peak_3826	chr10	75935203	75941317	1	6115	33011.3	1236.86	449	1	chr10:75935203-75941317
10_MACS_peak_19844_lociStitched	chr17	46594365	46637144	10	20903	37059.4	5287.48	450	1	chr17:46594365-46637144
MACS_peak_39084	chr7	25274137	25284204	1	10068	33672.1	1941.92	451	1	chr7:25274137-25284204
10_MACS_peak_4337_lociStitched	chr10	81532866	81572287	10	18453	38029.4	6311.3	452	1	chr10:81532866-81572287
9_MACS_peak_25771_lociStitched	chr2	129163713	129210974	9	16760	38286.1	6616.54	453	1	chr2:129163713-129210974
10_MACS_peak_25591_lociStitched	chr2	119770832	119829061	10	20558	39409.4	7744.46	454	1	chr2:119770832-119829061
6_MACS_peak_15356_lociStitched	chr15	76174048	76213501	6	23691	39184.7	7531.58	455	1	chr15:76174048-76213501
6_MACS_peak_34169_lociStitched	chr5	110082446	110108327	6	13125	34771.1	3136.78	456	1	chr5:110082446-110108327
9_MACS_peak_2371_lociStitched	chr1	180922043	180981971	9	19945	40349.5	8791.44	457	1	chr1:180922043-180981971
13_MACS_peak_1723_lociStitched	chr1	135707920	135771343	13	19675	39347.6	7813.71	458	1	chr1:135707920-135771343
6_MACS_peak_16300_lociStitched	chr15	97580763	97607470	6	16907	35130.4	3624.14	459	1	chr15:97580763-97607470
14_MACS_peak_35025_lociStitched	chr5	122429515	122462908	14	18106	37480.3	6044.13	460	1	chr5:122429515-122462908
8_MACS_peak_25939_lociStitched	chr2	144134230	144178203	8	14650	36928.5	5514.21	461	1	chr2:144134230-144178203
9_MACS_peak_34400_lociStitched	chr5	114112659	114153888	9	17561	38112.1	6728.57	462	1	chr5:114112659-114153888
8_MACS_peak_10391_lociStitched	chr12	85610196	85639525	8	16006	36543.9	5191.23	463	1	chr12:85610196-85639525
11_MACS_peak_26454_lociStitched	chr2	157817535	157852235	11	18384	35251.7	3931.51	464	1	chr2:157817535-157852235
12_MACS_peak_21005_lociStitched	chr18	20724972	20782440	12	15012	37147.3	5861.74	465	1	chr18:20724972-20782440
12_MACS_peak_15891_lociStitched	chr15	82216136	82251736	12	18862	36511.4	5226.08	466	1	chr15:82216136-82251736
16_MACS_peak_7403_lociStitched	chr11	88365930	88426996	16	23171	40871.5	9587.36	467	1	chr11:88365930-88426996
8_MACS_peak_17403_lociStitched	chr16	29655857	29688965	8	18202	36263.2	5019.17	468	1	chr16:29655857-29688965
6_MACS_peak_16549_lociStitched	chr15	100617525	100637696	6	16130	34387.5	3156.76	469	1	chr15:100617525-100637696
6_MACS_peak_13501_lociStitched	chr14	48651125	48675021	6	15236	33681.4	2540.14	470	1	chr14:48651125-48675021
6_MACS_peak_26112_lociStitched	chr2	152390591	152412832	6	11905	34144.4	3009.21	471	1	chr2:152390591-152412832
7_MACS_peak_46359_lociStitched	chr9	97101161	97133952	7	12647	33820.6	2692.14	472	1	chr9:97101161-97133952
7_MACS_peak_8722_lociStitched	chr11	115828496	115865277	7	19150	35188.4	4119.47	473	1	chr11:115828496-115865277
5_MACS_peak_9214_lociStitched	chr11	120561989	120596832	5	12923	36351.7	5289.17	474	1	chr11:120561989-120596832
9_MACS_peak_9131_lociStitched	chr11	119889405	119940041	9	16423	39126.4	8091.63	475	1	chr11:119889405-119940041
6_MACS_peak_1007_lociStitched	chr1	86294278	86314720	6	15260	34134.1	3135.8	476	1	chr1:86294278-86314720
14_MACS_peak_28935_lociStitched	chr3	121517139	121604549	14	21939	41318.7	10323.1	477	1	chr3:121517139-121604549
MACS_peak_18903	chr17	27553373	27558751	1	5379	31616.2	684.082	478	1	chr17:27553373-27558751
8_MACS_peak_16718_lociStitched	chr15	103513463	103531585	8	15030	33476.8	2653.06	479	1	chr15:103513463-103531585
8_MACS_peak_45499_lociStitched	chr9	55211061	55233336	8	14222	34069.6	3269.97	480	1	chr9:55211061-55233336
8_MACS_peak_19755_lociStitched	chr17	45493907	45527815	8	16198	36220.5	5432.06	481	1	chr17:45493907-45527815
15_MACS_peak_46104_lociStitched	chr9	73051809	73095873	15	23538	36877.2	6089.64	482	1	chr9:73051809-73095873
11_MACS_peak_31187_lociStitched	chr4	130295097	130329855	11	19338	36294.3	5589.09	483	1	chr4:130295097-130329855
19_MACS_peak_38419_lociStitched	chr6	145035399	145117192	19	21943	40234	9618.86	484	1	chr6:145035399-145117192
8_MACS_peak_24124_lociStitched	chr2	29064466	29104986	8	15467	35114.6	4526.08	485	1	chr2:29064466-29104986
18_MACS_peak_10642_lociStitched	chr12	102570025	102657182	18	25337	44624.4	14093.3	486	1	chr12:102570025-102657182
18_MACS_peak_22949_lociStitched	chr19	32230861	32276840	18	19758	36608.5	6096.82	487	1	chr19:32230861-32276840
3_MACS_peak_45635_lociStitched	chr9	58448449	58460777	3	10441	33169.7	2714.63	488	1	chr9:58448449-58460777
5_MACS_peak_39613_lociStitched	chr7	31147047	31169192	5	13963	32900.8	2447.02	489	1	chr7:31147047-31169192
13_MACS_peak_17563_lociStitched	chr16	32633677	32683378	13	23249	37161.4	6714.61	490	1	chr16:32633677-32683378
9_MACS_peak_12304_lociStitched	chr13	73761451	73792886	9	16922	35210.3	4774.98	491	1	chr13:73761451-73792886
13_MACS_peak_24819_lociStitched	chr2	59614813	59648099	13	17762	34900.4	4476.97	492	1	chr2:59614813-59648099
8_MACS_peak_7182_lociStitched	chr11	80128782	80148565	8	14687	33625.2	3285.96	493	1	chr11:80128782-80148565
4_MACS_peak_40384_lociStitched	chr7	79386373	79401124	4	12033	32444.8	2124.14	494	1	chr7:79386373-79401124
7_MACS_peak_7192_lociStitched	chr11	80162826	80181410	7	13411	33809.9	3517.95	495	1	chr11:80162826-80181410
6_MACS_peak_35638_lociStitched	chr5	137500223	137527136	6	12998	34502.5	4233.41	496	1	chr5:137500223-137527136
5_MACS_peak_44945_lociStitched	chr9	22149320	22167736	5	12204	32889.1	2651.9	497	1	chr9:22149320-22167736
16_MACS_peak_30478_lociStitched	chr4	106928855	106990256	16	22842	41138.7	10911	498	1	chr4:106928855-106990256
11_MACS_peak_32073_lociStitched	chr4	141094906	141143053	11	15623	36485.8	6350.59	499	1	chr4:141094906-141143053
13_MACS_peak_30955_lociStitched	chr4	125561696	125618120	13	17352	39147	9016.56	500	1	chr4:125561696-125618120
9_MACS_peak_21270_lociStitched	chr18	36384378	36422151	9	16908	36753.1	6659.38	501	1	chr18:36384378-36422151
18_MACS_peak_32212_lociStitched	chr4	142205318	142250853	18	26010	38035.4	7945.86	502	1	chr4:142205318-142250853
6_MACS_peak_38616_lociStitched	chr7	4814096	4842586	6	12769	34085.4	4042.73	503	1	chr7:4814096-4842586
MACS_peak_4309	chr10	81407988	81418068	1	10081	32194.5	2153.09	504	1	chr10:81407988-81418068
MACS_peak_41314	chr7	127228457	127237505	1	9049	31910.5	1880.17	505	1	chr7:127228457-127237505
10_MACS_peak_3834_lociStitched	chr10	76023914	76051880	10	16315	32622.3	2656.77	506	1	chr10:76023914-76051880
11_MACS_peak_44558_lociStitched	chr8	125664074	125705548	11	19311	37343.2	7398.96	507	1	chr8:125664074-125705548
6_MACS_peak_23590_lociStitched	chr19	57354795	57377541	6	15766	33855.1	3925.96	508	1	chr19:57354795-57377541
12_MACS_peak_44285_lociStitched	chr8	121789550	121853944	12	15769	38984.1	9073.11	509	1	chr8:121789550-121853944
12_MACS_peak_42712_lociStitched	chr8	65029130	65068482	12	17689	36876.8	6973.17	510	1	chr8:65029130-65068482
12_MACS_peak_41586_lociStitched	chr7	138840260	138880923	12	14839	34681.5	4818.57	511	1	chr7:138840260-138880923
MACS_peak_4258	chr10	81172423	81181635	1	9213	32485.2	2655.82	512	1	chr10:81172423-81181635
MACS_peak_38529	chr7	3202991	3213686	1	10696	31042.2	1273.77	513	1	chr7:3202991-3213686
12_MACS_peak_28132_lociStitched	chr3	87130714	87175170	12	17022	36542.8	6775.09	514	1	chr3:87130714-87175170
MACS_peak_45625	chr9	58269945	58276871	1	6927	31345	1748.82	515	1	chr9:58269945-58276871
13_MACS_peak_31928_lociStitched	chr4	139196254	139259348	13	17853	39957.4	10391.6	516	1	chr4:139196254-139259348
11_MACS_peak_19519_lociStitched	chr17	34998502	35026934	11	17800	34038.8	4497.94	517	1	chr17:34998502-35026934
8_MACS_peak_16764_lociStitched	chr16	4541129	4568504	8	11716	33545.3	4004.96	518	1	chr16:4541129-4568504
11_MACS_peak_3722_lociStitched	chr10	70094404	70146287	11	15731	36821.4	7289.56	519	1	chr10:70094404-70146287
12_MACS_peak_8733_lociStitched	chr11	115939976	115972140	12	23387	35267.8	5767.01	520	1	chr11:115939976-115972140
11_MACS_peak_10704_lociStitched	chr12	104876320	104916967	11	14402	35448.2	6015.76	521	1	chr12:104876320-104916967
4_MACS_peak_45565_lociStitched	chr9	57501563	57524979	4	10750	31667.8	2238.57	522	1	chr9:57501563-57524979
11_MACS_peak_8811_lociStitched	chr11	116572499	116619135	11	19181	36282.8	6855.49	523	1	chr11:116572499-116619135
13_MACS_peak_19697_lociStitched	chr17	37048270	37083840	13	21368	34542	5221.68	524	1	chr17:37048270-37083840
16_MACS_peak_1760_lociStitched	chr1	136557508	136602855	16	16899	34577.1	5264.79	525	1	chr1:136557508-136602855
16_MACS_peak_24672_lociStitched	chr2	35677349	35740377	16	24020	38825.2	9517.23	526	1	chr2:35677349-35740377
9_MACS_peak_33234_lociStitched	chr5	31595616	31636521	9	16537	35517.8	6315.73	527	1	chr5:31595616-31636521
4_MACS_peak_16785_lociStitched	chr16	4877098	4908701	4	11119	33003	3855.57	528	1	chr16:4877098-4908701
MACS_peak_13363	chr14	34357324	34366341	1	9018	30768.7	1656.42	529	1	chr14:34357324-34366341
2_MACS_peak_31484_lociStitched	chr4	133750279	133758052	2	7259	29724.7	614.067	530	1	chr4:133750279-133758052
6_MACS_peak_15097_lociStitched	chr15	59063654	59084360	6	11937	31941.1	2869.85	531	1	chr15:59063654-59084360
MACS_peak_40410	chr7	80023366	80030294	1	6929	29802.2	811.269	532	1	chr7:80023366-80030294
MACS_peak_38941	chr7	19695888	19704850	1	8963	30649.1	1763.72	533	1	chr7:19695888-19704850
13_MACS_peak_7464_lociStitched	chr11	88820555	88877178	13	19616	36838.9	7955.53	534	1	chr11:88820555-88877178
4_MACS_peak_40816_lociStitched	chr7	101821441	101841148	4	13137	32447.6	3612.29	535	1	chr7:101821441-101841148
10_MACS_peak_7943_lociStitched	chr11	98738195	98789772	10	19845	36191.6	7401.3	536	1	chr11:98738195-98789772
9_MACS_peak_6909_lociStitched	chr11	74825999	74849121	9	17049	32352.3	3588.53	537	1	chr11:74825999-74849121
8_MACS_peak_23171_lociStitched	chr19	43496031	43527269	8	14934	33284.1	4570.12	538	1	chr19:43496031-43527269
6_MACS_peak_24651_lociStitched	chr2	35424466	35465366	6	16220	33656.6	4957.08	539	1	chr2:35424466-35465366
12_MACS_peak_42063_lociStitched	chr8	12903369	12963460	12	21879	39858.4	11195	540	1	chr8:12903369-12963460
8_MACS_peak_17754_lociStitched	chr16	38536346	38561626	8	13797	31091.9	2485.02	541	1	chr16:38536346-38561626
9_MACS_peak_4378_lociStitched	chr10	82746933	82779499	9	14079	32686.5	4135.88	542	1	chr10:82746933-82779499
4_MACS_peak_21996_lociStitched	chr18	77552372	77571577	4	15574	31540.4	3022.87	543	1	chr18:77552372-77571577
10_MACS_peak_16419_lociStitched	chr15	99239528	99266118	10	15765	31628.8	3150.91	544	1	chr15:99239528-99266118
2_MACS_peak_25186_lociStitched	chr2	84738175	84745002	2	6146	29518.6	1069.79	545	1	chr2:84738175-84745002
8_MACS_peak_34572_lociStitched	chr5	115473776	115500917	8	12914	32362.9	3930.02	546	1	chr5:115473776-115500917
9_MACS_peak_32762_lociStitched	chr4	154652254	154684627	9	16938	35348.1	6953.72	547	1	chr4:154652254-154684627
10_MACS_peak_20731_lociStitched	chr17	86712428	86770379	10	15509	35384.9	7006.28	548	1	chr17:86712428-86770379
10_MACS_peak_22557_lociStitched	chr19	8678370	8722530	10	14530	33990	5625.98	549	1	chr19:8678370-8722530
3_MACS_peak_38609_lociStitched	chr7	4740006	4753619	3	7231	30276.7	1924.88	550	1	chr7:4740006-4753619
12_MACS_peak_44445_lociStitched	chr8	123988850	124022573	12	16836	34178.3	5830.71	551	1	chr8:123988850-124022573
11_MACS_peak_19310_lociStitched	chr17	31557411	31592107	11	18129	32766.9	4420.27	552	1	chr17:31557411-31592107
5_MACS_peak_39104_lociStitched	chr7	25421532	25438810	5	11861	31318.1	3004.64	553	1	chr7:25421532-25438810
11_MACS_peak_17669_lociStitched	chr16	35581039	35606234	11	13492	32841.7	4638.4	554	1	chr16:35581039-35606234
13_MACS_peak_4700_lociStitched	chr10	108280519	108300348	13	15379	29902.1	1729.09	555	1	chr10:108280519-108300348
8_MACS_peak_39068_lociStitched	chr7	25187429	25222309	8	16446	33516.2	5371.52	556	1	chr7:25187429-25222309
11_MACS_peak_656_lociStitched	chr1	63105918	63140546	11	15344	32190.2	4075.72	557	1	chr1:63105918-63140546
7_MACS_peak_25577_lociStitched	chr2	119460400	119479765	7	11805	29893.8	1890.02	558	1	chr2:119460400-119479765
7_MACS_peak_7028_lociStitched	chr11	77491166	77508952	7	15416	30575.9	2586.08	559	1	chr11:77491166-77508952
10_MACS_peak_36896_lociStitched	chr6	65002269	65027406	10	15892	29996	2018.5	560	1	chr6:65002269-65027406
16_MACS_peak_12797_lociStitched	chr13	113838441	113889934	16	20074	36055.4	8156.49	561	1	chr13:113838441-113889934
MACS_peak_39977	chr7	45454522	45462939	1	8418	29723.8	1826.49	562	1	chr7:45454522-45462939
13_MACS_peak_33541_lociStitched	chr5	63924440	63971568	13	15998	34544.8	6649.76	563	1	chr5:63924440-63971568
MACS_peak_38940	chr7	19684198	19695613	1	11416	30536.3	2641.43	564	1	chr7:19684198-19695613
12_MACS_peak_41000_lociStitched	chr7	112823587	112869087	12	16160	33933.9	6042.4	565	1	chr7:112823587-112869087
4_MACS_peak_37607_lociStitched	chr6	108657958	108669208	4	8381	29713.5	1855.12	566	1	chr6:108657958-108669208
13_MACS_peak_28319_lociStitched	chr3	89775164	89809251	13	15981	32362.2	4543.8	567	1	chr3:89775164-89809251
MACS_peak_6724	chr11	69705838	69712128	1	6291	29507.6	1717.17	568	1	chr11:69705838-69712128
3_MACS_peak_29804_lociStitched	chr4	45758048	45773271	3	13561	31013.8	3224.23	569	1	chr4:45758048-45773271
5_MACS_peak_16927_lociStitched	chr16	11005983	11020797	5	10383	29863.5	2075.44	570	1	chr16:11005983-11020797
MACS_peak_42883	chr8	70694602	70701177	1	6576	28561.8	854.092	571	1	chr8:70694602-70701177
8_MACS_peak_41839_lociStitched	chr7	145110742	145149069	8	16690	33210.3	5511.42	572	1	chr7:145110742-145149069
6_MACS_peak_27963_lociStitched	chr3	68467775	68496149	6	10261	30536.1	2854.42	573	1	chr3:68467775-68496149
22_MACS_peak_370_lociStitched	chr1	36768813	36857459	22	20218	40068	12410.4	574	1	chr1:36768813-36857459
8_MACS_peak_10592_lociStitched	chr12	100507019	100537706	8	13496	32196.8	4550.88	575	1	chr12:100507019-100537706
10_MACS_peak_32330_lociStitched	chr4	148014616	148051687	10	11951	30932	3328.98	576	1	chr4:148014616-148051687
14_MACS_peak_26342_lociStitched	chr2	156424951	156455987	14	19187	32972.6	5400.26	577	1	chr2:156424951-156455987
18_MACS_peak_47016_lociStitched	chr9	120706301	120769395	18	20208	35156	7590.21	578	1	chr9:120706301-120769395
9_MACS_peak_17963_lociStitched	chr16	84767672	84793761	9	14369	30218.9	2757.61	579	1	chr16:84767672-84793761
10_MACS_peak_43226_lociStitched	chr8	83573178	83611633	10	15736	34317.2	6860.37	580	1	chr8:83573178-83611633
12_MACS_peak_6585_lociStitched	chr11	66905885	66938514	12	18250	31679.5	4235.24	581	1	chr11:66905885-66938514
14_MACS_peak_26582_lociStitched	chr2	164417578	164459164	14	20623	33792.8	6362.66	582	1	chr2:164417578-164459164
13_MACS_peak_33504_lociStitched	chr5	53524796	53564852	13	18646	32201	4778.68	583	1	chr5:53524796-53564852
6_MACS_peak_16248_lociStitched	chr15	96631518	96643875	6	9955	29267.6	1859.73	584	1	chr15:96631518-96643875
4_MACS_peak_35634_lociStitched	chr5	137334846	137353193	4	9688	30184.5	2799.75	585	1	chr5:137334846-137353193
4_MACS_peak_41770_lociStitched	chr7	143052140	143067454	4	14222	29802.6	2485.46	586	1	chr7:143052140-143067454
11_MACS_peak_16942_lociStitched	chr16	11341310	11370463	11	15396	31870.1	4565.36	587	1	chr16:11341310-11370463
9_MACS_peak_39112_lociStitched	chr7	25637370	25671699	9	16391	32444.3	5159.65	588	1	chr7:25637370-25671699
6_MACS_peak_22838_lociStitched	chr19	24195674	24227229	6	10192	31346.7	4130.55	589	1	chr19:24195674-24227229
MACS_peak_35649	chr5	137607548	137614935	1	7388	28310.7	1103.62	590	1	chr5:137607548-137614935
8_MACS_peak_40501_lociStitched	chr7	80745086	80784188	8	13763	33404.8	6201.58	591	1	chr7:80745086-80784188
3_MACS_peak_31148_lociStitched	chr4	129498729	129517950	3	10930	30298.1	3125.33	592	1	chr4:129498729-129517950
15_MACS_peak_3633_lociStitched	chr10	66966375	67026732	15	17040	35417.5	8262.87	593	1	chr10:66966375-67026732
15_MACS_peak_5001_lociStitched	chr10	127555403	127616774	15	18467	35822.3	8714.68	594	1	chr10:127555403-127616774
5_MACS_peak_14940_lociStitched	chr15	38295494	38315007	5	8243	29589.5	2487.91	595	1	chr15:38295494-38315007
13_MACS_peak_46012_lociStitched	chr9	70245714	70284532	13	20667	32603.2	5508.27	596	1	chr9:70245714-70284532
10_MACS_peak_33337_lociStitched	chr5	35709641	35747239	10	21489	33890.8	6816.52	597	1	chr5:35709641-35747239
10_MACS_peak_7054_lociStitched	chr11	77782992	77818335	10	17676	33222.4	6160.28	598	1	chr11:77782992-77818335
6_MACS_peak_20667_lociStitched	chr17	84177426	84190000	6	9737	28471.3	1444.75	599	1	chr17:84177426-84190000
8_MACS_peak_28916_lociStitched	chr3	121416712	121450252	8	13684	30675.7	3669.28	600	1	chr3:121416712-121450252
11_MACS_peak_38976_lociStitched	chr7	19910455	19938403	11	16668	31257	4306.79	601	1	chr7:19910455-19938403
7_MACS_peak_27451_lociStitched	chr3	9597748	9616149	7	14282	29807.8	2861.36	602	1	chr3:9597748-9616149
10_MACS_peak_45260_lociStitched	chr9	44478007	44516229	10	19284	33432.8	6513.03	603	1	chr9:44478007-44516229
4_MACS_peak_37894_lociStitched	chr6	122604535	122612290	4	6727	27655.1	753.786	604	1	chr6:122604535-122612290
7_MACS_peak_45217_lociStitched	chr9	44115294	44145322	7	17449	30238.2	3339.11	605	1	chr9:44115294-44145322
4_MACS_peak_38792_lociStitched	chr7	16779254	16797850	4	7844	29584.4	2713.16	606	1	chr7:16779254-16797850
9_MACS_peak_32585_lociStitched	chr4	150871684	150918724	9	19238	32678.7	5809.44	607	1	chr4:150871684-150918724
MACS_peak_42876	chr8	70670229	70676958	1	6730	28621.8	1760.31	608	1	chr8:70670229-70676958
11_MACS_peak_14838_lociStitched	chr15	36454423	36489299	11	15357	30865.3	4024.69	609	1	chr15:36454423-36489299
13_MACS_peak_1409_lociStitched	chr1	131134149	131180882	13	14984	31334.5	4528.43	610	1	chr1:131134149-131180882
2_MACS_peak_15776_lociStitched	chr15	80247645	80260856	2	7613	28722	1916.92	611	1	chr15:80247645-80260856
9_MACS_peak_9327_lociStitched	chr12	3870806	3906114	9	18560	30527.3	3749.71	612	1	chr12:3870806-3906114
8_MACS_peak_1714_lociStitched	chr1	135655828	135694692	8	13243	32968.3	6198.81	613	1	chr1:135655828-135694692
MACS_peak_6790	chr11	70652396	70659462	1	7067	27698	981.467	614	1	chr11:70652396-70659462
6_MACS_peak_8938_lociStitched	chr11	117585539	117611046	6	15997	31256.3	4540.25	615	1	chr11:117585539-117611046
9_MACS_peak_43016_lociStitched	chr8	72134725	72173179	9	13770	32128.3	5418.17	616	1	chr8:72134725-72173179
9_MACS_peak_41379_lociStitched	chr7	127915049	127953554	9	17304	31304.6	4605.2	617	1	chr7:127915049-127953554
15_MACS_peak_5049_lociStitched	chr10	128124658	128188731	15	19482	33375.6	6702.04	618	1	chr10:128124658-128188731
MACS_peak_19536	chr17	35058153	35066753	1	8601	28281.1	1621.96	619	1	chr17:35058153-35066753
11_MACS_peak_11454_lociStitched	chr13	37424925	37458084	11	13947	31046.8	4410.15	620	1	chr13:37424925-37458084
7_MACS_peak_13417_lociStitched	chr14	40947510	40963994	7	13415	28833.8	2258.31	621	1	chr14:40947510-40963994
7_MACS_peak_35713_lociStitched	chr5	139145369	139174346	7	14175	30990.9	4442.17	622	1	chr5:139145369-139174346
6_MACS_peak_24072_lociStitched	chr2	27492063	27520267	6	12844	29419.6	2879.63	623	1	chr2:27492063-27520267
5_MACS_peak_2894_lociStitched	chr10	21980685	21997590	5	13831	29653.1	3117.28	624	1	chr10:21980685-21997590
MACS_peak_15672	chr15	79433786	79443371	1	9586	28454	1932.34	625	1	chr15:79433786-79443371
10_MACS_peak_22147_lociStitched	chr18	84929642	84955710	10	13703	29600.2	3096.88	626	1	chr18:84929642-84955710
4_MACS_peak_39846_lociStitched	chr7	44596929	44615051	4	7846	28886.5	2444.66	627	1	chr7:44596929-44615051
13_MACS_peak_43834_lociStitched	chr8	106905866	106975329	13	16093	36634.8	10218	628	1	chr8:106905866-106975329
6_MACS_peak_42017_lociStitched	chr8	11627782	11646353	6	10096	29656	3242.5	629	1	chr8:11627782-11646353
15_MACS_peak_23454_lociStitched	chr19	53007562	53059374	15	21983	33486.1	7093.06	630	1	chr19:53007562-53059374
12_MACS_peak_14882_lociStitched	chr15	36960194	37016430	12	16432	33370.4	7023.88	631	1	chr15:36960194-37016430
8_MACS_peak_45158_lociStitched	chr9	42095101	42113750	8	16497	29098	2789.89	632	1	chr9:42095101-42113750
14_MACS_peak_334_lociStitched	chr1	36555727	36615435	14	19664	35406.8	9105.47	633	1	chr1:36555727-36615435
15_MACS_peak_15316_lociStitched	chr15	75843145	75903536	15	18063	35618.6	9330.41	634	1	chr15:75843145-75903536
7_MACS_peak_3684_lociStitched	chr10	68131905	68149197	7	12105	28836.1	2560.95	635	1	chr10:68131905-68149197
8_MACS_peak_238_lociStitched	chr1	34062415	34078464	8	11979	28519.1	2285.38	636	1	chr1:34062415-34078464
3_MACS_peak_47122_lociStitched	chr9	124422380	124442971	3	7740	27507.5	1286.94	637	1	chr9:124422380-124442971
13_MACS_peak_1446_lociStitched	chr1	131882423	131915525	13	13115	29765.3	3551.84	638	1	chr1:131882423-131915525
6_MACS_peak_18809_lociStitched	chr17	26489977	26512963	6	12559	30401.3	4270.8	639	1	chr17:26489977-26512963
10_MACS_peak_29848_lociStitched	chr4	46614474	46644431	10	16684	30792.8	4748.18	640	1	chr4:46614474-46644431
9_MACS_peak_27164_lociStitched	chr2	172856047	172892405	9	15064	31322.4	5315.54	641	1	chr2:172856047-172892405
17_MACS_peak_2863_lociStitched	chr10	21042287	21111598	17	17525	34378.3	8372.77	642	1	chr10:21042287-21111598
10_MACS_peak_18880_lociStitched	chr17	27198804	27242105	10	14495	31752.6	5785.01	643	1	chr17:27198804-27242105
8_MACS_peak_6512_lociStitched	chr11	62426209	62460491	8	9444	29057.4	3105.95	644	1	chr11:62426209-62460491
8_MACS_peak_41071_lociStitched	chr7	118102583	118135558	8	11147	29733.6	3782.23	645	1	chr7:118102583-118135558
5_MACS_peak_36145_lociStitched	chr5	148727271	148752700	5	12728	29718.9	3773.66	646	1	chr5:148727271-148752700
11_MACS_peak_44308_lociStitched	chr8	121923259	121972293	11	13452	34676.8	8752.57	647	1	chr8:121923259-121972293
MACS_peak_8254	chr11	103110657	103117796	1	7140	27462.3	1539.17	648	1	chr11:103110657-103117796
11_MACS_peak_4441_lociStitched	chr10	84516126	84556546	11	16859	30840.5	4939.32	649	1	chr10:84516126-84556546
11_MACS_peak_37675_lociStitched	chr6	113651130	113691553	11	16255	32920.5	7021.48	650	1	chr6:113651130-113691553
MACS_peak_19780	chr17	45597745	45602718	1	4974	26985.5	1127.88	651	1	chr17:45597745-45602718
7_MACS_peak_37804_lociStitched	chr6	120183580	120212264	7	13540	30534.1	4684.1	652	1	chr6:120183580-120212264
8_MACS_peak_20954_lociStitched	chr18	12850152	12869633	8	10392	28235.8	2464.35	653	1	chr18:12850152-12869633
10_MACS_peak_23119_lociStitched	chr19	41987097	42024198	10	19662	31457.9	5743.23	654	1	chr19:41987097-42024198
8_MACS_peak_24246_lociStitched	chr2	30242155	30267640	8	15216	29667.1	3960.37	655	1	chr2:30242155-30267640
13_MACS_peak_20035_lociStitched	chr17	48414558	48448880	13	18646	31318.8	5659.7	656	1	chr17:48414558-48448880
12_MACS_peak_34453_lociStitched	chr5	114669794	114733993	12	19190	34218.1	8570.57	657	1	chr5:114669794-114733993
5_MACS_peak_16766_lociStitched	chr16	4585567	4609168	5	17811	30164.4	4526.67	658	1	chr16:4585567-4609168
7_MACS_peak_33413_lociStitched	chr5	37064068	37096312	7	13254	29912.8	4330.37	659	1	chr5:37064068-37096312
3_MACS_peak_26361_lociStitched	chr2	156640097	156658296	3	8370	27820.8	2256.68	660	1	chr2:156640097-156658296
MACS_peak_41307	chr7	127193561	127201306	1	7746	27097.4	1533.51	661	1	chr7:127193561-127201306
9_MACS_peak_42824_lociStitched	chr8	70332333	70362083	9	13970	31371.4	5857.77	662	1	chr8:70332333-70362083
11_MACS_peak_9269_lociStitched	chr11	120938845	120965474	11	16296	29616.8	4108.85	663	1	chr11:120938845-120965474
10_MACS_peak_40324_lociStitched	chr7	73605722	73628370	10	12657	28103.9	2645.29	664	1	chr7:73605722-73628370
4_MACS_peak_20208_lociStitched	chr17	56750918	56769010	4	10775	27995.6	2592.58	665	1	chr17:56750918-56769010
5_MACS_peak_37747_lociStitched	chr6	117905226	117919762	5	8623	26650.3	1254.46	666	1	chr6:117905226-117919762
1_MACS_peak_35463_lociStitched	chr5	135007507	135013405	1	5899	26497.4	1135.37	667	1	chr5:135007507-135013405
5_MACS_peak_37548_lociStitched	chr6	100375550	100391583	5	10768	27761.1	2409.76	668	1	chr6:100375550-100391583
6_MACS_peak_28427_lociStitched	chr3	95222471	95236379	6	10289	27582.3	2246.14	669	1	chr3:95222471-95236379
1_MACS_peak_39866_lociStitched	chr7	44814598	44822035	1	7438	26423.7	1128.19	670	1	chr7:44814598-44822035
7_MACS_peak_44997_lociStitched	chr9	31008947	31032655	7	10698	28193.6	2937.42	671	1	chr9:31008947-31032655
13_MACS_peak_44744_lociStitched	chr9	20907628	20949318	13	20736	32597.4	7395.81	672	1	chr9:20907628-20949318
MACS_peak_6714	chr11	69652212	69659469	1	7258	26569.3	1373.02	673	1	chr11:69652212-69659469
6_MACS_peak_45522_lociStitched	chr9	56528349	56553161	6	12132	28479.2	3290.07	674	1	chr9:56528349-56553161
6_MACS_peak_4381_lociStitched	chr10	82794804	82815184	6	13141	27849.3	2667.74	675	1	chr10:82794804-82815184
6_MACS_peak_41063_lociStitched	chr7	116285867	116309965	6	11043	28481.4	3352.03	676	1	chr7:116285867-116309965
MACS_peak_23305	chr19	46041042	46048706	1	7665	26078.3	987.89	677	1	chr19:46041042-46048706
10_MACS_peak_29908_lociStitched	chr4	53318500	53354243	10	13543	29437.9	4417.83	678	1	chr4:53318500-53354243
7_MACS_peak_43455_lociStitched	chr8	86881674	86904162	7	12000	29547	4565.06	679	1	chr8:86881674-86904162
10_MACS_peak_5330_lociStitched	chr11	5691438	5735807	10	16176	30099.9	5133.49	680	1	chr11:5691438-5735807
6_MACS_peak_10084_lociStitched	chr12	76213658	76235061	6	9776	27258.9	2313.66	681	1	chr12:76213658-76235061
MACS_peak_4044	chr10	80030060	80040538	1	10479	26575.4	1638.76	682	1	chr10:80030060-80040538
7_MACS_peak_26383_lociStitched	chr2	156838872	156858984	7	13538	27877.2	3139.48	683	1	chr2:156838872-156858984
8_MACS_peak_25335_lociStitched	chr2	93173796	93200137	8	13767	28843.4	4196.12	684	1	chr2:93173796-93200137
5_MACS_peak_3163_lociStitched	chr10	43463276	43491012	5	9485	27467	2842.94	685	1	chr10:43463276-43491012
7_MACS_peak_32255_lociStitched	chr4	145187493	145216507	7	11400	28906.6	4288.27	686	1	chr4:145187493-145216507
5_MACS_peak_41334_lociStitched	chr7	127464542	127480300	5	10739	26205.6	1607.32	687	1	chr7:127464542-127480300
MACS_peak_19539	chr17	35074992	35081236	1	6245	25461.8	867.916	688	1	chr17:35074992-35081236
3_MACS_peak_14328_lociStitched	chr14	105892621	105901845	3	7170	25501.6	943.615	689	1	chr14:105892621-105901845
8_MACS_peak_41434_lociStitched	chr7	130642411	130674151	8	15088	29540.4	4986.35	690	1	chr7:130642411-130674151
MACS_peak_35654	chr5	137628891	137634763	1	5873	25764.6	1222.55	691	1	chr5:137628891-137634763
13_MACS_peak_31586_lociStitched	chr4	134714056	134780517	13	21384	34373.6	9842.87	692	1	chr4:134714056-134780517
MACS_peak_27329	chr2	180723660	180729709	1	6050	25255.8	760.964	693	1	chr2:180723660-180729709
MACS_peak_4351	chr10	81623665	81629865	1	6201	25646.9	1165.6	694	1	chr10:81623665-81629865
6_MACS_peak_41242_lociStitched	chr7	126482118	126506306	6	9459	27421.9	2943.68	695	1	chr7:126482118-126506306
7_MACS_peak_15454_lociStitched	chr15	77052892	77082019	7	13450	28497.9	4089.43	696	1	chr15:77052892-77082019
6_MACS_peak_47425_lociStitched	chrX	58013787	58043205	6	11253	25552.5	1156.13	697	1	chrX:58013787-58043205
12_MACS_peak_3197_lociStitched	chr10	44366891	44410690	12	16299	31053.5	6666.21	698	1	chr10:44366891-44410690
16_MACS_peak_12856_lociStitched	chr14	7791113	7861739	16	19279	32551.5	8171.43	699	1	chr14:7791113-7861739
7_MACS_peak_27127_lociStitched	chr2	172481554	172527530	7	12265	31254.5	6969.96	700	1	chr2:172481554-172527530
1_MACS_peak_41768_lociStitched	chr7	143005564	143017616	1	12053	26422.8	2162.13	701	1	chr7:143005564-143017616
10_MACS_peak_18138_lociStitched	chr16	93790513	93831286	10	14062	30110.9	5875.39	702	1	chr16:93790513-93831286
8_MACS_peak_43534_lociStitched	chr8	90813912	90841001	8	12307	29554.1	5320.28	703	1	chr8:90813912-90841001
13_MACS_peak_5611_lociStitched	chr11	20225396	20247526	13	18080	27472.2	3244.26	704	1	chr11:20225396-20247526
10_MACS_peak_22119_lociStitched	chr18	82956602	82993506	10	11995	29493.7	5292.03	705	1	chr18:82956602-82993506
2_MACS_peak_39954_lociStitched	chr7	45326976	45344153	2	12133	26924.9	2744.88	706	1	chr7:45326976-45344153
4_MACS_peak_23875_lociStitched	chr2	20721414	20739458	4	11017	27006.5	2870.8	707	1	chr2:20721414-20739458
12_MACS_peak_23191_lociStitched	chr19	43874247	43899312	12	14921	27383.5	3278.5	708	1	chr19:43874247-43899312
12_MACS_peak_26043_lociStitched	chr2	150933139	150977579	12	16602	29717	5630.55	709	1	chr2:150933139-150977579
8_MACS_peak_38064_lociStitched	chr6	125572263	125600465	8	16629	29197.5	5146.86	710	1	chr6:125572263-125600465
MACS_peak_13663	chr14	55076644	55082460	1	5817	25194.3	1170.18	711	1	chr14:55076644-55082460
9_MACS_peak_6364_lociStitched	chr11	59794775	59817237	9	14752	27026.3	3009.91	712	1	chr11:59794775-59817237
11_MACS_peak_11704_lociStitched	chr13	48950478	48983059	11	11532	28342.2	4343.05	713	1	chr13:48950478-48983059
14_MACS_peak_2509_lociStitched	chr1	188973876	189016377	14	15652	28615.9	4619.86	714	1	chr1:188973876-189016377
MACS_peak_8998	chr11	117885638	117893281	1	7644	25258.6	1263.39	715	1	chr11:117885638-117893281
MACS_peak_41702	chr7	141213652	141221854	1	8203	25856.8	1869.24	716	1	chr7:141213652-141221854
4_MACS_peak_11871_lociStitched	chr13	54680222	54694142	4	7762	26306	2341.34	717	1	chr13:54680222-54694142
MACS_peak_30630	chr4	117119649	117127299	1	7651	25987.8	2030.31	718	1	chr4:117119649-117127299
5_MACS_peak_20791_lociStitched	chr17	87962907	87978410	5	9001	25984.6	2029.34	719	1	chr17:87962907-87978410
MACS_peak_9255	chr11	120818371	120828147	1	9777	25568.2	1641.39	720	1	chr11:120818371-120828147
6_MACS_peak_32840_lociStitched	chr4	155651100	155672540	6	11173	26604.9	2688.58	721	1	chr4:155651100-155672540
MACS_peak_19779	chr17	45588460	45597658	1	9199	25649.5	1755.9	722	1	chr17:45588460-45597658
12_MACS_peak_21018_lociStitched	chr18	20922682	20948053	12	14036	27357.5	3513.88	723	1	chr18:20922682-20948053
MACS_peak_28301	chr3	89417264	89426211	1	8948	25056.1	1213.21	724	1	chr3:89417264-89426211
9_MACS_peak_39884_lociStitched	chr7	44882574	44908312	9	14867	27094.4	3279.02	725	1	chr7:44882574-44908312
7_MACS_peak_24660_lociStitched	chr2	35581486	35620548	7	13422	30261.3	6456.95	726	1	chr2:35581486-35620548
14_MACS_peak_26261_lociStitched	chr2	154890202	154908782	14	13806	25686.8	1904.45	727	1	chr2:154890202-154908782
7_MACS_peak_3742_lociStitched	chr10	70358616	70387324	7	14696	27177.9	3479.41	728	1	chr10:70358616-70387324
8_MACS_peak_32085_lociStitched	chr4	141156868	141181716	8	13145	26652	2974.31	729	1	chr4:141156868-141181716
6_MACS_peak_19980_lociStitched	chr17	47728939	47744652	6	11665	25910.7	2294.1	730	1	chr17:47728939-47744652
4_MACS_peak_23984_lociStitched	chr2	26127691	26145896	4	8518	26617.5	3020.21	731	1	chr2:26127691-26145896
MACS_peak_38719	chr7	13007563	13015528	1	7966	24744.9	1154.13	732	1	chr7:13007563-13015528
4_MACS_peak_39024_lociStitched	chr7	24500097	24519100	4	10387	26448.4	2869.45	733	1	chr7:24500097-24519100
8_MACS_peak_31284_lociStitched	chr4	132337685	132358640	8	11977	26719.7	3344.42	734	1	chr4:132337685-132358640
2_MACS_peak_35908_lociStitched	chr5	142959353	142970441	2	6707	25431.4	2069.02	735	1	chr5:142959353-142970441
8_MACS_peak_36727_lociStitched	chr6	49202106	49220630	8	9539	24714.7	1378.19	736	1	chr6:49202106-49220630
7_MACS_peak_42640_lociStitched	chr8	57486430	57508244	7	10216	26174.6	2844.55	737	1	chr8:57486430-57508244
4_MACS_peak_17556_lociStitched	chr16	32501850	32527462	4	11183	28211.6	4886.77	738	1	chr16:32501850-32527462
11_MACS_peak_25370_lociStitched	chr2	102098481	102136122	11	19330	29104	5789.19	739	1	chr2:102098481-102136122
9_MACS_peak_23395_lociStitched	chr19	47313928	47335480	9	15715	26864.6	3569.01	740	1	chr19:47313928-47335480
MACS_peak_44917	chr9	21845399	21853442	1	8044	25448.1	2153.11	741	1	chr9:21845399-21853442
3_MACS_peak_46648_lociStitched	chr9	108648219	108660020	3	10050	24658.2	1387.8	742	1	chr9:108648219-108660020
3_MACS_peak_19804_lociStitched	chr17	45732629	45748912	3	7585	25461.7	2191.69	743	1	chr17:45732629-45748912
11_MACS_peak_23128_lociStitched	chr19	42119306	42142980	11	16152	26424.9	3195.99	744	1	chr19:42119306-42142980
7_MACS_peak_5499_lociStitched	chr11	11808512	11832487	7	11653	26444.4	3229.43	745	1	chr11:11808512-11832487
7_MACS_peak_24268_lociStitched	chr2	30377519	30405373	7	13987	27929.2	4715.68	746	1	chr2:30377519-30405373
3_MACS_peak_17144_lociStitched	chr16	17920213	17931180	3	9476	25568.5	2363.39	747	1	chr16:17920213-17931180
13_MACS_peak_21413_lociStitched	chr18	38890029	38929433	13	17156	29170.8	6024.87	748	1	chr18:38890029-38929433
MACS_peak_7090	chr11	78161987	78168385	1	6399	24649.6	1519.53	749	1	chr11:78161987-78168385
8_MACS_peak_8061_lociStitched	chr11	100708561	100736832	8	11820	27092.1	3983.38	750	1	chr11:100708561-100736832
15_MACS_peak_13266_lociStitched	chr14	30551167	30585447	15	20330	27115.5	4017.62	751	1	chr14:30551167-30585447
11_MACS_peak_1478_lociStitched	chr1	132317945	132346794	11	19666	27141.1	4064.82	752	1	chr1:132317945-132346794
9_MACS_peak_22636_lociStitched	chr19	10214705	10238813	9	16361	27037.1	3963.36	753	1	chr19:10214705-10238813
5_MACS_peak_3941_lociStitched	chr10	77991195	78016680	5	9312	26726.1	3659.65	754	1	chr10:77991195-78016680
MACS_peak_38726	chr7	13033325	13039337	1	6013	24117.7	1080.36	755	1	chr7:13033325-13039337
MACS_peak_38722	chr7	13022359	13027001	1	4643	23670	637.811	756	1	chr7:13022359-13027001
5_MACS_peak_17997_lociStitched	chr16	90137115	90166966	5	11207	26080.8	3098.53	757	1	chr16:90137115-90166966
5_MACS_peak_9870_lociStitched	chr12	55490336	55508367	5	12369	25319.1	2363.86	758	1	chr12:55490336-55508367
10_MACS_peak_246_lociStitched	chr1	34096843	34121804	10	13667	26338.8	3389.7	759	1	chr1:34096843-34121804
5_MACS_peak_9838_lociStitched	chr12	54303569	54319338	5	9377	25036.4	2165.08	760	1	chr12:54303569-54319338
5_MACS_peak_38228_lociStitched	chr6	134921716	134946575	5	6726	25686.8	2856.3	761	1	chr6:134921716-134946575
2_MACS_peak_41833_lociStitched	chr7	144936858	144943820	2	6909	24169.3	1400.06	762	1	chr7:144936858-144943820
5_MACS_peak_4992_lociStitched	chr10	127508858	127526888	5	15753	25105	2338.49	763	1	chr10:127508858-127526888
6_MACS_peak_39346_lociStitched	chr7	28719136	28742834	6	10919	26316.6	3559.44	764	1	chr7:28719136-28742834
6_MACS_peak_3543_lociStitched	chr10	62311621	62341354	6	12320	27339.5	4593.75	765	1	chr10:62311621-62341354
8_MACS_peak_27172_lociStitched	chr2	172999455	173031378	8	15418	27434.6	4699.07	766	1	chr2:172999455-173031378
5_MACS_peak_42039_lociStitched	chr8	12429856	12458234	5	13073	27759.4	5071.15	767	1	chr8:12429856-12458234
MACS_peak_9259	chr11	120849360	120856645	1	7286	23800.8	1137.92	768	1	chr11:120849360-120856645
9_MACS_peak_31616_lociStitched	chr4	135018599	135052152	9	14318	27245	4643.74	769	1	chr4:135018599-135052152
8_MACS_peak_4603_lociStitched	chr10	95299919	95323234	8	10903	26173.4	3588.18	770	1	chr10:95299919-95323234
3_MACS_peak_40114_lociStitched	chr7	49341350	49353848	3	12009	24377.3	1810.96	771	1	chr7:49341350-49353848
MACS_peak_44360	chr8	122566084	122570885	1	4802	23671.3	1144.56	772	1	chr8:122566084-122570885
4_MACS_peak_33281_lociStitched	chr5	33526865	33537985	4	9611	24038.1	1516.77	773	1	chr5:33526865-33537985
9_MACS_peak_22008_lociStitched	chr18	77747192	77775962	9	10479	25329.1	2807.95	774	1	chr18:77747192-77775962
MACS_peak_39184	chr7	27304935	27313100	1	8166	23629.5	1112.07	775	1	chr7:27304935-27313100
4_MACS_peak_46497_lociStitched	chr9	106201969	106226830	4	11714	26084.2	3584.96	776	1	chr9:106201969-106226830
5_MACS_peak_39858_lociStitched	chr7	44696701	44713472	5	13732	24727.2	2230.54	777	1	chr7:44696701-44713472
10_MACS_peak_45582_lociStitched	chr9	57790775	57836814	10	14283	28005.5	5543.1	778	1	chr9:57790775-57836814
9_MACS_peak_39510_lociStitched	chr7	29978742	29995320	9	10541	24460.8	1999.31	779	1	chr7:29978742-29995320
7_MACS_peak_12875_lociStitched	chr14	7936952	7961425	7	16415	26763.7	4346.4	780	1	chr14:7936952-7961425
6_MACS_peak_21205_lociStitched	chr18	35019550	35049144	6	13560	26753	4371.03	781	1	chr18:35019550-35049144
5_MACS_peak_7039_lociStitched	chr11	77672613	77688216	5	6096	24078.5	1697.61	782	1	chr11:77672613-77688216
2_MACS_peak_16223_lociStitched	chr15	96284040	96289493	2	5390	22647.9	298.279	783	1	chr15:96284040-96289493
7_MACS_peak_9350_lociStitched	chr12	4355060	4366393	7	8902	23661	1339.56	784	1	chr12:4355060-4366393
MACS_peak_6079	chr11	51642652	51651699	1	9048	23970.9	1651.98	785	1	chr11:51642652-51651699
1_MACS_peak_6182_lociStitched	chr11	54139913	54140792	1	880	26696.4	4414.34	786	1	chr11:54139913-54140792
10_MACS_peak_10900_lociStitched	chr12	110834270	110861872	10	15538	26224.7	3949.85	787	1	chr12:110834270-110861872
5_MACS_peak_33076_lociStitched	chr5	24726960	24753550	5	8732	25893.3	3672.08	788	1	chr5:24726960-24753550
9_MACS_peak_15766_lociStitched	chr15	80215511	80232701	9	13426	24788	2588.81	789	1	chr15:80215511-80232701
5_MACS_peak_39833_lociStitched	chr7	44484014	44500781	5	9153	24681	2488.22	790	1	chr7:44484014-44500781
6_MACS_peak_43129_lociStitched	chr8	75083326	75124209	6	11939	29378.5	7215.85	791	1	chr8:75083326-75124209
MACS_peak_7094	chr11	78175948	78181000	1	5053	23128.1	976.046	792	1	chr11:78175948-78181000
18_MACS_peak_29938_lociStitched	chr4	54966015	55015162	18	18814	28741.2	6615.19	793	1	chr4:54966015-55015162
16_MACS_peak_10009_lociStitched	chr12	72647705	72694774	16	16346	27064.7	4942.24	794	1	chr12:72647705-72694774
11_MACS_peak_21151_lociStitched	chr18	34017104	34053821	11	13455	26520.7	4406.04	795	1	chr18:34017104-34053821
5_MACS_peak_21932_lociStitched	chr18	75578219	75608360	5	11802	27238.4	5154.11	796	1	chr18:75578219-75608360
1_MACS_peak_19963_lociStitched	chr17	47592496	47603102	1	10607	23286.5	1254.69	797	1	chr17:47592496-47603102
MACS_peak_39043	chr7	24883282	24889103	1	5822	23247.3	1234.05	798	1	chr7:24883282-24889103
7_MACS_peak_19139_lociStitched	chr17	29244901	29281435	7	11650	27400.5	5399.73	799	1	chr17:29244901-29281435
16_MACS_peak_14618_lociStitched	chr15	10661672	10708422	16	17727	27900.4	5960.62	800	1	chr15:10661672-10708422
17_MACS_peak_2930_lociStitched	chr10	24799946	24838234	17	16801	26480	4544.79	801	1	chr10:24799946-24838234
5_MACS_peak_22293_lociStitched	chr19	5052044	5073371	5	11364	25816.3	3887.91	802	1	chr19:5052044-5073371
9_MACS_peak_19379_lociStitched	chr17	32356831	32392771	9	12073	25334.1	3407.11	803	1	chr17:32356831-32392771
5_MACS_peak_46987_lociStitched	chr9	120115998	120135918	5	11750	25284.5	3364.49	804	1	chr9:120115998-120135918
MACS_peak_46635	chr9	108565823	108572386	1	6564	22938.3	1046.14	805	1	chr9:108565823-108572386
8_MACS_peak_42376_lociStitched	chr8	33625103	33663160	8	11549	26164.2	4281.41	806	1	chr8:33625103-33663160
2_MACS_peak_19084_lociStitched	chr17	28894140	28910827	2	10717	24564.9	2698.29	807	1	chr17:28894140-28910827
8_MACS_peak_17846_lociStitched	chr16	48600677	48630476	8	13642	25347	3483.5	808	1	chr16:48600677-48630476
7_MACS_peak_13350_lociStitched	chr14	34297221	34324617	7	9172	24615.3	2780.69	809	1	chr14:34297221-34324617
8_MACS_peak_30933_lociStitched	chr4	125114780	125146088	8	15492	26120.3	4295.46	810	1	chr4:125114780-125146088
10_MACS_peak_664_lociStitched	chr1	63194710	63217453	10	14387	24578.4	2770.1	811	1	chr1:63194710-63217453
4_MACS_peak_37352_lociStitched	chr6	91466854	91497118	4	12228	25682	3873.79	812	1	chr6:91466854-91497118
14_MACS_peak_10965_lociStitched	chr12	111761825	111820411	14	15590	29861.3	8090.73	813	1	chr12:111761825-111820411
7_MACS_peak_9796_lociStitched	chr12	52379725	52398294	7	10661	24084	2350.84	814	1	chr12:52379725-52398294
10_MACS_peak_5928_lociStitched	chr11	43617207	43655806	10	14568	26320.7	4589.42	815	1	chr11:43617207-43655806
MACS_peak_39079	chr7	25246131	25252446	1	6316	22465	743.275	816	1	chr7:25246131-25252446
4_MACS_peak_33612_lociStitched	chr5	64852829	64867921	4	7535	23303.6	1592.21	817	1	chr5:64852829-64867921
8_MACS_peak_17548_lociStitched	chr16	32300342	32324508	8	13320	24369	2658.26	818	1	chr16:32300342-32324508
8_MACS_peak_10820_lociStitched	chr12	109512454	109553124	8	13046	26036.9	4335.42	819	1	chr12:109512454-109553124
10_MACS_peak_37714_lociStitched	chr6	115683309	115743766	10	13422	29364	7665.95	820	1	chr6:115683309-115743766
8_MACS_peak_20125_lociStitched	chr17	55999394	56035293	8	12159	27710.4	6013.08	821	1	chr17:55999394-56035293
10_MACS_peak_24503_lociStitched	chr2	32533200	32566889	10	15423	26769.3	5093.78	822	1	chr2:32533200-32566889
15_MACS_peak_47072_lociStitched	chr9	121415683	121473198	15	14944	29344.2	7695.51	823	1	chr9:121415683-121473198
14_MACS_peak_32494_lociStitched	chr4	149716385	149760816	14	17648	28653.6	7020.1	824	1	chr4:149716385-149760816
MACS_peak_45910	chr9	65628529	65634195	1	5667	22171.1	564.334	825	1	chr9:65628529-65634195
14_MACS_peak_21593_lociStitched	chr18	60815836	60854602	14	18843	27019.9	5434.99	826	1	chr18:60815836-60854602
9_MACS_peak_13009_lociStitched	chr14	20200933	20226140	9	11208	25771.6	4207.05	827	1	chr14:20200933-20226140
7_MACS_peak_8045_lociStitched	chr11	100610269	100640976	7	11742	26024.2	4461.73	828	1	chr11:100610269-100640976
9_MACS_peak_30369_lociStitched	chr4	101354649	101393942	9	10613	25843	4286.87	829	1	chr4:101354649-101393942
4_MACS_peak_44232_lociStitched	chr8	120656021	120674127	4	12334	25098.5	3545.15	830	1	chr8:120656021-120674127
8_MACS_peak_31350_lociStitched	chr4	132944637	132968780	8	11342	24292.7	2790.93	831	1	chr4:132944637-132968780
7_MACS_peak_32264_lociStitched	chr4	145249147	145285754	7	12440	27100.2	5626.5	832	1	chr4:145249147-145285754
8_MACS_peak_28339_lociStitched	chr3	90076643	90101330	8	12346	24635.2	3169.81	833	1	chr3:90076643-90101330
7_MACS_peak_25021_lociStitched	chr2	71793082	71817183	7	13970	25383.2	3926.05	834	1	chr2:71793082-71817183
6_MACS_peak_45018_lociStitched	chr9	31273728	31290904	6	8555	23560.3	2112.65	835	1	chr9:31273728-31290904
MACS_peak_28227	chr3	88562054	88572689	1	10636	23469.3	2021.71	836	1	chr3:88562054-88572689
7_MACS_peak_17609_lociStitched	chr16	33507291	33531579	7	10872	24460.4	3023.86	837	1	chr16:33507291-33531579
5_MACS_peak_4321_lociStitched	chr10	81486603	81509326	5	11369	25447.5	4026.52	838	1	chr10:81486603-81509326
10_MACS_peak_9650_lociStitched	chr12	28784275	28823958	10	15035	26547.9	5131.01	839	1	chr12:28784275-28823958
5_MACS_peak_29839_lociStitched	chr4	46445262	46457458	5	7128	22793.1	1403.76	840	1	chr4:46445262-46457458
5_MACS_peak_44741_lociStitched	chr9	20870840	20893593	5	10132	23974.8	2596.12	841	1	chr9:20870840-20893593
11_MACS_peak_22777_lociStitched	chr19	21781474	21800308	11	12023	23378.6	2019	842	1	chr19:21781474-21800308
6_MACS_peak_38659_lociStitched	chr7	6239443	6266594	6	11737	24495.6	3138.66	843	1	chr7:6239443-6266594
10_MACS_peak_24708_lociStitched	chr2	38524107	38561584	10	17507	27991.6	6644.67	844	1	chr2:38524107-38561584
MACS_peak_44904	chr9	21794235	21801401	1	7167	22924.8	1605.9	845	1	chr9:21794235-21801401
7_MACS_peak_40535_lociStitched	chr7	81125705	81162645	7	9736	25702.9	4406.94	846	1	chr7:81125705-81162645
3_MACS_peak_14869_lociStitched	chr15	36779531	36795102	3	5306	23144.7	1868.52	847	1	chr15:36779531-36795102
10_MACS_peak_14036_lociStitched	chr14	70309564	70342459	10	16241	25967.3	4736.88	848	1	chr14:70309564-70342459
MACS_peak_23257	chr19	45012773	45019187	1	6415	22130.9	913.995	849	1	chr19:45012773-45019187
4_MACS_peak_7902_lociStitched	chr11	98181836	98203864	4	7520	23490.7	2308.53	850	1	chr11:98181836-98203864
2_MACS_peak_2282_lociStitched	chr1	178335726	178341405	2	3959	21847.7	696.813	851	1	chr1:178335726-178341405
8_MACS_peak_30990_lociStitched	chr4	126227164	126262815	8	13952	26239.1	5094.53	852	1	chr4:126227164-126262815
7_MACS_peak_42602_lociStitched	chr8	47319760	47339880	7	11370	24381.4	3245.36	853	1	chr8:47319760-47339880
2_MACS_peak_5292_lociStitched	chr11	5095906	5102239	2	5475	21875.4	780.226	854	1	chr11:5095906-5102239
8_MACS_peak_19230_lociStitched	chr17	30594318	30610331	8	13293	24250.1	3156.16	855	1	chr17:30594318-30610331
MACS_peak_7829	chr11	97667847	97675178	1	7332	22365.4	1278.53	856	1	chr11:97667847-97675178
MACS_peak_20188	chr17	56608194	56616344	1	8151	22890.9	1808.48	857	1	chr17:56608194-56616344
13_MACS_peak_26973_lociStitched	chr2	168668404	168713530	13	18176	27563	6493.63	858	1	chr2:168668404-168713530
2_MACS_peak_1331_lociStitched	chr1	119298780	119307118	2	8145	22532.6	1468.32	859	1	chr1:119298780-119307118
13_MACS_peak_32009_lociStitched	chr4	140531751	140587302	13	16355	29603.1	8565.96	860	1	chr4:140531751-140587302
10_MACS_peak_40368_lociStitched	chr7	79194179	79227892	10	14699	25294.9	4257.95	861	1	chr7:79194179-79227892
9_MACS_peak_734_lociStitched	chr1	71639063	71659098	9	12441	24134.2	3113.44	862	1	chr1:71639063-71659098
6_MACS_peak_27852_lociStitched	chr3	52389660	52414506	6	11676	24341.6	3326.88	863	1	chr3:52389660-52414506
7_MACS_peak_40978_lociStitched	chr7	112684953	112698105	7	10806	23238.3	2256.88	864	1	chr7:112684953-112698105
3_MACS_peak_37635_lociStitched	chr6	113073656	113080053	3	4943	21829.8	850.801	865	1	chr6:113073656-113080053
5_MACS_peak_24277_lociStitched	chr2	30435172	30452790	5	9238	24254.7	3303.38	866	1	chr2:30435172-30452790
11_MACS_peak_8615_lociStitched	chr11	114791466	114847411	11	15726	29611.7	8677.07	867	1	chr11:114791466-114847411
4_MACS_peak_15760_lociStitched	chr15	80153285	80173624	4	12427	24781	3854.24	868	1	chr15:80153285-80173624
3_MACS_peak_18744_lociStitched	chr17	25270297	25285587	3	6397	22783.6	1934.18	869	1	chr17:25270297-25285587
9_MACS_peak_25606_lociStitched	chr2	119843646	119873658	9	12297	23616.4	2785.11	870	1	chr2:119843646-119873658
12_MACS_peak_1057_lociStitched	chr1	87216905	87239648	12	15198	25554	4730.54	871	1	chr1:87216905-87239648
2_MACS_peak_41775_lociStitched	chr7	143118110	143125630	2	7460	22253.2	1460.38	872	1	chr7:143118110-143125630
MACS_peak_30640	chr4	117152176	117156331	1	4156	21751	961.883	873	1	chr4:117152176-117156331
7_MACS_peak_17209_lociStitched	chr16	20359466	20376723	7	11732	23659.3	2880.19	874	1	chr16:20359466-20376723
5_MACS_peak_15852_lociStitched	chr15	81949096	81970311	5	8896	23939	3165.28	875	1	chr15:81949096-81970311
10_MACS_peak_38244_lociStitched	chr6	135038371	135084624	10	15664	27090.4	6318.16	876	1	chr6:135038371-135084624
3_MACS_peak_44383_lociStitched	chr8	123036886	123048234	3	7566	22337.4	1568.29	877	1	chr8:123036886-123048234
8_MACS_peak_15298_lociStitched	chr15	75603290	75648284	8	10839	27167.4	6407.15	878	1	chr15:75603290-75648284
MACS_peak_16163	chr15	89369014	89374966	1	5953	21887.3	1131.48	879	1	chr15:89369014-89374966
MACS_peak_24304	chr2	30756355	30761509	1	5155	21786	1057.09	880	1	chr2:30756355-30761509
MACS_peak_4115	chr10	80392577	80399616	1	7040	22058.1	1337.41	881	1	chr10:80392577-80399616
3_MACS_peak_30192_lociStitched	chr4	82504103	82513872	3	7298	21559.2	881.164	882	1	chr4:82504103-82513872
11_MACS_peak_11788_lociStitched	chr13	51721980	51763667	11	15543	25871	5223.38	883	1	chr13:51721980-51763667
4_MACS_peak_31199_lociStitched	chr4	130516377	130525589	4	7583	21740.3	1123.86	884	1	chr4:130516377-130525589
4_MACS_peak_22468_lociStitched	chr19	6663028	6685444	4	9740	24332.6	3768.13	885	1	chr19:6663028-6685444
12_MACS_peak_15043_lociStitched	chr15	55263289	55288439	12	13791	24166.6	3606.51	886	1	chr15:55263289-55288439
8_MACS_peak_16326_lociStitched	chr15	97801982	97849996	8	16861	28083.4	7523.79	887	1	chr15:97801982-97849996
6_MACS_peak_46953_lociStitched	chr9	119067655	119089135	6	13095	23245.7	2695.74	888	1	chr9:119067655-119089135
5_MACS_peak_21243_lociStitched	chr18	35860022	35890131	5	8864	24183.5	3640.18	889	1	chr18:35860022-35890131
9_MACS_peak_30333_lociStitched	chr4	98840167	98866010	9	13534	23605	3062.4	890	1	chr4:98840167-98866010
13_MACS_peak_8645_lociStitched	chr11	115209048	115251427	13	18773	26948.8	6411.94	891	1	chr11:115209048-115251427
8_MACS_peak_37290_lociStitched	chr6	88883622	88907737	8	12985	24124.6	3605.19	892	1	chr6:88883622-88907737
8_MACS_peak_2065_lociStitched	chr1	164435366	164462185	8	13801	25067.7	4551.18	893	1	chr1:164435366-164462185
14_MACS_peak_31418_lociStitched	chr4	133374605	133420198	14	15294	26703.8	6205.21	894	1	chr4:133374605-133420198
10_MACS_peak_13751_lociStitched	chr14	57524502	57546868	10	12108	23482.1	2988.1	895	1	chr14:57524502-57546868
MACS_peak_41652	chr7	140949747	140958012	1	8266	22386.6	1899.3	896	1	chr7:140949747-140958012
MACS_peak_8996	chr11	117874005	117883150	1	9146	22109	1623.24	897	1	chr11:117874005-117883150
12_MACS_peak_8588_lociStitched	chr11	114531311	114593171	12	15078	28659.7	8184.08	898	1	chr11:114531311-114593171
2_MACS_peak_36925_lociStitched	chr6	67109816	67116104	2	6273	21769.7	1294.7	899	1	chr6:67109816-67116104
MACS_peak_19772	chr17	45572076	45576136	1	4061	21137.6	727.552	900	1	chr17:45572076-45576136
9_MACS_peak_30516_lociStitched	chr4	108318123	108364519	9	12634	27090.6	6685.66	901	1	chr4:108318123-108364519
4_MACS_peak_47001_lociStitched	chr9	120560301	120583065	4	9388	23221.6	2881.92	902	1	chr9:120560301-120583065
4_MACS_peak_8212_lociStitched	chr11	102400275	102411976	4	7851	22520.9	2191.6	903	1	chr11:102400275-102411976
9_MACS_peak_43545_lociStitched	chr8	90876244	90909665	9	13797	24861.9	4545.26	904	1	chr8:90876244-90909665
2_MACS_peak_44049_lociStitched	chr8	116670195	116679670	2	6391	21650.4	1360.61	905	1	chr8:116670195-116679670
5_MACS_peak_7631_lociStitched	chr11	95701991	95716569	5	10217	22480.7	2202.74	906	1	chr11:95701991-95716569
6_MACS_peak_42266_lociStitched	chr8	25094199	25119072	6	11378	23947.7	3671.25	907	1	chr8:25094199-25119072
MACS_peak_15415	chr15	76665769	76672631	1	6863	21338.1	1078.71	908	1	chr15:76665769-76672631
11_MACS_peak_1538_lociStitched	chr1	133066155	133106468	11	15082	26727.5	6486.36	909	1	chr1:133066155-133106468
3_MACS_peak_40761_lociStitched	chr7	100492420	100504548	3	12032	22900.1	2680.29	910	1	chr7:100492420-100504548
6_MACS_peak_14868_lociStitched	chr15	36745347	36762993	6	9327	22616.9	2424.56	911	1	chr15:36745347-36762993
3_MACS_peak_5400_lociStitched	chr11	6518737	6529694	3	6643	21265.3	1098.99	912	1	chr11:6518737-6529694
10_MACS_peak_8283_lociStitched	chr11	103386539	103409650	10	13646	22454.6	2290.3	913	1	chr11:103386539-103409650
9_MACS_peak_46977_lociStitched	chr9	119962496	119986300	9	13522	23587.4	3427.78	914	1	chr9:119962496-119986300
9_MACS_peak_30670_lociStitched	chr4	117342220	117390119	9	15677	28964.5	8842.16	915	1	chr4:117342220-117390119
MACS_peak_31043	chr4	127323729	127331766	1	8038	21190.4	1129.2	916	1	chr4:127323729-127331766
5_MACS_peak_34855_lociStitched	chr5	120601491	120624219	5	12283	23307.6	3259.2	917	1	chr5:120601491-120624219
MACS_peak_42867	chr8	70629471	70633950	1	4480	21104.2	1073.62	918	1	chr8:70629471-70633950
7_MACS_peak_25244_lociStitched	chr2	91641967	91675801	7	12711	24665	4638.64	919	1	chr2:91641967-91675801
9_MACS_peak_4804_lociStitched	chr10	117689215	117719562	9	9376	23309.5	3286.58	920	1	chr10:117689215-117719562
6_MACS_peak_45835_lociStitched	chr9	64183130	64201451	6	12213	22247.2	2229.67	921	1	chr9:64183130-64201451
MACS_peak_19534	chr17	35049413	35053543	1	4131	20698.7	705.817	922	1	chr17:35049413-35053543
7_MACS_peak_1517_lociStitched	chr1	133010340	133034073	7	9781	22373.1	2385.17	923	1	chr1:133010340-133034073
6_MACS_peak_1358_lociStitched	chr1	120073272	120090898	6	15041	22896.2	2911.82	924	1	chr1:120073272-120090898
9_MACS_peak_17292_lociStitched	chr16	21979680	22015367	9	15077	24324.3	4353.81	925	1	chr16:21979680-22015367
4_MACS_peak_41906_lociStitched	chr8	3596569	3614562	4	10849	22984.3	3030.02	926	1	chr8:3596569-3614562
7_MACS_peak_42782_lociStitched	chr8	69992505	70024376	7	11322	25452.2	5542.37	927	1	chr8:69992505-70024376
4_MACS_peak_17715_lociStitched	chr16	36704614	36723347	4	7727	21876.4	2019.42	928	0
9_MACS_peak_42561_lociStitched	chr8	43295592	43332226	9	11457	23592.3	3736.67	929	0
4_MACS_peak_5553_lociStitched	chr11	19828900	19851570	4	8730	22382.1	2561.71	930	0
MACS_peak_41640	chr7	140852527	140860609	1	8083	21494.1	1685.1	931	0
MACS_peak_3999	chr10	79680277	79685887	1	5611	21325.9	1525.36	932	0
5_MACS_peak_5140_lociStitched	chr10	128736489	128750745	5	9237	21958.5	2179.74	933	0
6_MACS_peak_16400_lociStitched	chr15	99017260	99045950	6	8309	24022.1	4248.99	934	0
6_MACS_peak_43661_lociStitched	chr8	95799080	95819247	6	9436	23022.6	3250.92	935	0
4_MACS_peak_10094_lociStitched	chr12	76366952	76380695	4	8101	22306.3	2536.96	936	0
5_MACS_peak_10195_lociStitched	chr12	80109421	80128017	5	9687	22304	2547.65	937	0
8_MACS_peak_38546_lociStitched	chr7	3331604	3368995	8	11942	24801.5	5047.78	938	0
1_MACS_peak_23631_lociStitched	chr19	61199397	61200219	1	823	21380.1	1636.52	939	0
7_MACS_peak_26907_lociStitched	chr2	167604300	167634588	7	11574	23700.4	3976.81	940	0
9_MACS_peak_2236_lociStitched	chr1	172489817	172525455	9	11992	23906	4194.59	941	0
8_MACS_peak_34251_lociStitched	chr5	112279185	112308193	8	17778	23421.1	3718.83	942	0
1_MACS_peak_23632_lociStitched	chr19	61224328	61229003	1	4676	20834.6	1136.96	943	0
8_MACS_peak_22183_lociStitched	chr19	3833656	3855940	8	12749	22538	2867.95	944	0
MACS_peak_37984	chr6	124913454	124921906	1	8453	20701.5	1059.04	945	0
5_MACS_peak_19155_lociStitched	chr17	29321749	29367366	5	13056	25933.3	6331.64	946	0
3_MACS_peak_35705_lociStitched	chr5	138974408	138997722	3	10772	22724.2	3140.4	947	0
7_MACS_peak_21133_lociStitched	chr18	33880150	33896078	7	9027	21588.8	2006.93	948	0
11_MACS_peak_29172_lociStitched	chr3	137826493	137850717	11	13257	22075.3	2499.92	949	0
MACS_peak_9184	chr11	120347299	120352338	1	5040	20230.6	666.66	950	0
MACS_peak_4141	chr10	80574826	80580157	1	5332	20473.2	910.535	951	0
7_MACS_peak_44226_lociStitched	chr8	120617976	120634934	7	13801	22170.9	2609.84	952	0
6_MACS_peak_18620_lociStitched	chr17	24015146	24045970	6	10472	23148.8	3606.41	953	0
5_MACS_peak_42052_lociStitched	chr8	12526877	12549300	5	11130	24221.3	4699.86	954	0
4_MACS_peak_5092_lociStitched	chr10	128367733	128383343	4	8546	21953.9	2438.28	955	0
18_MACS_peak_26200_lociStitched	chr2	153545850	153623305	18	17026	29564.6	10053.7	956	0
MACS_peak_20160	chr17	56285748	56293144	1	7397	20529.8	1027.3	957	0
13_MACS_peak_10495_lociStitched	chr12	87269617	87331726	13	14915	27446	7962.37	958	0
1_MACS_peak_2604_lociStitched	chr1	195241367	195242160	1	794	21408.2	1929.61	959	0
13_MACS_peak_17823_lociStitched	chr16	48280783	48320349	13	15559	23063	3584.68	960	0
6_MACS_peak_39785_lociStitched	chr7	43326423	43355961	6	9640	23211	3748.37	961	0
1_MACS_peak_6753_lociStitched	chr11	69919032	69923301	1	4270	20144.1	699.262	962	0
9_MACS_peak_4388_lociStitched	chr10	82857983	82900831	9	10538	25931.6	6504.33	963	0
3_MACS_peak_38003_lociStitched	chr6	125081089	125098309	3	9137	22053.7	2646.71	964	0
6_MACS_peak_45118_lociStitched	chr9	40226535	40242926	6	9081	21890.2	2488.15	965	0
12_MACS_peak_36848_lociStitched	chr6	54939065	54968660	12	16079	22853.3	3459.66	966	0
4_MACS_peak_30949_lociStitched	chr4	125532823	125547501	4	10880	22008.2	2615.62	967	0
8_MACS_peak_34122_lociStitched	chr5	108051735	108080779	8	11235	22581.7	3215.17	968	0
10_MACS_peak_47826_lociStitched	chrX	159508004	159541884	10	12145	20453.4	1101.1	969	0
8_MACS_peak_6033_lociStitched	chr11	50188317	50218425	8	10258	22933.3	3585.86	970	0
MACS_peak_42894	chr8	70765765	70770409	1	4645	20579.9	1232.98	971	0
12_MACS_peak_37130_lociStitched	chr6	83866871	83908792	12	13534	23706.3	4397.51	972	0
10_MACS_peak_13431_lociStitched	chr14	45441913	45468300	10	13339	23468.6	4161.23	973	0
6_MACS_peak_14169_lociStitched	chr14	76614880	76633853	6	11896	23158.4	3853.42	974	0
5_MACS_peak_35031_lociStitched	chr5	122501023	122529732	5	8147	22869.6	3571.4	975	0
5_MACS_peak_33458_lociStitched	chr5	43853008	43871243	5	9356	21878.4	2585.72	976	0
MACS_peak_39910	chr7	45049640	45055015	1	5376	20296	1006.74	977	0
1_MACS_peak_21425_lociStitched	chr18	40307956	40308582	1	627	23209.1	3921.45	978	0
5_MACS_peak_22007_lociStitched	chr18	77708851	77733791	5	10037	21797.6	2513.95	979	0
7_MACS_peak_29749_lociStitched	chr4	44532986	44558587	7	12673	22948.7	3691.66	980	0
7_MACS_peak_11012_lociStitched	chr12	112819730	112832747	7	10849	21479.4	2257.15	981	0
7_MACS_peak_26815_lociStitched	chr2	166715171	166751199	7	11272	24419.8	5198.84	982	0
5_MACS_peak_18046_lociStitched	chr16	91247324	91271964	5	8918	21439.3	2259.49	983	0
8_MACS_peak_17175_lociStitched	chr16	18376785	18417273	8	13942	26183.6	7008.47	984	0
MACS_peak_4153	chr10	80618833	80625282	1	6450	20518.1	1348.49	985	0
5_MACS_peak_31519_lociStitched	chr4	134005827	134019435	5	8025	20647.4	1583.97	986	0
MACS_peak_28228	chr3	88572806	88581509	1	8704	20144.8	1097.45	987	0
MACS_peak_36402	chr6	30156777	30163737	1	6961	20782.6	1738.61	988	0
9_MACS_peak_13153_lociStitched	chr14	25839353	25870362	9	14121	23765.3	4735.07	989	0
3_MACS_peak_40093_lociStitched	chr7	46837905	46849695	3	6649	21364.7	2363.89	990	0
9_MACS_peak_18403_lociStitched	chr17	10424671	10450570	9	12272	22223.9	3227.02	991	0
10_MACS_peak_46002_lociStitched	chr9	70173901	70220189	10	12773	24648.4	5661.02	992	0
10_MACS_peak_36265_lociStitched	chr6	6178317	6213837	10	11196	22704.4	3747.36	993	0
11_MACS_peak_24823_lociStitched	chr2	59670030	59702318	11	13696	23773.7	4830.28	994	0
8_MACS_peak_7874_lociStitched	chr11	97933263	97959728	8	14154	24072.6	5139.5	995	0
MACS_peak_16454	chr15	99700132	99706606	1	6475	20031.2	1104.46	996	0
MACS_peak_41286	chr7	127012245	127019541	1	7297	20096.1	1192.17	997	0
7_MACS_peak_27945_lociStitched	chr3	65647966	65671228	7	8887	21219.6	2321.55	998	0
4_MACS_peak_8207_lociStitched	chr11	102367558	102378296	4	5745	21115.2	2218.47	999	0
MACS_peak_42839	chr8	70508413	70512635	1	4223	19787.2	892.953	1000	0
5_MACS_peak_24194_lociStitched	chr2	29817746	29836956	5	10900	21532.5	2641.38	1001	0
3_MACS_peak_43176_lociStitched	chr8	79015990	79032603	3	5056	20741.3	1865.64	1002	0
6_MACS_peak_28085_lociStitched	chr3	84637552	84663215	6	11666	22249.8	3400.35	1003	0
5_MACS_peak_20182_lociStitched	chr17	56553893	56587793	5	8585	24038.5	5210.43	1004	0
5_MACS_peak_32576_lociStitched	chr4	150660363	150682457	5	10746	22045.4	3230.14	1005	0
MACS_peak_23313	chr19	46070488	46077531	1	7044	20159.2	1346.62	1006	0
8_MACS_peak_13136_lociStitched	chr14	25633757	25666109	8	9804	24008.4	5198.97	1007	0
10_MACS_peak_35485_lociStitched	chr5	135167693	135184079	10	12400	20929.8	2146.57	1008	0
6_MACS_peak_36343_lociStitched	chr6	29002225	29028646	6	14473	22201.6	3453.22	1009	0
8_MACS_peak_17376_lociStitched	chr16	25026348	25060751	8	9561	24109.6	5363.43	1010	0
MACS_peak_40000	chr7	45557047	45563454	1	6408	19624.6	882.244	1011	0
10_MACS_peak_22680_lociStitched	chr19	11800196	11825015	10	12255	21734	2998.14	1012	0
3_MACS_peak_31005_lociStitched	chr4	126459616	126469231	3	6302	20404	1673.97	1013	0
1_MACS_peak_11932_lociStitched	chr13	55443613	55453504	1	9892	19572.3	854.582	1014	0
2_MACS_peak_4673_lociStitched	chr10	99260896	99266407	2	4794	19353	637.072	1015	0
8_MACS_peak_3439_lociStitched	chr10	61224600	61250403	8	13097	24530.9	5823.74	1016	0
6_MACS_peak_5514_lociStitched	chr11	12458001	12470992	6	9360	19568.3	862.602	1017	0
6_MACS_peak_27786_lociStitched	chr3	41484860	41499143	6	9229	20441.8	1759.67	1018	0
6_MACS_peak_43357_lociStitched	chr8	84902218	84929390	6	12244	23256.5	4597.5	1019	0
10_MACS_peak_33982_lociStitched	chr5	101822087	101863195	10	13935	24204.4	5553.69	1020	0
5_MACS_peak_5016_lociStitched	chr10	127652619	127669332	5	8461	21596.5	3038.42	1021	0
2_MACS_peak_28196_lociStitched	chr3	88328594	88338263	2	7062	20048.7	1529.64	1022	0
13_MACS_peak_33566_lociStitched	chr5	64363292	64402541	13	13373	24805.4	6287.69	1023	0
13_MACS_peak_2175_lociStitched	chr1	171087929	171138918	13	13905	24326.9	5812.75	1024	0
11_MACS_peak_7600_lociStitched	chr11	95258478	95308098	11	12121	25728	7219.71	1025	0
12_MACS_peak_42959_lociStitched	chr8	71494585	71534964	12	14184	25507.4	7001.72	1026	0
2_MACS_peak_6427_lociStitched	chr11	60526170	60539742	2	5025	20135.4	1635.43	1027	0
2_MACS_peak_3140_lociStitched	chr10	42269104	42278921	2	6509	19911.8	1430.34	1028	0
5_MACS_peak_24757_lociStitched	chr2	52068693	52078940	5	6656	19514.4	1033.92	1029	0
6_MACS_peak_21531_lociStitched	chr18	56649225	56679688	6	8819	21580	3116.36	1030	0
MACS_peak_42977	chr8	71589957	71594230	1	4274	19870.7	1412.65	1031	0
6_MACS_peak_9342_lociStitched	chr12	4166247	4189449	6	11337	21575.5	3125.31	1032	0
8_MACS_peak_7151_lociStitched	chr11	79634076	79672564	8	14124	24736.2	6292.79	1033	0
2_MACS_peak_16688_lociStitched	chr15	102667580	102673998	2	5566	19598	1156.52	1034	0
4_MACS_peak_1541_lociStitched	chr1	133125909	133146862	4	6728	21585.8	3145.05	1035	0
7_MACS_peak_42208_lociStitched	chr8	22416348	22435323	7	9353	22176.1	3739.97	1036	0
5_MACS_peak_15262_lociStitched	chr15	74518644	74541212	5	12862	21292.9	2881.93	1037	0
4_MACS_peak_5045_lociStitched	chr10	128091482	128106336	4	8361	20517.8	2112.24	1038	0
11_MACS_peak_13860_lociStitched	chr14	63159514	63175494	11	13725	20075.7	1692.28	1039	0
8_MACS_peak_34846_lociStitched	chr5	120490295	120526759	8	15959	23428.1	5053.91	1040	0
4_MACS_peak_839_lociStitched	chr1	74384918	74398437	4	8506	20269	1898.07	1041	0
MACS_peak_6715	chr11	69661238	69666953	1	5716	19733.3	1368.17	1042	0
2_MACS_peak_21538_lociStitched	chr18	56706554	56713539	2	4438	18925.9	562.293	1043	0
7_MACS_peak_22754_lociStitched	chr19	18600442	18632408	7	10969	22098.1	3736.83	1044	0
10_MACS_peak_30140_lociStitched	chr4	63410178	63459928	10	16094	24248.2	5890.4	1045	0
10_MACS_peak_28094_lociStitched	chr3	85970771	86026057	10	11403	23540.8	5191.36	1046	0
8_MACS_peak_44019_lociStitched	chr8	111920361	111948545	8	12339	22262.5	3914.76	1047	0
4_MACS_peak_33273_lociStitched	chr5	33015827	33034907	4	5747	20339.3	2007.22	1048	0
MACS_peak_7852	chr11	97797530	97803057	1	5528	19391.5	1060.08	1049	0
3_MACS_peak_31242_lociStitched	chr4	130908435	130924650	3	12420	21559.5	3243	1050	0
9_MACS_peak_30012_lociStitched	chr4	57271901	57302486	9	10561	22070.1	3755.84	1051	0
MACS_peak_9223	chr11	120628585	120634585	1	6001	19424.4	1163.4	1052	0
1_MACS_peak_35875_lociStitched	chr5	142664222	142670558	1	6337	19914.7	1666.37	1053	0
10_MACS_peak_32241_lociStitched	chr4	143285707	143325704	10	15597	22330.3	4087.69	1054	0
3_MACS_peak_22211_lociStitched	chr19	4043669	4060160	3	9013	20541.2	2307.09	1055	0
5_MACS_peak_42282_lociStitched	chr8	25531287	25549518	5	11512	21457.9	3239.65	1056	0
5_MACS_peak_604_lociStitched	chr1	59472174	59488922	5	8115	20270.1	2056.65	1057	0
3_MACS_peak_10831_lociStitched	chr12	110416600	110430750	3	6476	20076	1864.97	1058	0
2_MACS_peak_29855_lociStitched	chr4	46662904	46669981	2	7070	19343.6	1133.74	1059	0
8_MACS_peak_32001_lociStitched	chr4	140204883	140249523	8	12034	25052	6843.31	1060	0
5_MACS_peak_6310_lociStitched	chr11	58084516	58110714	5	7164	20764.5	2559.54	1061	0
3_MACS_peak_20593_lociStitched	chr17	83521235	83529563	3	8251	19538.3	1386.61	1062	0
11_MACS_peak_13213_lociStitched	chr14	27335321	27353240	11	11270	20343.4	2196.87	1063	0
6_MACS_peak_14973_lociStitched	chr15	39766577	39791258	6	9246	21010.9	2865.46	1064	0
MACS_peak_44896	chr9	21766173	21771010	1	4838	19013.3	875.497	1065	0
5_MACS_peak_10573_lociStitched	chr12	100167613	100204169	5	9526	22518.5	4412.31	1066	0
13_MACS_peak_14097_lociStitched	chr14	74906400	74942891	13	12032	21828.9	3736.68	1067	0
5_MACS_peak_20648_lociStitched	chr17	83951569	83972589	5	7624	20851.8	2776.74	1068	0
6_MACS_peak_19354_lociStitched	chr17	32035072	32074569	6	9056	23022.8	4964.77	1069	0
5_MACS_peak_27871_lociStitched	chr3	53451585	53479374	5	10570	20919.6	2878.94	1070	0
MACS_peak_42943	chr8	71380273	71387751	1	7479	19626	1619.73	1071	0
3_MACS_peak_43486_lociStitched	chr8	88945263	88955268	3	8303	19911	1922.96	1072	0
4_MACS_peak_40547_lociStitched	chr7	81331524	81346256	4	7424	20266.8	2284.93	1073	0
7_MACS_peak_5969_lociStitched	chr11	46059792	46073712	7	11700	20021.1	2093.57	1074	0
8_MACS_peak_828_lociStitched	chr1	74289655	74310568	8	14126	21243.4	3320.98	1075	0
MACS_peak_45236	chr9	44332374	44336532	1	4159	18782.5	869.438	1076	0
7_MACS_peak_1682_lociStitched	chr1	135234307	135261823	7	12875	21800.9	3890.76	1077	0
7_MACS_peak_1148_lociStitched	chr1	89858964	89880664	7	12326	20693.1	2812.32	1078	0
8_MACS_peak_33793_lociStitched	chr5	76909631	76955949	8	10012	22121.5	4298.31	1079	0
2_MACS_peak_7920_lociStitched	chr11	98445343	98458608	2	7791	20499.7	2686.16	1080	0
5_MACS_peak_24281_lociStitched	chr2	30469424	30496915	5	8717	21541.9	3741.53	1081	0
10_MACS_peak_19046_lociStitched	chr17	28487578	28524807	10	13244	23536.2	5755.6	1082	0
4_MACS_peak_41168_lociStitched	chr7	123209245	123225736	4	11272	20044.8	2274.11	1083	0
11_MACS_peak_1613_lociStitched	chr1	134407402	134436156	11	12843	22548.9	4778.91	1084	0
1_MACS_peak_40912_lociStitched	chr7	109517675	109522238	1	4564	18477.4	746.051	1085	0
MACS_peak_4163	chr10	80674811	80680657	1	5847	18859.8	1131.2	1086	0
7_MACS_peak_8181_lociStitched	chr11	102244715	102277392	7	13650	21968.7	4277.42	1087	0
MACS_peak_39189	chr7	27328606	27334825	1	6220	18518.3	858.222	1088	0
7_MACS_peak_45096_lociStitched	chr9	37477281	37492632	7	8460	18594.7	965.578	1089	0
5_MACS_peak_21345_lociStitched	chr18	38170261	38189904	5	8680	20354.1	2728.41	1090	0
4_MACS_peak_31730_lociStitched	chr4	136165029	136194655	4	12211	21552.9	3931.37	1091	0
7_MACS_peak_12776_lociStitched	chr13	113593779	113610042	7	9819	20026.3	2410.18	1092	0
5_MACS_peak_43031_lociStitched	chr8	72263343	72279692	5	9573	20719.1	3127.56	1093	0
10_MACS_peak_681_lociStitched	chr1	63430721	63469186	10	11623	21517.3	3934.97	1094	0
2_MACS_peak_25089_lociStitched	chr2	75655610	75661106	2	5375	18050.5	468.259	1095	0
6_MACS_peak_11210_lociStitched	chr13	20169587	20189393	6	11130	19639.6	2065.77	1096	0
MACS_peak_19863	chr17	46678976	46684984	1	6009	18748	1181.17	1097	0
13_MACS_peak_46398_lociStitched	chr9	99388877	99425934	13	15519	21856.2	4320.85	1098	0
3_MACS_peak_33130_lociStitched	chr5	28055143	28074034	3	5657	20173.7	2665.52	1099	0
5_MACS_peak_20445_lociStitched	chr17	70971209	70995036	5	8073	20286.3	2806.82	1100	0
3_MACS_peak_17970_lociStitched	chr16	84823629	84837868	3	6483	19244	1791.27	1101	0
6_MACS_peak_26791_lociStitched	chr2	166399207	166420801	6	10376	21242	3837.25	1102	0
6_MACS_peak_7045_lociStitched	chr11	77737304	77767398	6	10509	21071.8	3674.48	1103	0
2_MACS_peak_45946_lociStitched	chr9	66510140	66515676	2	5523	18373.4	994.266	1104	0
3_MACS_peak_1797_lociStitched	chr1	136948432	136958593	3	7699	19054.9	1687.74	1105	0
MACS_peak_15402	chr15	76615395	76619292	1	3898	17658.1	341.377	1106	0
3_MACS_peak_25558_lociStitched	chr2	119236368	119251854	3	7083	19582	2265.6	1107	0
4_MACS_peak_2077_lociStitched	chr1	164488871	164504462	4	9074	19705.5	2430.64	1108	0
MACS_peak_13709	chr14	55828149	55836532	1	8384	18904.5	1637.2	1109	0
6_MACS_peak_25865_lociStitched	chr2	132257020	132291620	6	8377	19978	2768	1110	0
3_MACS_peak_7130_lociStitched	chr11	79086658	79098426	3	10394	19529	2333.59	1111	0
MACS_peak_24571	chr2	32960617	32963976	1	3360	17767.1	573.045	1112	0
3_MACS_peak_46613_lociStitched	chr9	108334029	108342659	3	5397	18176.5	997.628	1113	0
8_MACS_peak_3706_lociStitched	chr10	69318458	69353633	8	8778	21980.9	4804.9	1114	0
4_MACS_peak_42129_lociStitched	chr8	13977481	13993878	4	9863	19578	2408.72	1115	0
6_MACS_peak_27680_lociStitched	chr3	33988898	34009749	6	9621	19843.9	2706.46	1116	0
6_MACS_peak_45247_lociStitched	chr9	44408961	44425418	6	9285	19598.6	2465.26	1117	0
3_MACS_peak_26604_lociStitched	chr2	164760988	164772221	3	8094	19630.8	2510.58	1118	0
4_MACS_peak_38644_lociStitched	chr7	5059830	5071592	4	6116	19162.7	2052.47	1119	0
13_MACS_peak_4886_lociStitched	chr10	121418152	121472756	13	12295	24124	7016.61	1120	0
MACS_peak_41369	chr7	127874819	127877958	1	3140	17911.8	815.198	1121	0
11_MACS_peak_5657_lociStitched	chr11	21236816	21262776	11	10267	19220.8	2149.49	1122	0
MACS_peak_16641	chr15	102210112	102215436	1	5325	18453.5	1384.24	1123	0
MACS_peak_13708	chr14	55822373	55827331	1	4959	17691.1	636.111	1124	0
7_MACS_peak_12532_lociStitched	chr13	97572261	97602624	7	11617	21627.6	4578.74	1125	0
12_MACS_peak_4815_lociStitched	chr10	117792049	117813705	12	12197	19888.9	2847.76	1126	0
5_MACS_peak_16475_lociStitched	chr15	99865195	99876618	5	9538	18961	1924.78	1127	0
12_MACS_peak_10550_lociStitched	chr12	99329775	99363924	12	13720	22155.9	5136.01	1128	0
12_MACS_peak_14467_lociStitched	chr14	122406323	122435550	12	11553	20502.7	3483.86	1129	0
6_MACS_peak_38452_lociStitched	chr6	146601714	146634841	6	6455	21237.7	4230.32	1130	0
MACS_peak_11918	chr13	55329034	55332672	1	3639	17517	511.867	1131	0
5_MACS_peak_11225_lociStitched	chr13	21169690	21182451	5	6506	18364.4	1367.98	1132	0
5_MACS_peak_30570_lociStitched	chr4	115811967	115836768	5	10486	20981.6	4005.36	1133	0
10_MACS_peak_13083_lociStitched	chr14	24133625	24154864	10	13799	20013.5	3081.78	1134	0
4_MACS_peak_35347_lociStitched	chr5	131488500	131497736	4	8935	18134.9	1208.07	1135	0
MACS_peak_39363	chr7	28807567	28810701	1	3135	17477.4	552.838	1136	0
MACS_peak_15746	chr15	80079950	80084364	1	4415	17902.3	1000.65	1137	0
8_MACS_peak_40377_lociStitched	chr7	79270273	79314029	8	12705	22748.7	5854.55	1138	0
3_MACS_peak_24133_lociStitched	chr2	29120461	29127261	3	6441	17540.6	648.04	1139	0
9_MACS_peak_8153_lociStitched	chr11	101762108	101791419	9	11471	20602.7	3710.77	1140	0
4_MACS_peak_11102_lociStitched	chr13	6631661	6649379	4	10164	19367.5	2485.84	1141	0
MACS_peak_42925	chr8	70893849	70899040	1	5192	17853.9	977.465	1142	0
MACS_peak_5176	chr11	3346893	3351448	1	4556	17633.8	786.193	1143	0
10_MACS_peak_23666_lociStitched	chr2	4994065	5046828	10	11245	23463.7	6648.14	1144	0
3_MACS_peak_14133_lociStitched	chr14	76413569	76426739	3	5788	18657.9	1855.65	1145	0
9_MACS_peak_32052_lociStitched	chr4	140946434	140977923	9	12978	21916.3	5145.3	1146	0
8_MACS_peak_3624_lociStitched	chr10	66896917	66923348	8	9879	20795.9	4041.3	1147	0
8_MACS_peak_27722_lociStitched	chr3	35717399	35733518	8	9470	18572.3	1819.84	1148	0
5_MACS_peak_19960_lociStitched	chr17	47565340	47575416	5	8836	18153.9	1406.61	1149	0
MACS_peak_41657	chr7	140965690	140972470	1	6781	17859.2	1124.8	1150	0
1_MACS_peak_5729_lociStitched	chr11	23254306	23258152	1	3847	17388.5	654.974	1151	0
4_MACS_peak_6549_lociStitched	chr11	63267023	63277545	4	6176	18154.7	1427.84	1152	0
7_MACS_peak_16440_lociStitched	chr15	99398459	99423240	7	9147	20345.2	3650.24	1153	0
8_MACS_peak_2666_lociStitched	chr10	4318789	4348062	8	10867	21202.4	4522.68	1154	0
2_MACS_peak_5410_lociStitched	chr11	6616765	6627159	2	6516	18309	1652.65	1155	0
3_MACS_peak_32002_lociStitched	chr4	140401769	140408985	3	6795	18303.4	1656.07	1156	0
3_MACS_peak_22308_lociStitched	chr19	5361520	5369096	3	6307	17758.9	1145.49	1157	0
MACS_peak_6272	chr11	55467467	55471480	1	4014	17169.2	569.846	1158	0
8_MACS_peak_26786_lociStitched	chr2	166237398	166268282	8	12902	22245.7	5673.39	1159	0
7_MACS_peak_1623_lociStitched	chr1	134490853	134504224	7	9980	18629.8	2079.19	1160	0
3_MACS_peak_35261_lociStitched	chr5	129153144	129161778	3	7699	18036.4	1486.77	1161	0
MACS_peak_19466	chr17	34026875	34033247	1	6373	17682.3	1142.5	1162	0
13_MACS_peak_23780_lociStitched	chr2	17968072	17990352	13	12678	18882.3	2363.91	1163	0
3_MACS_peak_11775_lociStitched	chr13	51631154	51653794	3	6157	18607.8	2089.67	1164	0
8_MACS_peak_20938_lociStitched	chr18	12214430	12241119	8	10738	19309.5	2802.34	1165	0
3_MACS_peak_12698_lociStitched	chr13	110017108	110022822	3	5473	17174.6	693.68	1166	0
5_MACS_peak_10553_lociStitched	chr12	99385696	99414315	5	8533	19890.2	3414.25	1167	0
MACS_peak_8571	chr11	113748078	113753043	1	4966	17452.5	987.042	1168	0
3_MACS_peak_44387_lociStitched	chr8	123064187	123083209	3	5496	19606	3142.43	1169	0
3_MACS_peak_25086_lociStitched	chr2	75628475	75637237	3	6988	17479.3	1023.4	1170	0
MACS_peak_20162	chr17	56301909	56306290	1	4382	17054.4	599.321	1171	0
9_MACS_peak_2684_lociStitched	chr10	4465715	4494073	9	8275	18761.7	2322.52	1172	0
6_MACS_peak_32703_lociStitched	chr4	153210093	153236886	6	11780	20049.2	3622.41	1173	0
7_MACS_peak_34942_lociStitched	chr5	121692381	121716799	7	8577	18792.1	2378.31	1174	0
4_MACS_peak_33187_lociStitched	chr5	30892872	30919133	4	10355	19708.9	3306.26	1175	0
MACS_peak_8561	chr11	113707377	113712611	1	5235	17474.8	1089.2	1176	0
11_MACS_peak_39691_lociStitched	chr7	35362569	35401923	11	13857	21880.8	5505.62	1177	0
1_MACS_peak_46515_lociStitched	chr9	106451309	106457828	1	6520	17272.7	899.622	1178	0
3_MACS_peak_33314_lociStitched	chr5	34633734	34651340	3	6620	18981	2637.38	1179	0
MACS_peak_42948	chr8	71402409	71407826	1	5418	17288.9	964.768	1180	0
MACS_peak_44358	chr8	122555824	122559915	1	4092	17208.8	931.93	1181	0
10_MACS_peak_37164_lociStitched	chr6	85255631	85294120	10	14379	22458.3	6196.73	1182	0
8_MACS_peak_4862_lociStitched	chr10	120160525	120174631	8	11721	17804.6	1550.25	1183	0
2_MACS_peak_11422_lociStitched	chr13	34147845	34157723	2	9824	17452.5	1199.19	1184	0
2_MACS_peak_35721_lociStitched	chr5	139196132	139201937	2	5774	17192.7	941.571	1185	0
MACS_peak_24219	chr2	30060857	30064259	1	3403	16883.4	634.813	1186	0
5_MACS_peak_23472_lociStitched	chr19	53310245	53326610	5	10806	18682.3	2438.39	1187	0
5_MACS_peak_32522_lociStitched	chr4	150040296	150061084	5	6256	19087.5	2847.96	1188	0
4_MACS_peak_39624_lociStitched	chr7	34164554	34184374	4	6922	18048.1	1821.46	1189	0
7_MACS_peak_32645_lociStitched	chr4	152086196	152108312	7	13818	19145.8	2934.79	1190	0
3_MACS_peak_35841_lociStitched	chr5	142366334	142375243	3	6421	17479.5	1268.64	1191	0
6_MACS_peak_24331_lociStitched	chr2	30918212	30943069	6	9177	19696.7	3519.75	1192	0
2_MACS_peak_16381_lociStitched	chr15	98928473	98937420	2	4736	17545.1	1401.99	1193	0
1_MACS_peak_4002_lociStitched	chr10	79704391	79711859	1	7469	17585.6	1454.77	1194	0
MACS_peak_19445	chr17	33898540	33904747	1	6208	17105.3	1012.36	1195	0
MACS_peak_19020	chr17	28325218	28331822	1	6605	17461	1378.92	1196	0
5_MACS_peak_153_lociStitched	chr1	15790564	15814718	5	8025	18064.8	1983.04	1197	0
9_MACS_peak_40572_lociStitched	chr7	82203185	82240215	9	10082	19648.1	3569.69	1198	0
3_MACS_peak_29781_lociStitched	chr4	45417681	45427461	3	8720	17603	1527.64	1199	0
MACS_peak_39979	chr7	45464585	45467740	1	3156	16605.1	531.933	1200	0
12_MACS_peak_7236_lociStitched	chr11	82822192	82862415	12	12799	20634.4	4577.38	1201	0
2_MACS_peak_22654_lociStitched	chr19	10602240	10619353	2	5536	18678.8	2633.69	1202	0
9_MACS_peak_33863_lociStitched	chr5	92097787	92129900	9	13512	19332	3291.58	1203	0
6_MACS_peak_31775_lociStitched	chr4	137370309	137389515	6	5595	17625.3	1592.18	1204	0
7_MACS_peak_17311_lociStitched	chr16	22137569	22164259	7	8984	18861.8	2829.14	1205	0
9_MACS_peak_34629_lociStitched	chr5	115996978	116030648	9	12095	20952.8	4946.12	1206	0
5_MACS_peak_9588_lociStitched	chr12	24705428	24728097	5	7858	18935.4	2949.24	1207	0
MACS_peak_13713	chr14	55849496	55856185	1	6690	16814.1	828.098	1208	0
2_MACS_peak_37542_lociStitched	chr6	100331061	100337416	2	6231	16598.6	616.435	1209	0
7_MACS_peak_44175_lociStitched	chr8	120355762	120384273	7	13999	22469.5	6506.21	1210	0
7_MACS_peak_3144_lociStitched	chr10	42463583	42478727	7	7583	17710.9	1747.62	1211	0
7_MACS_peak_30091_lociStitched	chr4	59878164	59905942	7	13908	20894.6	4969.48	1212	0
7_MACS_peak_4644_lociStitched	chr10	95879969	95894911	7	9616	17246.1	1328.34	1213	0
12_MACS_peak_14384_lociStitched	chr14	120277167	120318911	12	12419	20103.9	4191.1	1214	0
12_MACS_peak_377_lociStitched	chr1	36874730	36922196	12	10033	22014.7	6113.62	1215	0
5_MACS_peak_35920_lociStitched	chr5	143120193	143138324	5	8046	18241.6	2342.53	1216	0
MACS_peak_40438	chr7	80127369	80131409	1	4041	16753.1	866.176	1217	0
11_MACS_peak_29196_lociStitched	chr3	137928912	137978878	11	12894	22239.9	6365.67	1218	0
5_MACS_peak_22861_lociStitched	chr19	25479529	25491618	5	6741	16777.1	910.302	1219	0
3_MACS_peak_17708_lociStitched	chr16	36064064	36088353	3	4408	18340.6	2477.48	1220	0
MACS_peak_15720	chr15	79891369	79895703	1	4335	16490	627.563	1221	0
9_MACS_peak_35075_lociStitched	chr5	123024936	123059306	9	12095	20443.3	4588.4	1222	0
1_MACS_peak_46959_lociStitched	chr9	119320239	119323930	1	3692	16560	705.719	1223	0
6_MACS_peak_5196_lociStitched	chr11	3534751	3551119	6	10512	17684	1829.94	1224	0
10_MACS_peak_32438_lociStitched	chr4	149147001	149175435	10	10394	20034.6	4188.33	1225	0
5_MACS_peak_9560_lociStitched	chr12	21424454	21439413	5	10836	18060	2233.38	1226	0
11_MACS_peak_20918_lociStitched	chr18	11882985	11917955	11	14423	20782.7	4965.74	1227	0
11_MACS_peak_21910_lociStitched	chr18	75434889	75472393	11	10571	21924.8	6116.9	1228	0
14_MACS_peak_931_lociStitched	chr1	77446218	77474428	14	12316	17927.5	2127.03	1229	0
5_MACS_peak_22645_lociStitched	chr19	10266070	10290848	5	10146	19587	3791.03	1230	0
7_MACS_peak_2395_lociStitched	chr1	181844246	181866764	7	11012	18376.9	2582.81	1231	0
3_MACS_peak_39508_lociStitched	chr7	29940293	29956829	3	6912	17592.7	1807.38	1232	0
12_MACS_peak_35729_lociStitched	chr5	139255394	139301263	12	13782	21925.4	6146.45	1233	0
4_MACS_peak_45122_lociStitched	chr9	40320769	40335784	4	7434	18480.5	2726.72	1234	0
MACS_peak_19104	chr17	29006593	29010891	1	4299	16251.2	497.708	1235	0
5_MACS_peak_39945_lociStitched	chr7	45219265	45241563	5	8377	18672.3	2929.96	1236	0
MACS_peak_3930	chr10	77604343	77609439	1	5097	16598.7	861.734	1237	0
5_MACS_peak_39872_lociStitched	chr7	44853456	44867935	5	10795	18329	2619.25	1238	0
6_MACS_peak_5411_lociStitched	chr11	6882778	6901233	6	7616	18929.3	3233.32	1239	0
7_MACS_peak_18939_lociStitched	chr17	27762606	27801347	7	8361	22299.3	6620.84	1240	0
8_MACS_peak_26075_lociStitched	chr2	152010146	152049432	8	12405	20448.4	4777.18	1241	0
MACS_peak_19488	chr17	34602524	34607167	1	4644	16937.7	1269.4	1242	0
10_MACS_peak_12684_lociStitched	chr13	109628597	109646162	10	10448	18062.1	2399.38	1243	0
8_MACS_peak_8923_lociStitched	chr11	117407451	117444208	8	11310	21069.1	5429.01	1244	0
2_MACS_peak_46420_lociStitched	chr9	102688281	102694576	2	6284	16670.4	1042.45	1245	0
7_MACS_peak_24984_lociStitched	chr2	71376143	71397208	7	9922	18330.8	2755.3	1246	0
9_MACS_peak_27623_lociStitched	chr3	30998692	31023596	9	11896	18942	3386.94	1247	0
MACS_peak_27299	chr2	180253929	180258814	1	4886	16574.3	1039.53	1248	0
MACS_peak_43382	chr8	85033806	85038816	1	5011	16252.9	732.462	1249	0
12_MACS_peak_27807_lociStitched	chr3	41571382	41606389	12	16944	21616.8	6101.72	1250	0
7_MACS_peak_6820_lociStitched	chr11	71758119	71775599	7	10579	17691.5	2178.01	1251	0
4_MACS_peak_18458_lociStitched	chr17	12987772	13004859	4	7764	17626.9	2122.21	1252	0
MACS_peak_41260	chr7	126796041	126799281	1	3241	16110.3	626.94	1253	0
2_MACS_peak_33099_lociStitched	chr5	25654400	25673341	2	8392	18370.9	2890.4	1254	0
MACS_peak_39400	chr7	28968039	28974138	1	6100	16818	1338.73	1255	0
7_MACS_peak_31086_lociStitched	chr4	128973663	128998189	7	10959	18338.1	2862.18	1256	0
2_MACS_peak_47479_lociStitched	chrX	73962138	73968279	2	4669	15775	348.809	1257	0
9_MACS_peak_44639_lociStitched	chr9	7761605	7806476	9	8324	20147.1	4733.89	1258	0
10_MACS_peak_14784_lociStitched	chr15	34045507	34069791	10	11403	17792.9	2382.26	1259	0
2_MACS_peak_41973_lociStitched	chr8	10994099	11010302	2	7401	17912.4	2514.71	1260	0
4_MACS_peak_43258_lociStitched	chr8	83899355	83929966	4	7102	20341	4943.68	1261	0
6_MACS_peak_3117_lociStitched	chr10	41459810	41478378	6	8549	17663.7	2267.15	1262	0
1_MACS_peak_45533_lociStitched	chr9	57071418	57076149	1	4732	15721.6	345.836	1263	0
MACS_peak_38638	chr7	5012278	5016566	1	4289	16053.8	692.083	1264	0
9_MACS_peak_44108_lociStitched	chr8	119514409	119548252	9	10712	20725.5	5367.5	1265	0
10_MACS_peak_46849_lociStitched	chr9	114609912	114647383	10	13541	19934.6	4578.96	1266	0
2_MACS_peak_511_lociStitched	chr1	52949901	52955437	2	4527	16380.5	1041.88	1267	0
MACS_peak_18719	chr17	24876796	24882591	1	5796	16467.7	1136.4	1268	0
MACS_peak_6762	chr11	69995276	69997936	1	2661	15720.3	398.468	1269	0
2_MACS_peak_37248_lociStitched	chr6	87908997	87915105	2	6061	16313.9	1004.16	1270	0
3_MACS_peak_10695_lociStitched	chr12	104758815	104767289	3	8193	16652.3	1344.82	1271	0
5_MACS_peak_9858_lociStitched	chr12	55375547	55390414	5	9746	17397.4	2100.71	1272	0
MACS_peak_44902	chr9	21783632	21791031	1	7400	16638.9	1348.1	1273	0
MACS_peak_26622	chr2	164823796	164830485	1	6690	16366	1097	1274	0
5_MACS_peak_30978_lociStitched	chr4	126132295	126156195	5	7818	18333.7	3080.71	1275	0
9_MACS_peak_35858_lociStitched	chr5	142474811	142509881	9	12922	20123.2	4878.24	1276	0
2_MACS_peak_7579_lociStitched	chr11	94986292	95005023	2	7347	18060.4	2834	1277	0
9_MACS_peak_22067_lociStitched	chr18	82592483	82621829	9	10501	19430	4208.22	1278	0
MACS_peak_4049	chr10	80045498	80049259	1	3762	16059.8	882.331	1279	0
11_MACS_peak_10023_lociStitched	chr12	72715791	72759744	11	11227	20600.8	5445.78	1280	0
5_MACS_peak_16826_lociStitched	chr16	8654195	8672397	5	11677	18620.6	3465.66	1281	0
3_MACS_peak_14234_lociStitched	chr14	79582489	79592721	3	7156	16024.3	876.882	1282	0
4_MACS_peak_44313_lociStitched	chr8	122102347	122118722	4	6860	18511.9	3366.7	1283	0
6_MACS_peak_7610_lociStitched	chr11	95515394	95546334	6	11174	19758.3	4622.44	1284	0
MACS_peak_7837	chr11	97697530	97701443	1	3914	15470.4	338.866	1285	0
MACS_peak_19514	chr17	34950259	34953560	1	3302	15930.6	804.454	1286	0
8_MACS_peak_12733_lociStitched	chr13	112407961	112441378	8	11002	18175.5	3071.02	1287	0
4_MACS_peak_41592_lociStitched	chr7	138903730	138920141	4	7772	16690	1588.58	1288	0
9_MACS_peak_259_lociStitched	chr1	34138931	34178688	9	9391	19520.7	4420.98	1289	0
6_MACS_peak_37779_lociStitched	chr6	119402807	119422783	6	8931	18236.1	3156.21	1290	0
3_MACS_peak_19071_lociStitched	chr17	28780406	28789334	3	8119	16098.1	1024.93	1291	0
6_MACS_peak_12487_lociStitched	chr13	97195379	97215953	6	9290	18547.5	3474.95	1292	0
12_MACS_peak_2974_lociStitched	chr10	27988533	28015617	12	11677	17174	2101.72	1293	0
2_MACS_peak_28134_lociStitched	chr3	87190393	87197191	2	6766	16585.1	1530.23	1294	0
5_MACS_peak_43288_lociStitched	chr8	84127314	84150520	5	6858	19244.7	4216.53	1295	0
5_MACS_peak_12165_lociStitched	chr13	63967468	63983187	5	6748	16839.8	1815.54	1296	0
3_MACS_peak_28283_lociStitched	chr3	89314006	89340777	3	10482	18696.9	3697.08	1297	0
MACS_peak_6255	chr11	55414834	55420789	1	5956	15955.2	964.71	1298	0
9_MACS_peak_42169_lociStitched	chr8	18895359	18920432	9	9906	20321.7	5348.07	1299	0
6_MACS_peak_47006_lociStitched	chr9	120672378	120692692	6	10883	17831.6	2858.18	1300	0
5_MACS_peak_25763_lociStitched	chr2	129109654	129133932	5	5949	17567.6	2602.6	1301	0
5_MACS_peak_37457_lociStitched	chr6	94620484	94648980	5	8959	18271.6	3311.24	1302	0
10_MACS_peak_29608_lociStitched	chr4	40815719	40852814	10	11298	20955	6009.39	1303	0
MACS_peak_43723	chr8	105635515	105639035	1	3521	15764.3	853.248	1304	0
3_MACS_peak_43947_lociStitched	chr8	111054170	111062616	3	5196	17291.5	2391.06	1305	0
10_MACS_peak_41185_lociStitched	chr7	123322416	123349756	10	10899	18952.1	4054.52	1306	0
5_MACS_peak_47654_lociStitched	chrX	103427621	103449800	5	7608	15800.3	904.903	1307	0
7_MACS_peak_25684_lociStitched	chr2	122348083	122378255	7	9481	18667.4	3780.55	1308	0
6_MACS_peak_6840_lociStitched	chr11	72399451	72429640	6	8097	18886.2	4006.08	1309	0
4_MACS_peak_7623_lociStitched	chr11	95617493	95634196	4	8086	17573.2	2694.19	1310	0
7_MACS_peak_37502_lociStitched	chr6	97950977	97963471	7	9612	16082.3	1210.67	1311	0
3_MACS_peak_13005_lociStitched	chr14	20172818	20182498	3	7692	16524.7	1655.28	1312	0
2_MACS_peak_31705_lociStitched	chr4	135853861	135858113	2	3993	15300.4	435.83	1313	0
7_MACS_peak_15144_lociStitched	chr15	62078492	62099586	7	9071	18484.7	3651.37	1314	0
6_MACS_peak_43625_lociStitched	chr8	95127683	95149716	6	10780	18754.5	3932.89	1315	0
2_MACS_peak_35065_lociStitched	chr5	122986783	122995858	2	7235	15796.9	976.47	1316	0
9_MACS_peak_37550_lociStitched	chr6	100411771	100452955	9	11073	20456.1	5679.27	1317	0
7_MACS_peak_8337_lociStitched	chr11	105946101	105972888	7	9391	18713.4	3937.69	1318	0
5_MACS_peak_9_lociStitched	chr1	4800803	4819892	5	6899	16695.2	1931.81	1319	0
2_MACS_peak_17268_lociStitched	chr16	21206973	21215062	2	5817	16045.3	1301.52	1320	0
MACS_peak_44361	chr8	122571188	122577885	1	6698	16088.9	1358.82	1321	0
4_MACS_peak_15129_lociStitched	chr15	59633437	59653180	4	7146	17695.7	2971.32	1322	0
5_MACS_peak_3521_lociStitched	chr10	61906114	61932753	5	9463	17936	3212.66	1323	0
MACS_peak_19127	chr17	29089576	29095845	1	6270	15799.1	1100.21	1324	0
5_MACS_peak_43885_lociStitched	chr8	108691049	108724177	5	8105	18535.1	3859.41	1325	0
4_MACS_peak_40659_lociStitched	chr7	96198378	96214393	4	7504	16088.7	1417.33	1326	0
10_MACS_peak_6993_lociStitched	chr11	76348190	76375437	10	12564	18898.5	4228.73	1327	0
5_MACS_peak_9199_lociStitched	chr11	120474980	120490279	5	8224	17193	2528.92	1328	0
3_MACS_peak_18660_lociStitched	chr17	24513190	24531010	3	6187	17645.4	2990.2	1329	0
1_MACS_peak_11008_lociStitched	chr12	112791877	112798380	1	6504	15842.6	1196.55	1330	0
7_MACS_peak_13991_lociStitched	chr14	67879937	67894447	7	11087	16203.3	1559.83	1331	0
3_MACS_peak_35367_lociStitched	chr5	134177762	134186185	3	5798	15774.6	1132.89	1332	0
MACS_peak_41666	chr7	141006290	141012441	1	6152	15918.2	1288.63	1333	0
4_MACS_peak_5269_lociStitched	chr11	4800684	4808846	4	7475	15599.2	972.91	1334	0
5_MACS_peak_33154_lociStitched	chr5	29721611	29748464	5	6164	16391.1	1772.3	1335	0
2_MACS_peak_11420_lociStitched	chr13	34128687	34134221	2	5222	15362.4	749.304	1336	0
6_MACS_peak_26253_lociStitched	chr2	154645712	154678812	6	7919	18013	3422.54	1337	0
1_MACS_peak_28637_lociStitched	chr3	101161424	101168021	1	6598	16206.2	1616.92	1338	0
9_MACS_peak_14956_lociStitched	chr15	38444928	38474065	9	11796	18452.5	3878.13	1339	0
5_MACS_peak_12614_lociStitched	chr13	100720926	100731642	5	8687	15865	1291.28	1340	0
MACS_peak_43368	chr8	84974763	84979154	1	4392	15413.7	843.95	1341	0
4_MACS_peak_26242_lociStitched	chr2	154563484	154578097	4	7304	16942.3	2380.46	1342	0
6_MACS_peak_1075_lociStitched	chr1	87672436	87689562	6	6907	16703	2142.46	1343	0
MACS_peak_32342	chr4	148148779	148155162	1	6384	15789	1229.37	1344	0
MACS_peak_28223	chr3	88551500	88554929	1	3430	15213.1	675.17	1345	0
7_MACS_peak_6221_lociStitched	chr11	55013688	55034105	7	9099	16942	2405.12	1346	0
MACS_peak_45616	chr9	58246635	58251073	1	4439	15305.8	779.313	1347	0
MACS_peak_4276	chr10	81292801	81300960	1	8160	16056.1	1537.97	1348	0
9_MACS_peak_33881_lociStitched	chr5	92488024	92504199	9	11864	16369.1	1863.36	1349	0
12_MACS_peak_13095_lociStitched	chr14	24206754	24239301	12	14465	18929.3	4426.39	1350	0
5_MACS_peak_1564_lociStitched	chr1	133490851	133507236	5	6717	16629.1	2128.41	1351	0
8_MACS_peak_46870_lociStitched	chr9	114752425	114786218	8	9896	20073	5575.85	1352	0
1_MACS_peak_37029_lociStitched	chr6	72898394	72902523	1	4130	14885	390.19	1353	0
3_MACS_peak_33041_lociStitched	chr5	24382371	24394944	3	8841	16307.2	1836.92	1354	0
6_MACS_peak_12923_lociStitched	chr14	12104411	12114973	6	8147	16313	1845.18	1355	0
2_MACS_peak_22408_lociStitched	chr19	6116028	6122980	2	6389	15521.7	1056.01	1356	0
9_MACS_peak_811_lociStitched	chr1	74082239	74113704	9	12206	19033.2	4578.16	1357	0
7_MACS_peak_33905_lociStitched	chr5	92893213	92928323	7	11234	18815.4	4374.71	1358	0
MACS_peak_27335	chr2	180739272	180742176	1	2905	14974.5	537.821	1359	0
2_MACS_peak_34616_lociStitched	chr5	115841711	115855835	2	6236	17071.7	2644.01	1360	0
5_MACS_peak_27561_lociStitched	chr3	27142013	27160340	5	6715	16179.1	1757.56	1361	0
1_MACS_peak_11395_lociStitched	chr13	29983496	29987048	1	3553	14700.3	282.029	1362	0
6_MACS_peak_10916_lociStitched	chr12	110965292	110993351	6	8385	18392.7	4009.63	1363	0
1_MACS_peak_6099_lociStitched	chr11	51854908	51859479	1	4572	15037.2	655.024	1364	0
4_MACS_peak_1210_lociStitched	chr1	92429883	92442366	4	7194	16272.8	1892.42	1365	0
4_MACS_peak_27092_lociStitched	chr2	170517494	170535405	4	7717	17137.2	2761.88	1366	0
6_MACS_peak_35563_lociStitched	chr5	136096418	136122824	6	9343	19096.8	4724.03	1367	0
3_MACS_peak_28201_lociStitched	chr3	88394107	88416178	3	5620	16961.6	2595.55	1368	0
3_MACS_peak_31739_lociStitched	chr4	136451720	136464249	3	5256	16111	1755.31	1369	0
2_MACS_peak_4627_lociStitched	chr10	95508008	95516056	2	4468	15180.1	838.602	1370	0
9_MACS_peak_8844_lociStitched	chr11	116880627	116906464	9	10647	17793.9	3480.24	1371	0
4_MACS_peak_1594_lociStitched	chr1	134082690	134102230	4	10151	18109.7	3798.58	1372	0
13_MACS_peak_27656_lociStitched	chr3	32742698	32765961	13	11898	17551.9	3247.51	1373	0
3_MACS_peak_22544_lociStitched	chr19	7578776	7586311	3	6985	15649.4	1348.01	1374	0
7_MACS_peak_26869_lociStitched	chr2	167298602	167325313	7	9614	18502.7	4223.01	1375	0
12_MACS_peak_44214_lociStitched	chr8	120555928	120586022	12	14918	18730.5	4453.91	1376	0
MACS_peak_32674	chr4	152324040	152328459	1	4420	14631.8	362.358	1377	0
5_MACS_peak_13372_lociStitched	chr14	34540710	34555684	5	4892	16887.7	2620.45	1378	0
2_MACS_peak_43388_lociStitched	chr8	85070320	85075476	2	5137	14745.1	485.18	1379	0
4_MACS_peak_3972_lociStitched	chr10	78351527	78372962	4	8378	16970.1	2732.96	1380	0
10_MACS_peak_35090_lociStitched	chr5	123363286	123382428	10	10331	16837.3	2607.14	1381	0
MACS_peak_35674	chr5	137781737	137786883	1	5147	14856	628.841	1382	0
4_MACS_peak_40738_lociStitched	chr7	99348730	99361584	4	8979	16207.6	1983.37	1383	0
7_MACS_peak_30199_lociStitched	chr4	83254384	83273877	7	9597	16767.9	2553.58	1384	0
5_MACS_peak_28681_lociStitched	chr3	101701015	101716995	5	8654	16472.2	2267.56	1385	0
6_MACS_peak_13803_lociStitched	chr14	60715277	60741302	6	7427	17163.5	2959.04	1386	0
6_MACS_peak_12883_lociStitched	chr14	8040702	8056557	6	8560	15810.6	1607.7	1387	0
8_MACS_peak_34827_lociStitched	chr5	119705827	119722489	8	11461	15847.2	1647.87	1388	0
11_MACS_peak_8136_lociStitched	chr11	101639343	101681301	11	12400	19032.1	4837.76	1389	0
5_MACS_peak_34445_lociStitched	chr5	114540865	114571866	5	8002	18340.2	4154.13	1390	0
9_MACS_peak_17638_lociStitched	chr16	33868925	33893038	9	11814	17530.2	3346.88	1391	0
1_MACS_peak_28816_lociStitched	chr3	107330514	107334704	1	4191	14843.1	661.601	1392	0
2_MACS_peak_29447_lociStitched	chr4	11146631	11157466	2	6615	15848.4	1676.17	1393	0
4_MACS_peak_34731_lociStitched	chr5	118031087	118041216	4	7180	15275.5	1133.44	1394	0
3_MACS_peak_31973_lociStitched	chr4	139960037	139979442	3	10415	17819.6	3690.83	1395	0
3_MACS_peak_38988_lociStitched	chr7	24081385	24100887	3	7222	15580.1	1460.7	1396	0
5_MACS_peak_15196_lociStitched	chr15	73182241	73202630	5	6363	16239.8	2122.49	1397	0
3_MACS_peak_32732_lociStitched	chr4	154080448	154106393	3	7563	18900.9	4784.26	1398	0
8_MACS_peak_25515_lociStitched	chr2	118531902	118552246	8	12363	16924.2	2823.75	1399	0
3_MACS_peak_8788_lociStitched	chr11	116318926	116333109	3	8382	16401.2	2317.5	1400	0
7_MACS_peak_8122_lociStitched	chr11	101568899	101590870	7	8562	17126.4	3049.57	1401	0
2_MACS_peak_45058_lociStitched	chr9	35108526	35114704	2	6151	15499.4	1422.79	1402	0
7_MACS_peak_45072_lociStitched	chr9	36792493	36806449	7	8708	15524.7	1448.63	1403	0
11_MACS_peak_18083_lociStitched	chr16	91827524	91863851	11	12776	19322.3	5252.88	1404	0
MACS_peak_7713	chr11	96820525	96828153	1	7629	15006.6	974.858	1405	0
1_MACS_peak_17430_lociStitched	chr16	30202409	30207638	1	5230	15442.3	1431.7	1406	0
5_MACS_peak_16408_lociStitched	chr15	99110316	99130228	5	7359	15899.7	1953.37	1407	0
3_MACS_peak_14878_lociStitched	chr15	36927893	36940208	3	8031	16584.6	2639.1	1408	0
7_MACS_peak_1705_lociStitched	chr1	135615391	135639069	7	9866	17052.9	3168.12	1409	0
2_MACS_peak_17156_lociStitched	chr16	18246505	18251533	2	4984	14499.2	622.466	1410	0
6_MACS_peak_24107_lociStitched	chr2	28504526	28527099	6	11250	18044.9	4169.23	1411	0
3_MACS_peak_19085_lociStitched	chr17	28926434	28932767	3	6042	15412.6	1554.12	1412	0
6_MACS_peak_24998_lociStitched	chr2	71647571	71658936	6	7460	15331.4	1474.04	1413	0
10_MACS_peak_44151_lociStitched	chr8	119912249	119956875	10	7813	21237.5	7381.14	1414	0
5_MACS_peak_27830_lociStitched	chr3	51339682	51361426	5	6282	16081.9	2235.28	1415	0
6_MACS_peak_27531_lociStitched	chr3	22104886	22124671	6	6910	15936.8	2099.19	1416	0
9_MACS_peak_12757_lociStitched	chr13	112750984	112799400	9	10482	19434.2	5601.73	1417	0
MACS_peak_24539	chr2	32711274	32715841	1	4568	14643.2	816.123	1418	0
9_MACS_peak_37843_lociStitched	chr6	120893611	120917073	9	11541	17214.1	3392.61	1419	0
9_MACS_peak_31474_lociStitched	chr4	133704635	133734510	9	10559	18803.3	4992.11	1420	0
5_MACS_peak_22458_lociStitched	chr19	6507358	6541474	5	6756	18501.1	4690.95	1421	0
5_MACS_peak_47260_lociStitched	chrX	13229796	13244031	5	6626	14663.5	858.37	1422	0
5_MACS_peak_44433_lociStitched	chr8	123797183	123827195	5	8981	19717.9	5936.37	1423	0
MACS_peak_41733	chr7	141466540	141470650	1	4111	14223.1	446.757	1424	0
9_MACS_peak_23884_lociStitched	chr2	20752596	20781170	9	12239	18281.6	4506.12	1425	0
6_MACS_peak_20551_lociStitched	chr17	80482315	80502025	6	7233	16688.5	2924.96	1426	0
4_MACS_peak_17344_lociStitched	chr16	22503290	22519148	4	7810	16401.9	2641.94	1427	0
4_MACS_peak_31331_lociStitched	chr4	132731975	132749361	4	7209	16029.9	2277.57	1428	0
8_MACS_peak_35215_lociStitched	chr5	125490817	125521900	8	8611	17922.5	4189.99	1429	0
4_MACS_peak_35140_lociStitched	chr5	124443970	124454242	4	6845	14599.6	869.011	1430	0
MACS_peak_9159	chr11	120163907	120170639	1	6733	14910.7	1188.2	1431	0
MACS_peak_6793	chr11	70668195	70672244	1	4050	14838.8	1120.76	1432	0
2_MACS_peak_29649_lociStitched	chr4	41270602	41285074	2	4018	15900.4	2199.74	1433	0
MACS_peak_24234	chr2	30132306	30137928	1	5623	14595.3	925.381	1434	0
MACS_peak_39586	chr7	30585922	30590892	1	4971	14436.4	775.817	1435	0
1_MACS_peak_29116_lociStitched	chr3	135437289	135440969	1	3681	14121.6	461.104	1436	0
3_MACS_peak_36063_lociStitched	chr5	146824322	146835499	3	5346	14875.5	1218.29	1437	0
4_MACS_peak_37288_lociStitched	chr6	88832374	88844548	4	7379	15559.6	1905.23	1438	0
3_MACS_peak_40542_lociStitched	chr7	81202810	81219716	3	6550	16371.8	2720.18	1439	0
MACS_peak_39083	chr7	25266258	25273927	1	7670	15042	1395.76	1440	0
2_MACS_peak_43839_lociStitched	chr8	107040344	107053015	2	4148	16102.3	2458.17	1441	0
8_MACS_peak_23651_lociStitched	chr2	4571958	4600233	8	9204	17216.6	3576.79	1442	0
4_MACS_peak_38802_lociStitched	chr7	16869561	16886378	4	8123	15382.5	1745.6	1443	0
1_MACS_peak_6535_lociStitched	chr11	62601618	62606357	1	4740	14610.3	980.025	1444	0
6_MACS_peak_44185_lociStitched	chr8	120406952	120440012	6	9355	18920.2	5292.91	1445	0
4_MACS_peak_11496_lociStitched	chr13	38652435	38666353	4	5778	15020.3	1393.19	1446	0
6_MACS_peak_19995_lociStitched	chr17	47872926	47904817	6	10777	18066.3	4439.23	1447	0
9_MACS_peak_41804_lociStitched	chr7	144446583	144474854	9	8941	18226.3	4599.69	1448	0
1_MACS_peak_29592_lociStitched	chr4	40267422	40270503	1	3082	14431.1	810.303	1449	0
9_MACS_peak_8371_lociStitched	chr11	106542891	106576996	9	10720	18208.7	4600.76	1450	0
8_MACS_peak_32161_lociStitched	chr4	141672018	141695576	8	10804	15800.4	2193.25	1451	0
7_MACS_peak_3678_lociStitched	chr10	68090718	68118867	7	10632	18125.1	4520.73	1452	0
8_MACS_peak_40505_lociStitched	chr7	80822954	80847506	8	8293	16118.4	2514.12	1453	0
5_MACS_peak_45852_lociStitched	chr9	64242763	64272970	5	6944	16021.8	2419.58	1454	0
2_MACS_peak_2279_lociStitched	chr1	178316230	178321649	2	3969	14867	1301.64	1455	0
7_MACS_peak_24257_lociStitched	chr2	30334620	30356838	7	9666	16185.8	2632.83	1456	0
4_MACS_peak_37266_lociStitched	chr6	88100519	88108706	4	5907	14540.1	990.627	1457	0
5_MACS_peak_16273_lociStitched	chr15	97033421	97060623	5	8115	16685.7	3136.39	1458	0
3_MACS_peak_40064_lociStitched	chr7	46601214	46615060	3	6968	15666.7	2119.82	1459	0
2_MACS_peak_38844_lociStitched	chr7	19000407	19007751	2	6172	14399.4	876.139	1460	0
10_MACS_peak_3318_lociStitched	chr10	59524661	59561912	10	10559	17429.7	3907.63	1461	0
4_MACS_peak_12510_lociStitched	chr13	97432261	97442949	4	8161	15240	1719.7	1462	0
5_MACS_peak_47455_lociStitched	chrX	73669466	73691503	5	10145	14696.5	1176.78	1463	0
9_MACS_peak_7377_lociStitched	chr11	88158694	88193982	9	10051	17517	3998.13	1464	0
MACS_peak_40024	chr7	45716555	45722316	1	5762	14695.2	1176.97	1465	0
7_MACS_peak_34695_lociStitched	chr5	117291834	117325292	7	10812	16625.3	3118.29	1466	0
1_MACS_peak_18256_lociStitched	chr17	4993468	4997130	1	3663	13628.9	140.987	1467	0
3_MACS_peak_17498_lociStitched	chr16	31298221	31311819	3	6406	15014.9	1528.42	1468	0
4_MACS_peak_35129_lociStitched	chr5	124338414	124355063	4	7336	15240.5	1756.47	1469	0
2_MACS_peak_42452_lociStitched	chr8	34804650	34814888	2	6996	15071.4	1589.96	1470	0
2_MACS_peak_20491_lociStitched	chr17	74524936	74531008	2	3998	13921.3	447.506	1471	0
3_MACS_peak_15683_lociStitched	chr15	79515769	79525032	3	6591	14591.1	1130.09	1472	0
7_MACS_peak_36776_lociStitched	chr6	51532283	51554694	7	10898	16086.6	2635.53	1473	0
10_MACS_peak_40215_lociStitched	chr7	64011662	64059914	10	10960	19836.4	6388.56	1474	0
14_MACS_peak_24858_lociStitched	chr2	60021073	60054105	14	11154	17457.4	4016.69	1475	0
5_MACS_peak_46540_lociStitched	chr9	107277350	107290436	5	8684	15845.8	2405.21	1476	0
4_MACS_peak_28066_lociStitched	chr3	84178479	84194668	4	7840	16103.2	2663.09	1477	0
3_MACS_peak_39530_lociStitched	chr7	30085278	30099670	3	6251	14809.4	1377.31	1478	0
4_MACS_peak_1344_lociStitched	chr1	119485493	119499861	4	7427	15332.1	1923.88	1479	0
7_MACS_peak_29811_lociStitched	chr4	45800528	45820196	7	8704	16853.5	3453.7	1480	0
3_MACS_peak_16062_lociStitched	chr15	85861871	85876127	3	11703	15419.3	2034.33	1481	0
3_MACS_peak_44426_lociStitched	chr8	123715268	123723588	3	8278	15775.6	2399.49	1482	0
5_MACS_peak_45296_lociStitched	chr9	45347384	45373921	5	10836	16904.1	3532.07	1483	0
MACS_peak_22432	chr19	6305458	6309398	1	3941	14082.3	715.11	1484	0
9_MACS_peak_38468_lociStitched	chr6	147054449	147080968	9	9545	16147.4	2803.06	1485	0
1_MACS_peak_14289_lociStitched	chr14	100283154	100287231	1	4078	13589.5	270.713	1486	0
4_MACS_peak_4425_lociStitched	chr10	84411381	84429179	4	6254	15559	2255.01	1487	0
4_MACS_peak_9063_lociStitched	chr11	118466701	118486602	4	10040	16161.6	2861.76	1488	0
3_MACS_peak_37962_lociStitched	chr6	124744415	124768375	3	6788	17145.8	3850.37	1489	0
2_MACS_peak_24202_lociStitched	chr2	29880146	29893176	2	5479	15137	1868.5	1490	0
8_MACS_peak_46705_lociStitched	chr9	109892786	109909525	8	8816	15972.4	2710.04	1491	0
MACS_peak_44871	chr9	21722010	21726975	1	4966	14271.4	1013.36	1492	0
5_MACS_peak_14221_lociStitched	chr14	79273679	79286517	5	9173	14981.9	1725.43	1493	0
5_MACS_peak_31950_lociStitched	chr4	139480458	139501191	5	10791	16022.5	2769.93	1494	0
8_MACS_peak_10041_lociStitched	chr12	73069151	73095261	8	9541	15525	2274.18	1495	0
5_MACS_peak_8626_lociStitched	chr11	115096169	115105485	5	7766	15106.8	1870.65	1496	0
10_MACS_peak_11464_lociStitched	chr13	37830734	37858562	10	10719	17501	4268.82	1497	0
4_MACS_peak_39656_lociStitched	chr7	34653477	34671281	4	6942	15140.5	1912.15	1498	0
MACS_peak_4097	chr10	80291722	80295343	1	3622	13804	585.878	1499	0
6_MACS_peak_47749_lociStitched	chrX	144308219	144320040	6	7350	13828.2	620.602	1500	0
5_MACS_peak_16344_lociStitched	chr15	98527009	98547267	5	8177	15475.1	2268.9	1501	0
MACS_peak_23798	chr2	18054847	18058364	1	3518	13605.5	399.883	1502	0
7_MACS_peak_34058_lociStitched	chr5	104432667	104447185	7	7993	15139.4	1935.25	1503	0
3_MACS_peak_34805_lociStitched	chr5	119582437	119590504	3	7927	14015.6	821.221	1504	0
2_MACS_peak_41606_lociStitched	chr7	139362149	139369102	2	5405	14251.6	1062.42	1505	0
5_MACS_peak_18983_lociStitched	chr17	28128200	28155790	5	8834	17218.9	4039.18	1506	0
MACS_peak_13665	chr14	55084556	55089164	1	4609	14201.4	1028.97	1507	0
4_MACS_peak_16920_lociStitched	chr16	10947467	10961372	4	8348	15524.9	2363.85	1508	0
3_MACS_peak_40649_lociStitched	chr7	92666337	92676016	3	4881	14009.4	853.688	1509	0
6_MACS_peak_39336_lociStitched	chr7	28653660	28678507	6	8632	16317	3180.42	1510	0
5_MACS_peak_17502_lociStitched	chr16	31324888	31359959	5	8620	17710.9	4576.77	1511	0
9_MACS_peak_36933_lociStitched	chr6	67205451	67241633	9	8876	17074.3	3961.93	1512	0
5_MACS_peak_9300_lociStitched	chr12	3424192	3438669	5	5404	14479.9	1368.08	1513	0
2_MACS_peak_37036_lociStitched	chr6	72955386	72961901	2	5263	14516.1	1404.63	1514	0
8_MACS_peak_17440_lociStitched	chr16	30540144	30573679	8	10145	17401.3	4295.83	1515	0
MACS_peak_38574	chr7	4122035	4126502	1	4468	14331.5	1231.11	1516	0
MACS_peak_40436	chr7	80113025	80117044	1	4020	14056.5	964.158	1517	0
3_MACS_peak_14639_lociStitched	chr15	12031416	12040413	3	6194	14346.6	1255.08	1518	0
4_MACS_peak_19397_lociStitched	chr17	32870683	32880834	4	7810	14483.4	1395.76	1519	0
MACS_peak_8986	chr11	117846822	117850184	1	3363	14062.6	977.333	1520	0
4_MACS_peak_17436_lociStitched	chr16	30499084	30523574	4	7566	16719.3	3693.09	1521	0
10_MACS_peak_30180_lociStitched	chr4	82383199	82406078	10	9076	15319.8	2294.76	1522	0
6_MACS_peak_26324_lociStitched	chr2	156194438	156205152	6	8420	14393.2	1388.53	1523	0
4_MACS_peak_4201_lociStitched	chr10	80892725	80907922	4	8160	15425	2431.52	1524	0
8_MACS_peak_21864_lociStitched	chr18	75193194	75224401	8	9780	17441.6	4468.84	1525	0
7_MACS_peak_7010_lociStitched	chr11	76475091	76501712	7	11876	17247.7	4275.33	1526	0
12_MACS_peak_15832_lociStitched	chr15	81693887	81726619	12	12082	17822.6	4854.16	1527	0
MACS_peak_4066	chr10	80136212	80140058	1	3847	13422.2	453.828	1528	0
2_MACS_peak_15908_lociStitched	chr15	82898375	82905217	2	5956	13935.8	977.722	1529	0
5_MACS_peak_7882_lociStitched	chr11	97975847	97989017	5	10431	15266.7	2327.14	1530	0
1_MACS_peak_34091_lociStitched	chr5	105698031	105702269	1	4239	13206.5	280.556	1531	0
6_MACS_peak_10565_lociStitched	chr12	100108000	100138784	6	7565	17254.4	4337.47	1532	0
7_MACS_peak_28187_lociStitched	chr3	88274450	88289231	7	9147	14624.3	1726.42	1533	0
1_MACS_peak_27922_lociStitched	chr3	61361835	61365949	1	4115	13317.8	440.198	1534	0
2_MACS_peak_31888_lociStitched	chr4	138495908	138501358	2	5398	13598.8	722.125	1535	0
2_MACS_peak_41943_lociStitched	chr8	4675353	4679427	2	3848	14081.8	1225.46	1536	0
2_MACS_peak_6562_lociStitched	chr11	63951451	63958542	2	5916	14371.3	1526.69	1537	0
3_MACS_peak_19623_lociStitched	chr17	35887126	35893795	3	5019	13666.1	826.289	1538	0
3_MACS_peak_16004_lociStitched	chr15	84230975	84240123	3	5751	14549	1710.68	1539	0
15_MACS_peak_16246_lociStitched	chr15	96566322	96602574	15	14109	18727.8	5901.83	1540	0
MACS_peak_28213	chr3	88508872	88512666	1	3795	13508.5	684.817	1541	0
8_MACS_peak_11751_lociStitched	chr13	51048639	51090960	8	10374	17660.6	4837.29	1542	0
5_MACS_peak_7803_lociStitched	chr11	97489450	97513633	5	7406	16074.4	3252.61	1543	0
2_MACS_peak_43266_lociStitched	chr8	83996374	84005505	2	6193	14568.5	1765.94	1544	0
2_MACS_peak_37300_lociStitched	chr6	89284957	89292531	2	6719	13605.2	805.874	1545	0
MACS_peak_39176	chr7	27255926	27260433	1	4508	13771.6	973.061	1546	0
8_MACS_peak_43866_lociStitched	chr8	107399206	107417285	8	11340	16370.5	3576.03	1547	0
4_MACS_peak_38606_lociStitched	chr7	4692402	4707796	4	9071	15317	2524.62	1548	0
7_MACS_peak_13127_lociStitched	chr14	25573935	25608820	7	11337	18182.1	5389.73	1549	0
6_MACS_peak_3613_lociStitched	chr10	63348325	63369927	6	8352	15778.1	2991.88	1550	0
4_MACS_peak_8663_lociStitched	chr11	115393233	115414412	4	7348	15985.9	3206.5	1551	0
6_MACS_peak_25057_lociStitched	chr2	73019519	73049309	6	8060	16295.1	3524.16	1552	0
6_MACS_peak_5018_lociStitched	chr10	127733509	127750836	6	9573	15377.7	2609.45	1553	0
7_MACS_peak_36035_lociStitched	chr5	145207525	145224071	7	7639	15106.5	2339.6	1554	0
MACS_peak_8017	chr11	100374949	100379910	1	4962	13684.4	938.125	1555	0
9_MACS_peak_1856_lociStitched	chr1	152779278	152818458	9	11137	18661.4	5916.18	1556	0
6_MACS_peak_44073_lociStitched	chr8	117332945	117346449	6	10925	15498.5	2753.47	1557	0
2_MACS_peak_21797_lociStitched	chr18	67770714	67779250	2	4468	14236.3	1497.21	1558	0
MACS_peak_38915	chr7	19571148	19574573	1	3426	13340.4	610.678	1559	0
MACS_peak_39573	chr7	30464517	30468402	1	3886	13453.8	729.215	1560	0
5_MACS_peak_4903_lociStitched	chr10	121595398	121628887	5	5589	15970.9	3251.78	1561	0
6_MACS_peak_33733_lociStitched	chr5	74061020	74079616	6	7980	14841.5	2125.52	1562	0
7_MACS_peak_30656_lociStitched	chr4	117272443	117290325	7	10831	15822	3109.68	1563	0
MACS_peak_17247	chr16	20713110	20719000	1	5891	13491	779.247	1564	0
9_MACS_peak_1550_lociStitched	chr1	133366692	133415459	9	12951	21072.2	8363.54	1565	0
9_MACS_peak_20340_lociStitched	chr17	66345491	66379660	9	9246	17029.8	4332.63	1566	0
1_MACS_peak_30468_lociStitched	chr4	106907099	106912865	1	5767	13555.9	866.63	1567	0
2_MACS_peak_6388_lociStitched	chr11	60104710	60116136	2	5199	14689.3	2006.41	1568	0
8_MACS_peak_23087_lociStitched	chr19	41444023	41458124	8	9819	15168.4	2493.06	1569	0
MACS_peak_42862	chr8	70606834	70610901	1	4068	13559	895.147	1570	0
9_MACS_peak_43692_lociStitched	chr8	105226821	105238154	9	10139	14476.8	1822.35	1571	0
5_MACS_peak_1513_lociStitched	chr1	132977000	132985890	5	8440	14128	1473.96	1572	0
1_MACS_peak_27797_lociStitched	chr3	41555004	41558302	1	3299	13105.6	454.135	1573	0
MACS_peak_16647	chr15	102247241	102251509	1	4269	13322.6	672.637	1574	0
2_MACS_peak_16170_lociStitched	chr15	89474603	89481215	2	5735	13587	944.194	1575	0
5_MACS_peak_32515_lociStitched	chr4	149990135	150007361	5	8073	15391.4	2754.44	1576	0
1_MACS_peak_18218_lociStitched	chr16	96080990	96084672	1	3683	13130.4	494.861	1577	0
6_MACS_peak_22533_lociStitched	chr19	7368566	7387085	6	6300	14843	2220.43	1578	0
1_MACS_peak_136_lociStitched	chr1	13372079	13374950	1	2872	12755.6	139.244	1579	0
2_MACS_peak_6932_lociStitched	chr11	75458829	75464233	2	5230	13712.6	1106.2	1580	0
9_MACS_peak_46370_lociStitched	chr9	99129863	99155166	9	8715	14921.2	2322.82	1581	0
3_MACS_peak_12234_lociStitched	chr13	67415877	67428929	3	5158	14170.6	1579.29	1582	0
4_MACS_peak_9547_lociStitched	chr12	21159337	21187253	4	8649	17344.2	4762.47	1583	0
7_MACS_peak_6117_lociStitched	chr11	52259762	52278176	7	12105	15289.1	2712.38	1584	0
5_MACS_peak_30325_lociStitched	chr4	98728137	98741422	5	8674	14537.8	1968.84	1585	0
8_MACS_peak_29988_lociStitched	chr4	56892190	56914993	8	10890	15483.2	2930.19	1586	0
4_MACS_peak_18044_lociStitched	chr16	91219870	91230553	4	8439	14002.2	1449.68	1587	0
3_MACS_peak_40355_lociStitched	chr7	78894998	78919104	3	5922	15801.5	3256.72	1588	0
1_MACS_peak_4618_lociStitched	chr10	95414025	95417949	1	3925	12959	420.653	1589	0
9_MACS_peak_18016_lociStitched	chr16	90290822	90315189	9	9794	14776.1	2246.64	1590	0
11_MACS_peak_19027_lociStitched	chr17	28362201	28421712	11	10613	20162.3	7635.26	1591	0
1_MACS_peak_13977_lociStitched	chr14	67712494	67716970	1	4477	13121.8	599.784	1592	0
7_MACS_peak_10721_lociStitched	chr12	105039446	105086432	7	8728	18601.8	6084.69	1593	0
7_MACS_peak_34958_lociStitched	chr5	122049271	122072938	7	10737	16081.7	3580.82	1594	0
MACS_peak_43380	chr8	85023092	85027782	1	4691	13632.9	1132.63	1595	0
2_MACS_peak_26080_lociStitched	chr2	152090860	152096389	2	4738	13201.6	707.159	1596	0
3_MACS_peak_24099_lociStitched	chr2	28464152	28471925	3	6725	13429.4	942.088	1597	0
MACS_peak_45238	chr9	44343001	44349561	1	6561	13648.1	1173.58	1598	0
9_MACS_peak_14424_lociStitched	chr14	121290717	121330630	9	9202	18344	5871.2	1599	0
MACS_peak_19615	chr17	35834666	35840091	1	5426	13455.1	988.977	1600	0
3_MACS_peak_3966_lociStitched	chr10	78257664	78273631	3	6429	15056.9	2594.64	1601	0
3_MACS_peak_43591_lociStitched	chr8	94181925	94192202	3	7406	14787.6	2329.8	1602	0
3_MACS_peak_23706_lociStitched	chr2	5945888	5959367	3	5901	14266.2	1810.23	1603	0
MACS_peak_19793	chr17	45625710	45632216	1	6507	13469.4	1028.6	1604	0
7_MACS_peak_6234_lociStitched	chr11	55112925	55159669	7	7358	18833.2	6394.58	1605	0
9_MACS_peak_40313_lociStitched	chr7	73516652	73538607	9	8566	15329	2900.26	1606	0
MACS_peak_22485	chr19	6950277	6953501	1	3225	13157.1	733.138	1607	0
3_MACS_peak_40786_lociStitched	chr7	100907916	100927068	3	7858	15193.3	2773.21	1608	0
MACS_peak_11921	chr13	55335284	55339916	1	4633	12940.4	529.901	1609	0
1_MACS_peak_7760_lociStitched	chr11	97186534	97190010	1	3477	12970.7	561.026	1610	0
MACS_peak_4294	chr10	81354190	81358467	1	4278	13285.6	886.194	1611	0
3_MACS_peak_19911_lociStitched	chr17	47132873	47142180	3	5674	13365.8	969.789	1612	0
MACS_peak_23304	chr19	46035846	46040893	1	5048	13038.9	649.044	1613	0
MACS_peak_40021	chr7	45705023	45709121	1	4099	13302.1	922.05	1614	0
MACS_peak_42975	chr8	71567122	71571624	1	4503	13413.3	1035.01	1615	0
4_MACS_peak_47470_lociStitched	chrX	73814761	73825521	4	7005	13016.4	642.372	1616	0
7_MACS_peak_9508_lociStitched	chr12	17725769	17747976	7	10150	15069.7	2709.25	1617	0
MACS_peak_39150	chr7	27177872	27182223	1	4352	13194.4	842.354	1618	0
5_MACS_peak_31556_lociStitched	chr4	134374284	134403128	5	8817	14603.7	2255.6	1619	0
8_MACS_peak_36585_lociStitched	chr6	39325717	39375130	8	9200	19651.6	7327.95	1620	0
7_MACS_peak_45703_lociStitched	chr9	61296593	61324948	7	10329	16119.8	3796.73	1621	0
3_MACS_peak_41105_lociStitched	chr7	118841745	118853357	3	7040	14388.4	2065.77	1622	0
6_MACS_peak_34439_lociStitched	chr5	114482138	114518341	6	9087	17478.8	5158.93	1623	0
7_MACS_peak_9377_lociStitched	chr12	4891801	4914802	7	6488	13710.9	1396.16	1624	0
9_MACS_peak_15462_lociStitched	chr15	77098584	77116780	9	9118	14649.6	2340.01	1625	0
2_MACS_peak_47469_lociStitched	chrX	73794122	73800388	2	6045	12661.1	354.029	1626	0
7_MACS_peak_38132_lociStitched	chr6	128315689	128340281	7	9545	15079.8	2773.98	1627	0
5_MACS_peak_25925_lociStitched	chr2	143908997	143926854	5	6176	13891	1591.06	1628	0
8_MACS_peak_38562_lociStitched	chr7	3569826	3595740	8	8664	15475.8	3177.06	1629	0
4_MACS_peak_34541_lociStitched	chr5	115260266	115276899	4	5276	14227.9	1936.08	1630	0
5_MACS_peak_3855_lociStitched	chr10	76435892	76447677	5	7687	14015.9	1731.22	1631	0
2_MACS_peak_44415_lociStitched	chr8	123445454	123455184	2	5626	14443.2	2164.93	1632	0
MACS_peak_4261	chr10	81189626	81193659	1	4034	12656.8	384.748	1633	0
2_MACS_peak_26469_lociStitched	chr2	158151631	158157853	2	6214	13483.1	1222	1634	0
7_MACS_peak_4562_lociStitched	chr10	93275224	93300007	7	9389	15722.3	3469.62	1635	0
4_MACS_peak_20130_lociStitched	chr17	56064871	56082162	4	9102	14529.6	2277.22	1636	0
3_MACS_peak_28508_lociStitched	chr3	96155438	96173511	3	6137	14351.8	2118.16	1637	0
6_MACS_peak_33033_lociStitched	chr5	24319691	24361862	6	9947	18222.1	5992.5	1638	0
7_MACS_peak_20641_lociStitched	chr17	83850113	83880514	7	8132	17754.2	5526.9	1639	0
10_MACS_peak_12008_lociStitched	chr13	58467132	58483966	10	8230	13972.2	1752.42	1640	0
9_MACS_peak_13566_lociStitched	chr14	52045455	52072131	9	8542	15613.5	3395.85	1641	0
MACS_peak_19435	chr17	33816729	33820445	1	3717	13297.7	1082.1	1642	0
1_MACS_peak_22162_lociStitched	chr19	3321244	3326718	1	5475	13200	986.962	1643	0
5_MACS_peak_7927_lociStitched	chr11	98674815	98696937	5	7956	15622.6	3411.21	1644	0
4_MACS_peak_34932_lociStitched	chr5	121576586	121592436	4	8534	13894.1	1683.27	1645	0
3_MACS_peak_17452_lociStitched	chr16	30640406	30648755	3	7767	13356.7	1146.32	1646	0
7_MACS_peak_4958_lociStitched	chr10	127205301	127239303	7	8353	16399.2	4189.05	1647	0
MACS_peak_38528	chr7	3200104	3202876	1	2773	12615.4	408.316	1648	0
13_MACS_peak_36715_lociStitched	chr6	49131890	49185914	13	10456	18897.6	6693.57	1649	0
MACS_peak_38916	chr7	19574647	19578927	1	4281	12954.3	752.424	1650	0
MACS_peak_14474	chr14	122462603	122466356	1	3754	12596.9	398.944	1651	0
4_MACS_peak_34559_lociStitched	chr5	115394370	115407144	4	5637	13864.9	1668.28	1652	0
8_MACS_peak_37304_lociStitched	chr6	89326805	89355026	8	12221	16447.2	4258.55	1653	0
8_MACS_peak_43870_lociStitched	chr8	107495173	107520472	8	10688	15675.3	3514.03	1654	0
6_MACS_peak_46452_lociStitched	chr9	103133159	103156637	6	10496	16385.3	4230.74	1655	0
1_MACS_peak_31904_lociStitched	chr4	138792272	138798297	1	6026	13169.4	1015.82	1656	0
4_MACS_peak_43968_lociStitched	chr8	111621109	111629915	4	8409	14020	1876.56	1657	0
4_MACS_peak_19245_lociStitched	chr17	31112266	31126376	4	7682	14196.1	2054.42	1658	0
1_MACS_peak_33083_lociStitched	chr5	25007032	25011635	1	4604	12863.5	726.353	1659	0
MACS_peak_39402	chr7	28980278	28984602	1	4325	12844.4	709.568	1660	0
6_MACS_peak_452_lociStitched	chr1	39899735	39924026	6	8984	14951.1	2822.61	1661	0
4_MACS_peak_15630_lociStitched	chr15	79208317	79225792	4	5945	14347	2231.56	1662	0
8_MACS_peak_8028_lociStitched	chr11	100491955	100520138	8	9623	16306.7	4193.63	1663	0
9_MACS_peak_28108_lociStitched	chr3	86843202	86863949	9	9182	14722.1	2609.97	1664	0
4_MACS_peak_46628_lociStitched	chr9	108483215	108492730	4	7194	14044.1	1935.35	1665	0
1_MACS_peak_10728_lociStitched	chr12	105220937	105226075	1	5139	13091.6	984.955	1666	0
3_MACS_peak_27609_lociStitched	chr3	30645232	30659359	3	6450	13901	1799.78	1667	0
7_MACS_peak_20659_lociStitched	chr17	83988627	84009913	7	9009	15751.6	3650.55	1668	0
10_MACS_peak_16464_lociStitched	chr15	99811278	99848911	10	10852	17266	5174.54	1669	0
2_MACS_peak_15900_lociStitched	chr15	82351409	82359358	2	4184	13580.9	1500.77	1670	0
7_MACS_peak_25491_lociStitched	chr2	116971825	116981116	7	8287	13200.7	1124.21	1671	0
MACS_peak_39048	chr7	24904113	24909097	1	4985	13002.8	926.526	1672	0
3_MACS_peak_26474_lociStitched	chr2	158355882	158370721	3	5831	13573.2	1497.26	1673	0
MACS_peak_1082	chr1	88273903	88277911	1	4009	14458.1	2397.99	1674	0
MACS_peak_43742	chr8	105858321	105862556	1	4236	12998.5	942.711	1675	0
6_MACS_peak_25892_lociStitched	chr2	135646496	135660197	6	6890	14260	2211.34	1676	0
4_MACS_peak_873_lociStitched	chr1	75212533	75228078	4	7390	14320.1	2272.68	1677	0
7_MACS_peak_34564_lociStitched	chr5	115431647	115445888	7	9032	14436.1	2402.46	1678	0
MACS_peak_39970	chr7	45429758	45435777	1	6020	13084.7	1056.33	1679	0
11_MACS_peak_3645_lociStitched	chr10	67048035	67085236	11	10502	16721.8	4694.77	1680	0
2_MACS_peak_8853_lociStitched	chr11	116937245	116943390	2	5659	13351.9	1329.78	1681	0
MACS_peak_19461	chr17	33952540	33956850	1	4311	12849.8	830.537	1682	0
MACS_peak_14476	chr14	122472694	122477173	1	4480	12666.6	672.746	1683	0
4_MACS_peak_18815_lociStitched	chr17	26542699	26552781	4	5648	13697.4	1709.91	1684	0
1_MACS_peak_22972_lociStitched	chr19	32755569	32758650	1	3082	12756.9	774.255	1685	0
2_MACS_peak_10383_lociStitched	chr12	85450655	85457798	2	6030	12728.8	751.444	1686	0
MACS_peak_4308	chr10	81399631	81405236	1	5606	12652.7	677.084	1687	0
9_MACS_peak_20309_lociStitched	chr17	65866024	65881746	9	10383	13785	1830.04	1688	0
MACS_peak_38017	chr6	125172583	125177398	1	4816	13223.9	1275.49	1689	0
4_MACS_peak_13993_lociStitched	chr14	67924947	67938195	4	6971	13181.8	1233.39	1690	0
7_MACS_peak_5647_lociStitched	chr11	20635387	20662722	7	9642	15332.2	3384.07	1691	0
4_MACS_peak_14205_lociStitched	chr14	78721332	78734475	4	6182	13383.5	1439.16	1692	0
7_MACS_peak_6241_lociStitched	chr11	55314004	55331012	7	9875	14288.4	2353.91	1693	0
1_MACS_peak_27350_lociStitched	chr2	181186458	181190148	1	3691	12585.5	652.023	1694	0
4_MACS_peak_5387_lociStitched	chr11	6400298	6413850	4	9254	13617	1685.87	1695	0
8_MACS_peak_41981_lociStitched	chr8	11306915	11331680	8	11423	16023	4096.13	1696	0
6_MACS_peak_25881_lociStitched	chr2	132684107	132703144	6	8724	14527.1	2604.26	1697	0
9_MACS_peak_35294_lociStitched	chr5	129726080	129779902	9	9084	18848.5	6926.89	1698	0
2_MACS_peak_38613_lociStitched	chr7	4792141	4797341	2	4505	12435.3	525.2	1699	0
6_MACS_peak_22513_lociStitched	chr19	7211483	7226952	6	8032	14237.7	2331.18	1700	0
4_MACS_peak_16042_lociStitched	chr15	85205553	85234192	4	8143	16203.9	4298.71	1701	0
6_MACS_peak_40584_lociStitched	chr7	82766056	82789088	6	8003	14567.7	2664.8	1702	0
MACS_peak_19120	chr17	29071342	29075763	1	4422	12677.2	775.001	1703	0
3_MACS_peak_7534_lociStitched	chr11	93948721	93958278	3	5808	13090.2	1202.27	1704	0
4_MACS_peak_12023_lociStitched	chr13	58903684	58913248	4	6204	12941	1058.73	1705	0
5_MACS_peak_15580_lociStitched	chr15	78770214	78787828	5	8918	14758.8	2883.41	1706	0
MACS_peak_7853	chr11	97803119	97807351	1	4233	12554.7	681.775	1707	0
4_MACS_peak_30107_lociStitched	chr4	62300416	62314742	4	8701	13827.5	1956.93	1708	0
6_MACS_peak_46748_lociStitched	chr9	110732720	110775023	6	11202	17517.7	5664.37	1709	0
4_MACS_peak_47767_lociStitched	chrX	151040984	151054839	4	6773	12684.3	832.686	1710	0
4_MACS_peak_4006_lociStitched	chr10	79758682	79767860	4	6257	12997	1153.67	1711	0
MACS_peak_5997	chr11	48799394	48802832	1	3439	12405	581.022	1712	0
7_MACS_peak_43160_lociStitched	chr8	78536720	78557051	7	8185	14557	2750.78	1713	0
6_MACS_peak_36910_lociStitched	chr6	65044773	65078324	6	5767	14910.1	3106.82	1714	0
1_MACS_peak_42061_lociStitched	chr8	12870342	12875131	1	4790	12419.8	619.218	1715	0
4_MACS_peak_11865_lociStitched	chr13	54598120	54609757	4	8763	14099.4	2305.29	1716	0
MACS_peak_18922	chr17	27633110	27637111	1	4002	12272.7	479.32	1717	0
4_MACS_peak_5636_lociStitched	chr11	20458498	20478177	4	7607	15087.9	3304.1	1718	0
6_MACS_peak_19294_lociStitched	chr17	31525268	31536604	6	7787	13026.2	1242.43	1719	0
3_MACS_peak_21190_lociStitched	chr18	34768100	34784205	3	4577	13860	2079.16	1720	0
MACS_peak_15755	chr15	80113719	80118302	1	4584	12714.6	936.307	1721	0
4_MACS_peak_36026_lociStitched	chr5	145164146	145182277	4	7016	14796.7	3029.69	1722	0
4_MACS_peak_31413_lociStitched	chr4	133347942	133355050	4	5403	12547	798.939	1723	0
4_MACS_peak_39037_lociStitched	chr7	24849593	24857553	4	6036	12810.8	1065.05	1724	0
6_MACS_peak_28849_lociStitched	chr3	108424192	108458601	6	7087	16402.8	4658.98	1725	0
MACS_peak_7848	chr11	97779632	97783119	1	3488	12318.2	574.658	1726	0
MACS_peak_39899	chr7	44983258	44986476	1	3219	12291.2	549.634	1727	0
3_MACS_peak_24430_lociStitched	chr2	32004808	32011616	3	6431	12733.7	999.414	1728	0
5_MACS_peak_31411_lociStitched	chr4	133270932	133302305	5	8040	16596.3	4862.81	1729	0
10_MACS_peak_2519_lociStitched	chr1	189744853	189783258	10	8128	16172.3	4439.62	1730	0
5_MACS_peak_34848_lociStitched	chr5	120549841	120564411	5	6141	13480.2	1751.31	1731	0
7_MACS_peak_3022_lociStitched	chr10	34223555	34247923	7	7712	14311.3	2587.88	1732	0
2_MACS_peak_35247_lociStitched	chr5	128599017	128604658	2	4613	12592.4	870.97	1733	0
5_MACS_peak_18160_lociStitched	chr16	93902615	93920096	5	6066	14608.9	2900.1	1734	0
6_MACS_peak_39012_lociStitched	chr7	24450250	24473028	6	8132	14994.8	3286.87	1735	0
12_MACS_peak_43078_lociStitched	chr8	72494876	72536245	12	12306	17908.6	6205.35	1736	0
6_MACS_peak_35553_lociStitched	chr5	136001169	136047305	6	8761	18555.9	6860.42	1737	0
6_MACS_peak_3171_lociStitched	chr10	43506642	43533431	6	7321	14988.4	3300.4	1738	0
2_MACS_peak_16651_lociStitched	chr15	102270315	102281814	2	5366	13321.6	1640.91	1739	0
2_MACS_peak_14127_lociStitched	chr14	76140541	76153770	2	5241	13259.4	1587.48	1740	0
4_MACS_peak_15140_lociStitched	chr15	62032214	62045835	4	6215	13668.7	2000.92	1741	0
8_MACS_peak_9786_lociStitched	chr12	51831803	51871383	8	7537	15111.6	3447.42	1742	0
7_MACS_peak_11758_lociStitched	chr13	51117874	51131451	7	9816	13651.7	1987.67	1743	0
MACS_peak_19790	chr17	45616653	45620543	1	3891	12400.9	744.157	1744	0
MACS_peak_2360	chr1	180883622	180888786	1	5165	12341.4	684.746	1745	0
7_MACS_peak_20777_lociStitched	chr17	87693253	87705193	7	7650	12763.9	1109.23	1746	0
5_MACS_peak_23564_lociStitched	chr19	56654879	56670174	5	7964	14239.6	2587.91	1747	0
9_MACS_peak_3260_lociStitched	chr10	52274200	52298579	9	8254	13805.8	2155.1	1748	0
1_MACS_peak_23110_lociStitched	chr19	41911002	41914374	1	3373	12280.8	632.25	1749	0
2_MACS_peak_22314_lociStitched	chr19	5423445	5433928	2	5092	12967.5	1334.49	1750	0
3_MACS_peak_33419_lociStitched	chr5	37326047	37339261	3	7151	14267.2	2634.87	1751	0
2_MACS_peak_39425_lociStitched	chr7	29210550	29217306	2	5614	12111.5	497.917	1752	0
3_MACS_peak_3513_lociStitched	chr10	61826750	61835391	3	7726	12935.6	1322.07	1753	0
5_MACS_peak_5877_lociStitched	chr11	35383877	35392141	5	7033	12965.4	1352.82	1754	0
5_MACS_peak_2155_lociStitched	chr1	170871174	170893668	5	6350	13332.2	1725.29	1755	0
2_MACS_peak_44640_lociStitched	chr9	7836187	7844101	2	2983	12251.7	644.991	1756	0
6_MACS_peak_16676_lociStitched	chr15	102446821	102463651	6	8752	14670.7	3064.74	1757	0
5_MACS_peak_42555_lociStitched	chr8	43176723	43192082	5	7260	14073.5	2489.69	1758	0
4_MACS_peak_34048_lociStitched	chr5	104018859	104030986	4	7028	13202.7	1620.17	1759	0
3_MACS_peak_2062_lociStitched	chr1	164372926	164378893	3	5641	12308.1	727.377	1760	0
MACS_peak_20189	chr17	56626015	56630043	1	4029	12305.9	729.874	1761	0
5_MACS_peak_8925_lociStitched	chr11	117465890	117492276	5	10345	15718.1	4153.16	1762	0
9_MACS_peak_12074_lociStitched	chr13	60607136	60628839	9	10418	14113.5	2556.61	1763	0
6_MACS_peak_40123_lociStitched	chr7	49425559	49453722	6	8414	15881.1	4328.65	1764	0
MACS_peak_47155	chrX	7762395	7767069	1	4675	11896.3	351.017	1765	0
1_MACS_peak_11173_lociStitched	chr13	17803005	17805970	1	2966	11781.1	236.607	1766	0
1_MACS_peak_29661_lociStitched	chr4	41754147	41757874	1	3728	12462.3	924.669	1767	0
1_MACS_peak_35826_lociStitched	chr5	140701413	140704852	1	3440	11856.3	339.085	1768	0
8_MACS_peak_42311_lociStitched	chr8	26056073	26073380	8	6653	13257.2	1742.81	1769	0
9_MACS_peak_29320_lociStitched	chr3	153667454	153682957	9	10556	14355.8	2854.1	1770	0
5_MACS_peak_22178_lociStitched	chr19	3743939	3770233	5	5394	14824.6	3326.19	1771	0
5_MACS_peak_2017_lociStitched	chr1	160206168	160218245	5	6243	12683.3	1194.42	1772	0
3_MACS_peak_37940_lociStitched	chr6	124424478	124437251	3	6569	13747.6	2260.82	1773	0
4_MACS_peak_1189_lociStitched	chr1	91532919	91544517	4	7751	12753.2	1267.66	1774	0
2_MACS_peak_12508_lociStitched	chr13	97353320	97359907	2	4924	13037	1553.21	1775	0
3_MACS_peak_15643_lociStitched	chr15	79325279	79335931	3	6326	13049.8	1571.17	1776	0
4_MACS_peak_4980_lociStitched	chr10	127332126	127342612	4	7959	13380.1	1908.45	1777	0
1_MACS_peak_12272_lociStitched	chr13	69533292	69536336	1	3045	11699.3	232.562	1778	0
6_MACS_peak_38346_lociStitched	chr6	142503637	142513767	6	7319	12826.6	1368.56	1779	0
4_MACS_peak_9405_lociStitched	chr12	8912635	8923424	4	5218	12840	1383.15	1780	0
7_MACS_peak_8275_lociStitched	chr11	103355857	103371215	7	10331	13604.1	2148.58	1781	0
7_MACS_peak_25050_lociStitched	chr2	72984120	73005317	7	7567	13826.8	2374.06	1782	0
MACS_peak_7706	chr11	96786524	96791190	1	4667	12256.6	814.217	1783	0
1_MACS_peak_38572_lociStitched	chr7	3703514	3707411	1	3898	12260.4	817.98	1784	0
2_MACS_peak_1745_lociStitched	chr1	136227981	136234999	2	6999	12856.3	1419.04	1785	0
2_MACS_peak_4944_lociStitched	chr10	127063533	127067127	2	3503	12206.7	770.194	1786	0
4_MACS_peak_41151_lociStitched	chr7	122012027	122021499	4	7273	12662.2	1227.57	1787	0
7_MACS_peak_32884_lociStitched	chr4	156058522	156078339	7	8036	14365.3	2950.75	1788	0
7_MACS_peak_22387_lociStitched	chr19	5945851	5967502	7	7752	14140.3	2743.18	1789	0
4_MACS_peak_26565_lociStitched	chr2	163891062	163901678	4	5602	13164.9	1769.69	1790	0
4_MACS_peak_24732_lociStitched	chr2	38976324	39005948	4	8457	15448.9	4055.53	1791	0
1_MACS_peak_7078_lociStitched	chr11	77982658	77986320	1	3663	11837.4	444.201	1792	0
7_MACS_peak_29214_lociStitched	chr3	138810861	138827556	7	9526	13566.4	2173.69	1793	0
5_MACS_peak_19281_lociStitched	chr17	31409165	31435137	5	7017	15679.3	4287.98	1794	0
6_MACS_peak_16818_lociStitched	chr16	8531231	8563795	6	8396	15021.8	3630.89	1795	0
4_MACS_peak_15256_lociStitched	chr15	74211464	74227392	4	7497	13894	2513.44	1796	0
11_MACS_peak_17919_lociStitched	chr16	64853922	64885481	11	7834	13945.9	2565.75	1797	0
4_MACS_peak_16581_lociStitched	chr15	101137921	101148687	4	8009	12557.5	1177.8	1798	0
7_MACS_peak_18149_lociStitched	chr16	93848748	93889823	7	7419	15555.1	4177.33	1799	0
3_MACS_peak_9447_lociStitched	chr12	12871118	12878719	3	7333	12696	1325.61	1800	0
MACS_peak_4035	chr10	79982925	79986664	1	3740	11909.5	540.659	1801	0
4_MACS_peak_32498_lociStitched	chr4	149793723	149801310	4	6916	12276.5	912.716	1802	0
5_MACS_peak_45203_lociStitched	chr9	43729495	43750571	5	8441	13374.8	2025.4	1803	0
12_MACS_peak_17946_lociStitched	chr16	76319783	76366250	12	10107	15691.9	4344.66	1804	0
MACS_peak_18723	chr17	24894217	24897434	1	3218	12012	666.241	1805	0
8_MACS_peak_11780_lociStitched	chr13	51666752	51689425	8	7207	13943.9	2598.33	1806	0
8_MACS_peak_6417_lociStitched	chr11	60434231	60448938	8	7327	13290.7	1947.21	1807	0
7_MACS_peak_19920_lociStitched	chr17	47192678	47205877	7	8338	13100	1767.35	1808	0
6_MACS_peak_42085_lociStitched	chr8	13124801	13151144	6	8421	14578.2	3253.36	1809	0
MACS_peak_16637	chr15	102202030	102205424	1	3395	11509.1	192.44	1810	0
5_MACS_peak_28308_lociStitched	chr3	89449105	89481776	5	7733	14858.8	3544.8	1811	0
3_MACS_peak_33953_lociStitched	chr5	100421245	100431670	3	4961	12507.9	1200.96	1812	0
2_MACS_peak_16802_lociStitched	chr16	5243971	5257110	2	4950	13133.7	1827.63	1813	0
MACS_peak_19563	chr17	35240138	35244971	1	4834	12614.6	1315.54	1814	0
4_MACS_peak_33469_lociStitched	chr5	45493120	45515197	4	6675	13921.8	2629.37	1815	0
3_MACS_peak_7016_lociStitched	chr11	76612502	76625256	3	6238	13095.8	1812.34	1816	0
6_MACS_peak_13335_lociStitched	chr14	33319425	33332562	6	10073	12577.4	1293.99	1817	0
MACS_peak_39240	chr7	27570735	27573031	1	2297	11617.3	334.298	1818	0
5_MACS_peak_19060_lociStitched	chr17	28584352	28595431	5	8571	12931.4	1649.66	1819	0
10_MACS_peak_46145_lociStitched	chr9	75412717	75438979	10	9108	15838.6	4577.47	1820	0
3_MACS_peak_13381_lociStitched	chr14	34656789	34663268	3	4989	11849.4	589.589	1821	0
4_MACS_peak_43255_lociStitched	chr8	83808772	83825809	4	6439	14055.5	2795.77	1822	0
3_MACS_peak_7746_lociStitched	chr11	97018276	97026511	3	5679	12546.8	1308.54	1823	0
MACS_peak_28208	chr3	88492364	88496306	1	3943	12131.1	897.593	1824	0
1_MACS_peak_46412_lociStitched	chr9	101073067	101075740	1	2674	11371.2	144.877	1825	0
4_MACS_peak_37900_lociStitched	chr6	122660597	122670808	4	7280	13452	2232.12	1826	0
7_MACS_peak_6606_lociStitched	chr11	67042230	67058181	7	6685	12767.2	1552.03	1827	0
4_MACS_peak_20871_lociStitched	chr18	6273958	6286578	4	7471	12661.6	1448.78	1828	0
11_MACS_peak_31233_lociStitched	chr4	130753309	130782637	11	10290	15106.9	3894.76	1829	0
5_MACS_peak_12831_lociStitched	chr13	117214924	117236554	5	7153	13218.1	2007.26	1830	0
4_MACS_peak_42130_lociStitched	chr8	14010868	14018412	4	6498	13217.1	2007.46	1831	0
1_MACS_peak_1220_lociStitched	chr1	92917244	92921308	1	4065	12194.8	987.552	1832	0
3_MACS_peak_40044_lociStitched	chr7	45915853	45925112	3	6813	12980.2	1778.65	1833	0
MACS_peak_43346	chr8	84831475	84835440	1	3966	11579.8	386.587	1834	0
3_MACS_peak_41788_lociStitched	chr7	143585479	143593989	3	8265	13022.9	1836.46	1835	0
3_MACS_peak_4551_lociStitched	chr10	91177152	91188511	3	6404	12588	1408.52	1836	0
3_MACS_peak_21957_lociStitched	chr18	76543596	76557917	3	6133	12993.4	1834.52	1837	0
MACS_peak_13367	chr14	34376662	34380079	1	3418	11926	769.85	1838	0
2_MACS_peak_13691_lociStitched	chr14	55600527	55606772	2	5739	12441.9	1290.84	1839	0
4_MACS_peak_29799_lociStitched	chr4	45578526	45594428	4	6081	13359.3	2210.38	1840	0
1_MACS_peak_29331_lociStitched	chr3	153909948	153913663	1	3716	11578.9	440.599	1841	0
6_MACS_peak_34904_lociStitched	chr5	121294879	121332164	6	5450	15764.1	4630.8	1842	0
MACS_peak_42984	chr8	71626784	71630772	1	3989	11685.6	557.522	1843	0
2_MACS_peak_41161_lociStitched	chr7	122151387	122161778	2	4868	12332	1205.36	1844	0
MACS_peak_35689	chr5	138169492	138173292	1	3801	11922.9	798.76	1845	0
2_MACS_peak_47267_lociStitched	chrX	13343504	13349187	2	5619	11705.3	587.622	1846	0
1_MACS_peak_26248_lociStitched	chr2	154612199	154615637	1	3439	11667.5	586.523	1847	0
3_MACS_peak_33682_lociStitched	chr5	66675858	66690852	3	4838	13320.7	2240.1	1848	0
7_MACS_peak_17744_lociStitched	chr16	38431065	38451001	7	7775	12922.5	1844.08	1849	0
3_MACS_peak_32659_lociStitched	chr4	152189025	152197332	3	6845	12625.8	1550.09	1850	0
1_MACS_peak_12187_lociStitched	chr13	65239954	65243274	1	3321	11403.9	329.012	1851	0
2_MACS_peak_46586_lociStitched	chr9	107958448	107972504	2	8459	13263.2	2189.92	1852	0
MACS_peak_22490	chr19	6973375	6977210	1	3836	11951.4	878.982	1853	0
11_MACS_peak_45812_lociStitched	chr9	63953397	63993460	11	10829	16405.8	5336.39	1854	0
7_MACS_peak_23370_lociStitched	chr19	46830677	46849774	7	6844	13747.9	2681.22	1855	0
1_MACS_peak_23895_lociStitched	chr2	20966645	20970207	1	3563	11478.2	416.398	1856	0
6_MACS_peak_46678_lociStitched	chr9	109024775	109056960	6	8192	13781.6	2729.29	1857	0
2_MACS_peak_32882_lociStitched	chr4	156030284	156035653	2	4739	12110.3	1058.77	1858	0
10_MACS_peak_20302_lociStitched	chr17	65717860	65744939	10	9659	14920.5	3896.67	1859	0
3_MACS_peak_27343_lociStitched	chr2	180951757	180977290	3	7020	15240.6	4225.71	1860	0
6_MACS_peak_32747_lociStitched	chr4	154328641	154362180	6	9508	16454.2	5440.03	1861	0
3_MACS_peak_20240_lociStitched	chr17	56992267	57008497	3	7796	13451.4	2439.37	1862	0
4_MACS_peak_33385_lociStitched	chr5	36771612	36780053	4	7773	12691	1682.29	1863	0
3_MACS_peak_1998_lociStitched	chr1	156982419	156998426	3	6662	13620.4	2621.95	1864	0
MACS_peak_39388	chr7	28935818	28942363	1	6546	11868	870.485	1865	0
7_MACS_peak_5802_lociStitched	chr11	30743372	30755796	7	6386	11937	941.739	1866	0
3_MACS_peak_41755_lociStitched	chr7	142376009	142393843	3	5640	14836.1	3845.01	1867	0
5_MACS_peak_33580_lociStitched	chr5	64499682	64513958	5	7319	13313.8	2322.71	1868	0
2_MACS_peak_16622_lociStitched	chr15	102073518	102079608	2	2795	11887.1	899.493	1869	0
2_MACS_peak_44430_lociStitched	chr8	123752785	123762986	2	6163	13314.3	2326.85	1870	0
MACS_peak_39437	chr7	29290389	29294966	1	4578	11870	884.734	1871	0
MACS_peak_26108	chr2	152348433	152351601	1	3169	11316.1	331.056	1872	0
7_MACS_peak_9046_lociStitched	chr11	118253913	118288260	7	7661	16706.4	5725.64	1873	0
MACS_peak_22430	chr19	6295255	6304384	1	9130	12681.1	1709.86	1874	0
7_MACS_peak_15214_lociStitched	chr15	73554394	73594502	7	7669	17190.3	6224.76	1875	0
MACS_peak_15758	chr15	80132277	80135185	1	2909	11839.9	885.195	1876	0
6_MACS_peak_12573_lociStitched	chr13	99016496	99041363	6	9208	14514.9	3560.95	1877	0
3_MACS_peak_31159_lociStitched	chr4	129603980	129611111	3	4564	11735.5	784.41	1878	0
5_MACS_peak_41296_lociStitched	chr7	127103273	127127081	5	8172	14651.4	3711.67	1879	0
8_MACS_peak_3435_lociStitched	chr10	61058344	61086946	8	8731	15859.8	4928.12	1880	0
3_MACS_peak_32664_lociStitched	chr4	152226812	152242473	3	6410	13549.9	2620.09	1881	0
1_MACS_peak_45286_lociStitched	chr9	44879105	44883193	1	4089	11345.8	417.794	1882	0
5_MACS_peak_1339_lociStitched	chr1	119377075	119405336	5	8375	15094.2	4171.32	1883	0
5_MACS_peak_33674_lociStitched	chr5	66594257	66621049	5	7507	14494.5	3576.73	1884	0
MACS_peak_39194	chr7	27355146	27358731	1	3586	11232.9	316.197	1885	0
4_MACS_peak_44403_lociStitched	chr8	123333808	123342578	4	6203	12426.2	1512.83	1886	0
9_MACS_peak_15119_lociStitched	chr15	59595203	59609439	9	10836	12606	1706.9	1887	0
3_MACS_peak_35821_lociStitched	chr5	140566058	140585077	3	6614	13982.8	3092.49	1888	0
1_MACS_peak_39604_lociStitched	chr7	30955756	30959225	1	3470	11172.6	303.191	1889	0
11_MACS_peak_40127_lociStitched	chr7	49504285	49529785	11	9949	14162.7	3299.7	1890	0
MACS_peak_42937	chr8	71365762	71369439	1	3678	11632.9	778.789	1891	0
2_MACS_peak_16117_lociStitched	chr15	88749645	88756409	2	3580	11532.6	682.488	1892	0
11_MACS_peak_14136_lociStitched	chr14	76450764	76479674	11	9655	14087.8	3246.59	1893	0
3_MACS_peak_9475_lociStitched	chr12	16583776	16592805	3	6635	12081.7	1243.29	1894	0
MACS_peak_4063	chr10	80114135	80118853	1	4719	11428.4	590.222	1895	0
MACS_peak_22491	chr19	6978139	6981316	1	3178	11848.3	1022.04	1896	0
4_MACS_peak_14251_lociStitched	chr14	99037680	99047286	4	6112	11808.7	992.3	1897	0
8_MACS_peak_5283_lociStitched	chr11	5040117	5072948	8	9485	15676.8	4862.27	1898	0
MACS_peak_37956	chr6	124711423	124714620	1	3198	11275.5	463.245	1899	0
6_MACS_peak_43093_lociStitched	chr8	72551691	72564189	6	9345	12579.2	1793.46	1900	0
2_MACS_peak_38717_lociStitched	chr7	12970458	12980714	2	4769	12167.7	1384.56	1901	0
5_MACS_peak_5380_lociStitched	chr11	6354692	6370235	5	5748	12571.2	1790.55	1902	0
4_MACS_peak_34234_lociStitched	chr5	111754295	111771272	4	8028	12844.8	2066.1	1903	0
5_MACS_peak_29701_lociStitched	chr4	43533489	43560607	5	6421	14190.8	3414.16	1904	0
5_MACS_peak_46302_lociStitched	chr9	96158843	96168263	5	6169	11974.7	1198.22	1905	0
MACS_peak_43371	chr8	84983482	84986771	1	3290	11391.8	632.146	1906	0
4_MACS_peak_31983_lociStitched	chr4	140099830	140109418	4	5803	11927.5	1169.74	1907	0
3_MACS_peak_19235_lociStitched	chr17	30874046	30883361	3	6197	11757.4	1007.88	1908	0
3_MACS_peak_3913_lociStitched	chr10	77496688	77518264	3	5570	13424.6	2697	1909	0
2_MACS_peak_43936_lociStitched	chr8	110969816	110977055	2	2923	11512.9	796.29	1910	0
1_MACS_peak_22584_lociStitched	chr19	8895832	8899124	1	3293	11236.6	521.782	1911	0
6_MACS_peak_6041_lociStitched	chr11	50236112	50266441	6	7497	15037.1	4324.92	1912	0
1_MACS_peak_27520_lociStitched	chr3	21933943	21938889	1	4947	11767.5	1055.48	1913	0
3_MACS_peak_38174_lociStitched	chr6	128838028	128845981	3	4702	12115.6	1403.7	1914	0
2_MACS_peak_21026_lociStitched	chr18	21000092	21006825	2	4040	11215.2	503.628	1915	0
1_MACS_peak_37976_lociStitched	chr6	124827927	124831758	1	3832	11468.1	761.22	1916	0
6_MACS_peak_12538_lociStitched	chr13	97802388	97822437	6	5965	13270.4	2564.27	1917	0
6_MACS_peak_22244_lociStitched	chr19	4289032	4301246	6	10472	12791.7	2100.81	1918	0
3_MACS_peak_46192_lociStitched	chr9	78189386	78198749	3	7191	11733.7	1048.66	1919	0
7_MACS_peak_12713_lociStitched	chr13	111531746	111554408	7	8582	13221	2544.94	1920	0
MACS_peak_15394	chr15	76535777	76541909	1	6133	11239.3	575.795	1921	0
3_MACS_peak_20684_lociStitched	chr17	84953661	84969076	3	4797	11807.9	1148.42	1922	0
1_MACS_peak_30126_lociStitched	chr4	62659245	62664592	1	5348	11953.8	1297.18	1923	0
3_MACS_peak_44812_lociStitched	chr9	21346458	21354651	3	4743	11695.5	1044.61	1924	0
1_MACS_peak_30592_lociStitched	chr4	116555412	116558451	1	3040	10840.7	193.28	1925	0
4_MACS_peak_45883_lociStitched	chr9	65192161	65209432	4	5705	13108.7	2468.03	1926	0
3_MACS_peak_8758_lociStitched	chr11	116075717	116084095	3	6506	12171.6	1552.44	1927	0
4_MACS_peak_33945_lociStitched	chr5	100042442	100049986	4	6860	11669.8	1059.18	1928	0
2_MACS_peak_13292_lociStitched	chr14	31194834	31207632	2	3827	12332.2	1726.45	1929	0
5_MACS_peak_29761_lociStitched	chr4	44944611	44960098	5	5123	12412.8	1807.33	1930	0
7_MACS_peak_4596_lociStitched	chr10	95244547	95265248	7	7877	13654.4	3049.26	1931	0
7_MACS_peak_24500_lociStitched	chr2	32488717	32515473	7	8600	14081.7	3478.28	1932	0
11_MACS_peak_30383_lociStitched	chr4	101441345	101457991	11	8703	12304.7	1709.54	1933	0
6_MACS_peak_2589_lociStitched	chr1	193503507	193515273	6	8430	12193.1	1600.18	1934	0
2_MACS_peak_427_lociStitched	chr1	39362592	39371454	2	4676	11502	910.127	1935	0
2_MACS_peak_43270_lociStitched	chr8	84020540	84027737	2	7138	12361.6	1771.18	1936	0
MACS_peak_5174	chr11	3334116	3338536	1	4421	11869	1283.57	1937	0
15_MACS_peak_81_lociStitched	chr1	12740505	12763783	15	10898	12923.9	2341.77	1938	0
2_MACS_peak_38139_lociStitched	chr6	128357340	128366306	2	4146	11691.7	1117.16	1939	0
2_MACS_peak_211_lociStitched	chr1	30872589	30876631	2	3667	10781.6	214.63	1940	0
4_MACS_peak_32785_lociStitched	chr4	155057660	155079107	4	7769	14348	3785.4	1941	0
MACS_peak_19667	chr17	36987230	36990085	1	2856	11308.7	746.868	1942	0
2_MACS_peak_2614_lociStitched	chr10	3933374	3943428	2	4327	12178.4	1624.73	1943	0
9_MACS_peak_27979_lociStitched	chr3	68565067	68586086	9	8983	12670.3	2120.82	1944	0
6_MACS_peak_10991_lociStitched	chr12	112594068	112619074	6	8061	14180.9	3650.88	1945	0
5_MACS_peak_33997_lociStitched	chr5	102046145	102064210	5	5872	12994.2	2467.68	1946	0
2_MACS_peak_40860_lociStitched	chr7	104216154	104221888	2	4856	10884.9	362.389	1947	0
10_MACS_peak_11967_lociStitched	chr13	56191335	56222762	10	10053	14475.3	3956.66	1948	0
3_MACS_peak_41848_lociStitched	chr7	145170959	145177747	3	6727	11504.3	989.69	1949	0
4_MACS_peak_30016_lociStitched	chr4	57673354	57691460	4	7031	13116	2605.45	1950	0
8_MACS_peak_2702_lociStitched	chr10	7608525	7628896	8	7230	11931.3	1421.9	1951	0
2_MACS_peak_42295_lociStitched	chr8	25842828	25848902	2	6044	11810.3	1323.52	1952	0
MACS_peak_24025	chr2	26608637	26614476	1	5840	11730.6	1249.55	1953	0
3_MACS_peak_31260_lociStitched	chr4	132127220	132135033	3	6036	11641.4	1167.26	1954	0
5_MACS_peak_45537_lociStitched	chr9	57138654	57167074	5	6938	14272.5	3802.6	1955	0
9_MACS_peak_36548_lociStitched	chr6	37823148	37865186	9	7462	13641.3	3178.07	1956	0
1_MACS_peak_32039_lociStitched	chr4	140811990	140817462	1	5473	11232.4	772.099	1957	0
4_MACS_peak_12261_lociStitched	chr13	67842876	67858673	4	5152	12201.6	1743.99	1958	0
10_MACS_peak_9812_lociStitched	chr12	54098508	54128438	10	9293	14285.6	3831.04	1959	0
MACS_peak_39147	chr7	27164024	27168189	1	4166	11101	650.573	1960	0
4_MACS_peak_15368_lociStitched	chr15	76290461	76310113	4	8109	13263.1	2818.1	1961	0
5_MACS_peak_31746_lociStitched	chr4	136598046	136620768	5	6330	12528.9	2090.42	1962	0
5_MACS_peak_22277_lociStitched	chr19	4916131	4949619	5	8523	15746.1	5311.2	1963	0
1_MACS_peak_25804_lociStitched	chr2	130273498	130277284	1	3787	11310.7	888.574	1964	0
3_MACS_peak_13289_lociStitched	chr14	31125251	31139396	3	6323	12873.4	2451.33	1965	0
8_MACS_peak_14320_lociStitched	chr14	105851001	105870865	8	7396	12558	2137.37	1966	0
2_MACS_peak_2185_lociStitched	chr1	171246150	171252991	2	5281	11747.4	1334.68	1967	0
MACS_peak_39248	chr7	27590326	27593925	1	3600	10708.5	300.157	1968	0
2_MACS_peak_15742_lociStitched	chr15	80009777	80015088	2	5207	11177.5	773.282	1969	0
4_MACS_peak_22395_lociStitched	chr19	6008125	6030594	4	7571	13748.8	3354.62	1970	0
MACS_peak_41729	chr7	141446597	141449728	1	3132	11000.1	607.727	1971	0
MACS_peak_27293	chr2	180234124	180238218	1	4095	11090.6	708.262	1972	0
5_MACS_peak_25299_lociStitched	chr2	92422514	92432309	5	8229	12148.7	1768	1973	0
8_MACS_peak_8933_lociStitched	chr11	117522748	117557886	8	6763	15267.5	4887.7	1974	0
MACS_peak_45897	chr9	65592514	65595349	1	2836	10837.1	459.27	1975	0
4_MACS_peak_24878_lociStitched	chr2	60373722	60385433	4	6061	11419.4	1046.96	1976	0
2_MACS_peak_18336_lociStitched	chr17	6827114	6830371	2	3062	10794	426.993	1977	0
6_MACS_peak_10173_lociStitched	chr12	79032442	79055732	6	8560	12946.9	2582.86	1978	0
4_MACS_peak_23244_lociStitched	chr19	44686263	44698940	4	6127	11727.5	1364.05	1979	0
2_MACS_peak_13651_lociStitched	chr14	54924523	54930819	2	4876	11170.4	807.777	1980	0
MACS_peak_7831	chr11	97681233	97688196	1	6964	11337.2	983.872	1981	0
7_MACS_peak_18118_lociStitched	chr16	92444947	92475950	7	8466	14831.8	4479.93	1982	0
1_MACS_peak_27529_lociStitched	chr3	22073267	22076546	1	3280	11007.3	655.472	1983	0
3_MACS_peak_23927_lociStitched	chr2	25185196	25206482	3	6714	13646.5	3307.84	1984	0
8_MACS_peak_1929_lociStitched	chr1	153489804	153509308	8	8724	12673.7	2336.58	1985	0
5_MACS_peak_24768_lociStitched	chr2	52954617	52963863	5	6919	11598.2	1263	1986	0
3_MACS_peak_571_lociStitched	chr1	57989084	57999844	3	4456	11224.8	893.08	1987	0
MACS_peak_4239	chr10	81104818	81108114	1	3297	11027.4	702.707	1988	0
3_MACS_peak_46730_lociStitched	chr9	110651684	110667124	3	6205	12049.4	1727.74	1989	0
5_MACS_peak_31978_lociStitched	chr4	140030131	140048883	5	7930	13923.4	3606.01	1990	0
MACS_peak_16645	chr15	102233490	102236601	1	3112	10840	526.692	1991	0
3_MACS_peak_141_lociStitched	chr1	13658400	13665548	3	4256	11456.8	1155.12	1992	0
MACS_peak_8820	chr11	116671107	116674666	1	3560	11502.3	1203.65	1993	0
4_MACS_peak_23321_lociStitched	chr19	46356280	46375265	4	6015	12663	2369.33	1994	0
10_MACS_peak_20694_lociStitched	chr17	85143190	85163802	10	8258	12245.6	1956.08	1995	0
5_MACS_peak_41117_lociStitched	chr7	119856383	119865806	5	7218	11748.6	1471.87	1996	0
4_MACS_peak_5355_lociStitched	chr11	5957032	5981557	4	8955	12657.4	2381.38	1997	0
MACS_peak_7997	chr11	100273427	100279325	1	5899	11382.6	1125.93	1998	0
MACS_peak_39998	chr7	45548514	45554401	1	5888	11062.3	810.64	1999	0
[truncated: 12,701 more rows]

## Sheet: mEpiSC ROSE SE
REGION_ID	CHROM	START	STOP	NUM_LOCI	CONSTITUENT_SIZE	SRR1274714_mEpiSC_H3K27ac_1_sorted.bam	SRR1274716_mEpiSC_input_1_sorted.bam	enhancerRank	isSuper	EpiSC ROSE SE
8_MACS_peak_15481_lociStitched	chr19	5798607	5852963	8	32482	71282.5	7376.11	1	1	chr19:5798607-5852963
13_MACS_peak_9374_lociStitched	chr14	27037890	27106675	13	42218	70896.7	7738.31	2	1	chr14:27037890-27106675
9_MACS_peak_18659_lociStitched	chr2	165848553	165915174	9	45109	66267.9	8334.29	3	1	chr2:165848553-165915174
18_MACS_peak_11039_lociStitched	chr15	77790439	77867443	18	56022	66415.9	10372.4	4	1	chr15:77790439-77867443
8_MACS_peak_10437_lociStitched	chr15	25726679	25791119	8	30961	60728.3	7017.52	5	1	chr15:25726679-25791119
4_MACS_peak_29741_lociStitched	chr8	84179695	84205224	4	19413	53225.4	3142.62	6	1	chr8:84179695-84205224
5_MACS_peak_9090_lociStitched	chr13	119595624	119617747	5	11699	55435.8	7415.63	7	1	chr13:119595624-119617747
21_MACS_peak_32289_lociStitched	chr9	121285374	121374277	21	43856	54479.8	10606.1	8	1	chr9:121285374-121374277
14_MACS_peak_14730_lociStitched	chr18	35810990	35890593	14	40160	52346.9	10221	9	1	chr18:35810990-35890593
11_MACS_peak_21118_lociStitched	chr4	45471808	45532423	11	35785	47885.8	8213.33	10	1	chr4:45471808-45532423
23_MACS_peak_31661_lociStitched	chr9	72778442	72884356	23	43730	51230.6	12275.4	11	1	chr9:72778442-72884356
19_MACS_peak_29183_lociStitched	chr8	33852717	33932098	19	40393	46533.1	8176.24	12	1	chr8:33852717-33932098
14_MACS_peak_32168_lociStitched	chr9	114516491	114565280	14	41758	44256.5	6059.59	13	1	chr9:114516491-114565280
12_MACS_peak_13947_lociStitched	chr17	66438257	66488430	12	23247	43720.8	5985.64	14	1	chr17:66438257-66488430
7_MACS_peak_27681_lociStitched	chr7	73516627	73560070	7	20282	42713.2	5035.04	15	1	chr7:73516627-73560070
13_MACS_peak_16901_lociStitched	chr2	32121100	32184320	13	32392	44816.7	7693.87	16	1	chr2:32121100-32184320
11_MACS_peak_22762_lociStitched	chr4	155161604	155217432	11	26590	43702.2	7391.63	17	1	chr4:155161604-155217432
12_MACS_peak_27124_lociStitched	chr7	28914417	28964094	12	39750	42657.6	6964.72	18	1	chr7:28914417-28964094
9_MACS_peak_7186_lociStitched	chr12	85429227	85488066	9	23951	43682.1	8525.77	19	1	chr12:85429227-85488066
9_MACS_peak_12061_lociStitched	chr16	22390514	22439743	9	29342	41199.8	6109.32	20	1	chr16:22390514-22439743
4_MACS_peak_24337_lociStitched	chr5	125388096	125409962	4	13300	37294.6	2337.48	21	1	chr5:125388096-125409962
20_MACS_peak_12658_lociStitched	chr16	90384584	90463856	20	38489	44130.7	9480.93	22	1	chr16:90384584-90463856
5_MACS_peak_26192_lociStitched	chr6	122308562	122346742	5	15649	37706.6	4814.5	23	1	chr6:122308562-122346742
12_MACS_peak_9106_lociStitched	chr14	7803284	7861575	12	27135	40145	7274.72	24	1	chr14:7803284-7861575
11_MACS_peak_20563_lociStitched	chr3	145592071	145667078	11	22895	42258.9	9525.89	25	1	chr3:145592071-145667078
17_MACS_peak_5381_lociStitched	chr11	88117673	88202341	17	31420	42342.5	9728.35	26	1	chr11:88117673-88202341
3_MACS_peak_24237_lociStitched	chr5	123132965	123151971	3	15287	34465.5	2092.56	27	1	chr5:123132965-123151971
9_MACS_peak_14778_lociStitched	chr18	37821469	37861168	9	26130	36876.4	4962.38	28	1	chr18:37821469-37861168
9_MACS_peak_28783_lociStitched	chr8	3392369	3429971	9	22372	36985.3	5140.19	29	1	chr8:3392369-3429971
9_MACS_peak_2884_lociStitched	chr10	67083225	67121243	9	20459	36497.3	4756.05	30	1	chr10:67083225-67121243
12_MACS_peak_28543_lociStitched	chr7	130834219	130904159	12	24716	40649.1	9078.21	31	1	chr7:130834219-130904159
4_MACS_peak_5680_lociStitched	chr11	98939904	98970218	4	21953	35488.6	3992.35	32	1	chr11:98939904-98970218
MACS_peak_27100	chr7	28370594	28384302	1	13709	33162.4	1687.45	33	1	chr7:28370594-28384302
4_MACS_peak_19911_lociStitched	chr3	95650144	95677232	4	24429	34981.4	3616.25	34	1	chr3:95650144-95677232
11_MACS_peak_26818_lociStitched	chr7	16348611	16406737	11	23538	38049.3	6969.31	35	1	chr7:16348611-16406737
14_MACS_peak_2107_lociStitched	chr10	4078918	4154946	14	23404	39268.5	8644.38	36	1	chr10:4078918-4154946
13_MACS_peak_27559_lociStitched	chr7	63896124	63960144	13	28463	37304.5	7515.95	37	1	chr7:63896124-63960144
9_MACS_peak_26591_lociStitched	chr6	148937732	148995423	9	19858	35855	6109.48	38	1	chr6:148937732-148995423
13_MACS_peak_28260_lociStitched	chr7	112806018	112869261	13	24290	37199.5	7469	39	1	chr7:112806018-112869261
8_MACS_peak_14944_lociStitched	chr18	54952439	54993248	8	25636	34667.2	5170.5	40	1	chr18:54952439-54993248
11_MACS_peak_5320_lociStitched	chr11	86568526	86630357	11	27612	36653.4	7524.83	41	1	chr11:86568526-86630357
17_MACS_peak_28241_lociStitched	chr7	112678046	112765110	17	35246	39918.8	10900.4	42	1	chr7:112678046-112765110
6_MACS_peak_11507_lociStitched	chr15	98952021	98994220	6	20005	33341.4	4755.83	43	1	chr15:98952021-98994220
13_MACS_peak_21822_lociStitched	chr4	119069444	119141560	13	28967	37522	9439.98	44	1	chr4:119069444-119141560
12_MACS_peak_5535_lociStitched	chr11	95979524	96019849	12	29086	32070.5	4125.25	45	1	chr11:95979524-96019849
1_MACS_peak_20368_lociStitched	chr3	129213885	129225916	1	12032	29344.8	1429.28	46	1	chr3:129213885-129225916
5_MACS_peak_31490_lociStitched	chr9	65628596	65650355	5	20029	30665	2833.02	47	1	chr9:65628596-65650355
2_MACS_peak_29781_lociStitched	chr8	84974267	84991118	2	15595	29828	2097.95	48	1	chr8:84974267-84991118
6_MACS_peak_9111_lociStitched	chr14	7923444	7964641	6	16836	32541.5	5190.82	49	1	chr14:7923444-7964641
6_MACS_peak_30178_lociStitched	chr8	111692281	111749255	6	26782	34554.7	7338.25	50	1	chr8:111692281-111749255
7_MACS_peak_2986_lociStitched	chr10	75833119	75883473	7	19773	32553.9	5362.7	51	1	chr10:75833119-75883473
5_MACS_peak_17465_lociStitched	chr2	84618101	84651978	5	15168	30919.5	4021.2	52	1	chr2:84618101-84651978
MACS_peak_4886	chr11	69407833	69420251	1	12419	28484.4	1604.41	53	1	chr11:69407833-69420251
3_MACS_peak_11395_lociStitched	chr15	93499516	93524479	3	16439	29728.4	3305.1	54	1	chr15:93499516-93524479
6_MACS_peak_4696_lociStitched	chr11	60100794	60142306	6	22591	32333.7	6064.9	55	1	chr11:60100794-60142306
6_MACS_peak_32245_lociStitched	chr9	119976356	120021362	6	18661	31778.7	5540.24	56	1	chr9:119976356-120021362
1_MACS_peak_24226_lociStitched	chr5	122984052	122996966	1	12915	27728.9	1549.68	57	1	chr5:122984052-122996966
8_MACS_peak_881_lociStitched	chr1	86486552	86532654	8	18667	31921	5850.34	58	1	chr1:86486552-86532654
5_MACS_peak_23001_lociStitched	chr5	23413703	23436805	5	14299	28856.7	2855.41	59	1	chr5:23413703-23436805
9_MACS_peak_8142_lociStitched	chr13	44703604	44756992	9	26423	32134.2	6155.64	60	1	chr13:44703604-44756992
9_MACS_peak_25150_lociStitched	chr6	34707807	34753105	9	20548	31704.1	5829.85	61	1	chr6:34707807-34753105
6_MACS_peak_16738_lociStitched	chr2	28513138	28548679	6	19149	30071.2	4684.3	62	1	chr2:28513138-28548679
6_MACS_peak_30339_lociStitched	chr8	122510721	122559809	6	20140	30886.2	5772.75	63	1	chr8:122510721-122559809
6_MACS_peak_8746_lociStitched	chr13	95511753	95550168	6	16513	28972.6	4125.77	64	1	chr13:95511753-95550168
15_MACS_peak_2814_lociStitched	chr10	61344361	61420905	15	27704	33886	9200.59	65	1	chr10:61344361-61420905
1_MACS_peak_28882_lociStitched	chr8	10919521	10928374	1	8854	25671	1186.3	66	1	chr8:10919521-10928374
13_MACS_peak_4526_lociStitched	chr11	53737140	53800973	13	25815	32229.3	8157.86	67	1	chr11:53737140-53800973
2_MACS_peak_19900_lociStitched	chr3	95220262	95233970	2	12728	26148	2117.89	68	1	chr3:95220262-95233970
8_MACS_peak_29767_lociStitched	chr8	84629847	84666066	8	15068	27551.8	3679.85	69	1	chr8:84629847-84666066
10_MACS_peak_22475_lociStitched	chr4	141274440	141311678	10	25068	28598.8	4919.14	70	1	chr4:141274440-141311678
16_MACS_peak_2322_lociStitched	chr10	18367867	18464606	16	34232	35977.2	12305.2	71	1	chr10:18367867-18464606
2_MACS_peak_19708_lociStitched	chr3	88136980	88152391	2	14477	25645.4	2063.53	72	1	chr3:88136980-88152391
17_MACS_peak_27786_lociStitched	chr7	80741319	80796439	17	22084	29913.6	6553.77	73	1	chr7:80741319-80796439
5_MACS_peak_13997_lociStitched	chr17	70828191	70854697	5	15660	26002.4	2852.05	74	1	chr17:70828191-70854697
5_MACS_peak_24505_lociStitched	chr5	135932220	135963859	5	15843	26602.1	3565.72	75	1	chr5:135932220-135963859
4_MACS_peak_871_lociStitched	chr1	86420670	86444714	4	13873	26080.5	3238.73	76	1	chr1:86420670-86444714
6_MACS_peak_2765_lociStitched	chr10	59885107	59921939	6	19029	27705	4876.56	77	1	chr10:59885107-59921939
2_MACS_peak_1813_lociStitched	chr1	178316810	178339076	2	11407	25521.3	2821.1	78	1	chr1:178316810-178339076
14_MACS_peak_16584_lociStitched	chr2	20907946	20970483	14	30654	29723.8	7066.68	79	1	chr2:20907946-20970483
6_MACS_peak_26809_lociStitched	chr7	16294404	16330047	6	15216	26219	3646.28	80	1	chr7:16294404-16330047
5_MACS_peak_32118_lociStitched	chr9	110937737	110961450	5	13694	25057.5	2658.23	81	1	chr9:110937737-110961450
9_MACS_peak_3963_lociStitched	chr11	6152355	6188000	9	20800	26908.4	4519.79	82	1	chr11:6152355-6188000
6_MACS_peak_22384_lociStitched	chr4	137448247	137499509	6	27333	28865.6	6515.4	83	1	chr4:137448247-137499509
13_MACS_peak_25243_lociStitched	chr6	39399543	39455532	13	26205	28392	6220.38	84	1	chr6:39399543-39455532
14_MACS_peak_17020_lociStitched	chr2	35661178	35706356	14	26100	28489.2	6352.03	85	1	chr2:35661178-35706356
6_MACS_peak_31378_lociStitched	chr9	62341307	62374854	6	20785	25834.5	3757.26	86	1	chr9:62341307-62374854
10_MACS_peak_15078_lociStitched	chr18	65564025	65616304	10	23175	28434.5	6493.05	87	1	chr18:65564025-65616304
6_MACS_peak_26538_lociStitched	chr6	145228628	145278974	6	16318	28158.5	6288.22	88	1	chr6:145228628-145278974
4_MACS_peak_1280_lociStitched	chr1	134082413	134102309	4	13053	24279.1	2494.96	89	1	chr1:134082413-134102309
10_MACS_peak_31282_lociStitched	chr9	57797690	57837874	10	26390	27116.2	5340.45	90	1	chr9:57797690-57837874
10_MACS_peak_22178_lociStitched	chr4	133038436	133104699	10	24587	29579.8	7825.66	91	1	chr4:133038436-133104699
5_MACS_peak_19700_lociStitched	chr3	87958273	87988465	5	14452	24941.6	3638.14	92	1	chr3:87958273-87988465
10_MACS_peak_5419_lociStitched	chr11	88580928	88631393	10	23347	27306.6	6101.22	93	1	chr11:88580928-88631393
6_MACS_peak_22210_lociStitched	chr4	133656149	133689353	6	16055	25424.3	4223.55	94	1	chr4:133656149-133689353
4_MACS_peak_27119_lociStitched	chr7	28792022	28813048	4	9936	23330.4	2411.68	95	1	chr7:28792022-28813048
4_MACS_peak_19177_lociStitched	chr3	31077263	31109717	4	16281	24723.5	3836.06	96	1	chr3:31077263-31109717
5_MACS_peak_23804_lociStitched	chr5	103752327	103782154	5	20393	24786.2	3978.92	97	1	chr5:103752327-103782154
3_MACS_peak_32343_lociStitched	chr9	123923064	123934670	3	10778	27055.9	6280.01	98	1	chr9:123923064-123934670
6_MACS_peak_7064_lociStitched	chr12	80257067	80294048	6	14039	25191.5	4519.08	99	1	chr12:80257067-80294048
6_MACS_peak_15767_lociStitched	chr19	23120510	23152291	6	16095	24026.4	3410.1	100	1	chr19:23120510-23152291
9_MACS_peak_26894_lociStitched	chr7	19300655	19342795	9	14887	25680.1	5094.73	101	1	chr7:19300655-19342795
7_MACS_peak_15586_lociStitched	chr19	8965570	8998389	7	17491	25287	4706.24	102	1	chr19:8965570-8998389
4_MACS_peak_7446_lociStitched	chr12	110470918	110488025	4	10622	22612	2059.68	103	1	chr12:110470918-110488025
5_MACS_peak_21929_lociStitched	chr4	124685542	124711216	5	14520	23460.9	3047.5	104	1	chr4:124685542-124711216
13_MACS_peak_3695_lociStitched	chr10	121424965	121476214	13	26769	26408.6	6093.51	105	1	chr10:121424965-121476214
13_MACS_peak_29870_lociStitched	chr8	90813191	90878368	13	22696	27537.3	7247.68	106	1	chr8:90813191-90878368
1_MACS_peak_26622_lociStitched	chr7	3288715	3294385	1	5671	20990.9	775.089	107	1	chr7:3288715-3294385
2_MACS_peak_2717_lociStitched	chr10	56372980	56384272	2	10271	21502.2	1338.1	108	1	chr10:56372980-56384272
5_MACS_peak_13986_lociStitched	chr17	70720156	70756617	5	14914	24078.8	3992.48	109	1	chr17:70720156-70756617
9_MACS_peak_28598_lociStitched	chr7	133076784	133125315	9	21349	25760.3	5692.69	110	1	chr7:133076784-133125315
11_MACS_peak_29391_lociStitched	chr8	61572377	61631114	11	18654	27013.1	7189.41	111	1	chr8:61572377-61631114
2_MACS_peak_23430_lociStitched	chr5	64803307	64819136	2	11022	21747.5	1956.46	112	1	chr5:64803307-64819136
2_MACS_peak_13486_lociStitched	chr17	34116881	34124213	2	7216	20619.8	890.838	113	1	chr17:34116881-34124213
2_MACS_peak_19130_lociStitched	chr3	27150968	27160988	2	8569	20728.4	1065.13	114	1	chr3:27150968-27160988
4_MACS_peak_5027_lociStitched	chr11	74829200	74849210	4	9887	22089	2493.25	115	1	chr11:74829200-74849210
12_MACS_peak_2005_lociStitched	chr1	189746685	189800329	12	23575	26746.9	7204.39	116	1	chr1:189746685-189800329
6_MACS_peak_21679_lociStitched	chr4	108336689	108365141	6	17009	23188.4	3695.91	117	1	chr4:108336689-108365141
1_MACS_peak_20626_lociStitched	chr3	149214550	149222861	1	8312	20334.5	1034.72	118	1	chr3:149214550-149222861
8_MACS_peak_29080_lociStitched	chr8	25512848	25553255	8	20551	24357.3	5075.12	119	1	chr8:25512848-25553255
4_MACS_peak_13074_lociStitched	chr17	23585135	23605747	4	11495	21902.3	2797.05	120	1	chr17:23585135-23605747
5_MACS_peak_20352_lociStitched	chr3	127451320	127469769	5	15310	21345.5	2355.94	121	1	chr3:127451320-127469769
12_MACS_peak_18852_lociStitched	chr2	173224531	173277747	12	23278	25394.7	6417.85	122	1	chr2:173224531-173277747
1_MACS_peak_21979_lociStitched	chr4	126463282	126469338	1	6057	19746.2	836.939	123	1	chr4:126463282-126469338
3_MACS_peak_32351_lociStitched	chr9	124422353	124443010	3	7392	20593	1811.62	124	1	chr9:124422353-124443010
8_MACS_peak_31996_lociStitched	chr9	107611555	107644830	8	18231	22876.6	4096.15	125	1	chr9:107611555-107644830
8_MACS_peak_13341_lociStitched	chr17	29436430	29468573	8	16251	22201.2	3426.44	126	1	chr17:29436430-29468573
3_MACS_peak_18921_lociStitched	chr2	180691862	180711737	3	10518	21423.3	2770.57	127	1	chr2:180691862-180711737
9_MACS_peak_2116_lociStitched	chr10	4241891	4289587	9	17602	23871.8	5275.18	128	1	chr10:4241891-4289587
6_MACS_peak_26037_lociStitched	chr6	113073191	113100845	6	14256	21589.5	3119.37	129	1	chr6:113073191-113100845
7_MACS_peak_27688_lociStitched	chr7	73584340	73620466	7	12067	22297	3836.58	130	1	chr7:73584340-73620466
9_MACS_peak_1349_lociStitched	chr1	136661443	136707583	9	19714	23300.7	5006.19	131	1	chr1:136661443-136707583
7_MACS_peak_7055_lociStitched	chr12	80202266	80232110	7	20893	22493.4	4231.88	132	1	chr12:80202266-80232110
7_MACS_peak_18762_lociStitched	chr2	168757159	168792615	7	16194	22121	3875.34	133	1	chr2:168757159-168792615
1_MACS_peak_19696_lociStitched	chr3	87905592	87913829	1	8238	19210.3	990.087	134	1	chr3:87905592-87913829
6_MACS_peak_1864_lociStitched	chr1	180921768	180956356	6	14565	22627.5	4437.64	135	1	chr1:180921768-180956356
MACS_peak_3132	chr10	80157527	80167678	1	10152	19520.4	1422.16	136	1	chr10:80157527-80167678
8_MACS_peak_13665_lociStitched	chr17	46609481	46634286	8	18643	20769.2	2827.77	137	1	chr17:46609481-46634286
3_MACS_peak_23450_lociStitched	chr5	65523796	65540031	3	12269	20048.6	2120.29	138	1	chr5:65523796-65540031
4_MACS_peak_9992_lociStitched	chr14	73219065	73254820	4	12661	21696.1	3893.72	139	1	chr14:73219065-73254820
7_MACS_peak_25661_lociStitched	chr6	82751586	82775348	7	18997	20753.7	2958.37	140	1	chr6:82751586-82775348
3_MACS_peak_2363_lociStitched	chr10	20284694	20314804	3	10780	21158.3	3483.73	141	1	chr10:20284694-20314804
4_MACS_peak_9644_lociStitched	chr14	52009561	52024498	4	13325	19474.9	1810.36	142	1	chr14:52009561-52024498
8_MACS_peak_6218_lociStitched	chr11	117933830	117976854	8	18623	23263.1	5670.56	143	1	chr11:117933830-117976854
7_MACS_peak_3114_lociStitched	chr10	80024058	80053504	7	14831	21236.5	3654.25	144	1	chr10:80024058-80053504
6_MACS_peak_31547_lociStitched	chr9	67098745	67118190	6	12726	19902	2341.18	145	1	chr9:67098745-67118190
4_MACS_peak_28182_lociStitched	chr7	110143716	110168244	4	7780	20166.9	2688.27	146	1	chr7:110143716-110168244
2_MACS_peak_3482_lociStitched	chr10	99260173	99269574	2	7740	18559.5	1136.58	147	1	chr10:99260173-99269574
13_MACS_peak_22336_lociStitched	chr4	136103686	136159848	13	23086	23941.9	6615.88	148	1	chr4:136103686-136159848
5_MACS_peak_23980_lociStitched	chr5	113842138	113875536	5	9934	21461.6	4244.89	149	1	chr5:113842138-113875536
6_MACS_peak_22322_lociStitched	chr4	136019320	136053625	6	13653	21416.6	4233.24	150	1	chr4:136019320-136053625
1_MACS_peak_13421_lociStitched	chr17	32206850	32215576	1	8727	18393.5	1220.77	151	1	chr17:32206850-32215576
9_MACS_peak_31058_lociStitched	chr9	44562762	44606620	9	15456	21766.7	4618.25	152	1	chr9:44562762-44606620
7_MACS_peak_22000_lociStitched	chr4	128711390	128742800	7	17264	20991.3	3844.58	153	1	chr4:128711390-128742800
3_MACS_peak_9682_lociStitched	chr14	54569245	54578882	3	9498	18280.4	1142.95	154	1	chr14:54569245-54578882
MACS_peak_19785	chr3	89416643	89423568	1	6926	17996	914.793	155	1	chr3:89416643-89423568
3_MACS_peak_13319_lociStitched	chr17	29080263	29096917	3	9954	19270.3	2243.29	156	1	chr17:29080263-29096917
3_MACS_peak_13534_lociStitched	chr17	35501354	35514950	3	9641	18683.6	1704.94	157	1	chr17:35501354-35514950
8_MACS_peak_7127_lociStitched	chr12	84152725	84216475	8	17857	24429	7452.38	158	1	chr12:84152725-84216475
5_MACS_peak_5634_lociStitched	chr11	97793576	97836794	5	19254	22495	5536.23	159	1	chr11:97793576-97836794
8_MACS_peak_21966_lociStitched	chr4	126227132	126262144	8	19092	21381.8	4516.55	160	1	chr4:126227132-126262144
6_MACS_peak_24685_lociStitched	chr5	142904457	142938592	6	13957	21085.2	4246.39	161	1	chr5:142904457-142938592
3_MACS_peak_7362_lociStitched	chr12	102756443	102772355	3	7916	18480.2	1745.55	162	1	chr12:102756443-102772355
1_MACS_peak_13566_lociStitched	chr17	35915303	35920117	1	4815	17311.1	688.402	163	1	chr17:35915303-35920117
6_MACS_peak_24665_lociStitched	chr5	142414615	142459383	6	16081	22236.3	5649.72	164	1	chr5:142414615-142459383
1_MACS_peak_3394_lociStitched	chr10	93160075	93168990	1	8916	17479.6	1004.72	165	1	chr10:93160075-93168990
4_MACS_peak_30454_lociStitched	chr8	126532617	126560041	4	11759	19975.6	3532.21	166	1	chr8:126532617-126560041
11_MACS_peak_22834_lociStitched	chr5	3340567	3397457	11	19425	23233.9	6798.35	167	1	chr5:3340567-3397457
MACS_peak_19727	chr3	88507679	88513513	1	5835	17051.6	665.076	168	1	chr3:88507679-88513513
1_MACS_peak_21072_lociStitched	chr4	43556116	43565159	1	9044	17812	1433.32	169	1	chr4:43556116-43565159
4_MACS_peak_5770_lociStitched	chr11	101547822	101569865	4	8460	19175.2	2812.69	170	1	chr11:101547822-101569865
7_MACS_peak_2773_lociStitched	chr10	59947380	59977967	7	15822	20349.5	4049.72	171	1	chr10:59947380-59977967
10_MACS_peak_6423_lociStitched	chr12	8888205	8924841	10	16921	20933.8	4634.45	172	1	chr12:8888205-8924841
10_MACS_peak_10354_lociStitched	chr15	10686687	10726158	10	15710	21002.5	4712.84	173	1	chr15:10686687-10726158
3_MACS_peak_1855_lociStitched	chr1	180877437	180891067	3	9401	18009.3	1788.26	174	1	chr1:180877437-180891067
4_MACS_peak_11137_lociStitched	chr15	79927135	79953784	4	12144	19112.7	2894.08	175	1	chr15:79927135-79953784
7_MACS_peak_5432_lociStitched	chr11	88687385	88719590	7	14841	19255.4	3085.24	176	1	chr11:88687385-88719590
8_MACS_peak_16085_lociStitched	chr19	44247502	44297657	8	17693	22529.6	6480.03	177	1	chr19:44247502-44297657
4_MACS_peak_27380_lociStitched	chr7	45447377	45468172	4	10853	18619.8	2632.65	178	1	chr7:45447377-45468172
3_MACS_peak_24677_lociStitched	chr5	142813972	142824542	3	9828	16898.3	935.445	179	1	chr5:142813972-142824542
8_MACS_peak_125_lociStitched	chr1	12729605	12764893	8	16417	19902.4	3955.78	180	1	chr1:12729605-12764893
9_MACS_peak_12111_lociStitched	chr16	24410559	24455377	9	19102	22207.3	6261.07	181	1	chr16:24410559-24455377
3_MACS_peak_14004_lociStitched	chr17	70992238	71004263	3	9712	17320.8	1376.86	182	1	chr17:70992238-71004263
6_MACS_peak_21454_lociStitched	chr4	86665435	86691288	6	13932	18795.1	2885.19	183	1	chr4:86665435-86691288
9_MACS_peak_17181_lociStitched	chr2	52937950	52967392	9	13652	19419.9	3624.31	184	1	chr2:52937950-52967392
7_MACS_peak_31387_lociStitched	chr9	62794099	62830872	7	13344	20129.5	4364.96	185	1	chr9:62794099-62830872
3_MACS_peak_11220_lociStitched	chr15	82143556	82166172	3	7916	18669.5	2942.34	186	1	chr15:82143556-82166172
5_MACS_peak_7211_lociStitched	chr12	86785937	86807479	5	14928	18648.9	2934.02	187	1	chr12:86785937-86807479
7_MACS_peak_30064_lociStitched	chr8	106599072	106623417	7	17411	18782.2	3116.16	188	1	chr8:106599072-106623417
4_MACS_peak_26360_lociStitched	chr6	128991937	129010174	4	10963	17255.8	1694.22	189	1	chr6:128991937-129010174
7_MACS_peak_10230_lociStitched	chr14	122253192	122291504	7	11400	20144.4	4585.95	190	1	chr14:122253192-122291504
7_MACS_peak_21953_lociStitched	chr4	126101169	126133386	7	14158	19552.5	4139.88	191	1	chr4:126101169-126133386
4_MACS_peak_21080_lociStitched	chr4	43963754	43979961	4	14241	17503.6	2124.74	192	1	chr4:43963754-43979961
3_MACS_peak_10787_lociStitched	chr15	59637808	59654187	3	10192	17106.2	1747.64	193	1	chr15:59637808-59654187
2_MACS_peak_7049_lociStitched	chr12	80109961	80133067	2	10810	17893.3	2534.73	194	1	chr12:80109961-80133067
MACS_peak_26620	chr7	3203162	3215128	1	11967	16730.9	1374.89	195	1	chr7:3203162-3215128
1_MACS_peak_16824_lociStitched	chr2	30440153	30447888	1	7736	16160	929.747	196	1	chr2:30440153-30447888
3_MACS_peak_29476_lociStitched	chr8	69918376	69943426	3	12479	18489.4	3274.03	197	1	chr8:69918376-69943426
1_MACS_peak_28109_lociStitched	chr7	105735042	105741078	1	6037	15829.4	766.572	198	1	chr7:105735042-105741078
5_MACS_peak_30456_lociStitched	chr8	126582612	126604308	5	15918	17777.7	2770.58	199	1	chr8:126582612-126604308
4_MACS_peak_2892_lociStitched	chr10	67176263	67190042	4	7988	16372.2	1452.31	200	1	chr10:67176263-67190042
4_MACS_peak_26213_lociStitched	chr6	122739542	122771266	4	17436	18574.4	3654.6	201	1	chr6:122739542-122771266
7_MACS_peak_16763_lociStitched	chr2	29622712	29652750	7	15241	19137.2	4223.34	202	1	chr2:29622712-29652750
5_MACS_peak_11702_lociStitched	chr16	4585578	4619418	5	17185	19349.7	4524.41	203	1	chr16:4585578-4619418
4_MACS_peak_4587_lociStitched	chr11	55405120	55429249	4	9540	17594.9	2774.84	204	1	chr11:55405120-55429249
3_MACS_peak_26597_lociStitched	chr6	149126151	149138495	3	11910	16159.5	1391.17	205	1	chr6:149126151-149138495
2_MACS_peak_25737_lociStitched	chr6	86520072	86528467	2	6814	15663.4	901.623	206	1	chr6:86520072-86528467
5_MACS_peak_30466_lociStitched	chr8	126824172	126853389	5	12174	18719.3	4005.65	207	1	chr8:126824172-126853389
2_MACS_peak_21628_lociStitched	chr4	106906442	106921527	2	7772	16493.9	1832.83	208	1	chr4:106906442-106921527
8_MACS_peak_4274_lociStitched	chr11	30156312	30217310	8	15828	21520.1	6929.37	209	1	chr11:30156312-30217310
9_MACS_peak_21619_lociStitched	chr4	106838359	106867880	9	13640	18131.8	3595.66	210	1	chr4:106838359-106867880
8_MACS_peak_23520_lociStitched	chr5	73208555	73239833	8	20090	18744.9	4216.27	211	1	chr5:73208555-73239833
1_MACS_peak_6284_lociStitched	chr11	120347224	120351962	1	4739	14953.1	440.16	212	1	chr11:120347224-120351962
5_MACS_peak_29557_lociStitched	chr8	71524744	71538526	5	10261	15824.5	1312.05	213	1	chr8:71524744-71538526
4_MACS_peak_22789_lociStitched	chr4	155683733	155722811	4	8741	18874.7	4365.01	214	1	chr4:155683733-155722811
1_MACS_peak_11718_lociStitched	chr16	4878197	4882462	1	4266	15338.2	836.366	215	1	chr16:4878197-4882462
5_MACS_peak_3067_lociStitched	chr10	78325524	78372960	5	15171	19923.1	5459.88	216	1	chr10:78325524-78372960
5_MACS_peak_2873_lociStitched	chr10	67001227	67026985	5	8987	17548.9	3124.45	217	1	chr10:67001227-67026985
3_MACS_peak_22648_lociStitched	chr4	150230245	150241864	3	9648	15847.2	1436.11	218	1	chr4:150230245-150241864
5_MACS_peak_3618_lociStitched	chr10	117708627	117722177	5	9003	15654.3	1307.58	219	1	chr10:117708627-117722177
8_MACS_peak_19682_lociStitched	chr3	87131530	87166181	8	12236	18389.3	4043.77	220	1	chr3:87131530-87166181
1_MACS_peak_8350_lociStitched	chr13	55509116	55513698	1	4583	14943.3	639.647	221	1	chr13:55509116-55513698
2_MACS_peak_14688_lociStitched	chr18	34947962	34956175	2	5685	15159.6	867.293	222	1	chr18:34947962-34956175
7_MACS_peak_26785_lociStitched	chr7	16002851	16052872	7	14457	20603.6	6312.65	223	1	chr7:16002851-16052872
6_MACS_peak_22434_lociStitched	chr4	139578577	139617510	6	16178	19957.1	5676.43	224	1	chr4:139578577-139617510
5_MACS_peak_22531_lociStitched	chr4	145295850	145324118	5	10033	17331.1	3123.61	225	1	chr4:145295850-145324118
3_MACS_peak_19523_lociStitched	chr3	65955996	65976739	3	8863	16304	2101.27	226	1	chr3:65955996-65976739
2_MACS_peak_7641_lociStitched	chr13	5861493	5871238	2	7713	15368.8	1177.2	227	1	chr13:5861493-5871238
4_MACS_peak_11644_lociStitched	chr15	102376865	102402592	4	11242	17051.9	2902.01	228	1	chr15:102376865-102402592
7_MACS_peak_21566_lociStitched	chr4	100775989	100814247	7	18699	18769.4	4705.73	229	1	chr4:100775989-100814247
9_MACS_peak_369_lociStitched	chr1	39895237	39947038	9	17008	20616.8	6558.01	230	1	chr1:39895237-39947038
2_MACS_peak_31916_lociStitched	chr9	102713925	102727638	2	8194	15864.6	1808.74	231	1	chr9:102713925-102727638
14_MACS_peak_15902_lociStitched	chr19	32755010	32806390	14	21318	19627.2	5600.42	232	1	chr19:32755010-32806390
11_MACS_peak_15885_lociStitched	chr19	32220543	32273357	11	18447	20254.2	6237.33	233	1	chr19:32220543-32273357
7_MACS_peak_5602_lociStitched	chr11	97275265	97322802	7	15449	18629.8	4625.35	234	1	chr11:97275265-97322802
3_MACS_peak_8014_lociStitched	chr13	34237140	34250326	3	13069	15960.3	1966.03	235	1	chr13:34237140-34250326
4_MACS_peak_17154_lociStitched	chr2	51138530	51149157	4	10031	15182.8	1218.92	236	1	chr2:51138530-51149157
4_MACS_peak_26207_lociStitched	chr6	122701589	122717774	4	10274	15723.7	1764.16	237	1	chr6:122701589-122717774
5_MACS_peak_28430_lociStitched	chr7	126785653	126810327	5	11452	16914	2963.35	238	1	chr7:126785653-126810327
9_MACS_peak_25593_lociStitched	chr6	72676303	72725818	9	14863	20385.3	6486.47	239	1	chr6:72676303-72725818
3_MACS_peak_13660_lociStitched	chr17	46548054	46558219	3	7053	15277	1403.79	240	1	chr17:46548054-46558219
9_MACS_peak_18332_lociStitched	chr2	152693312	152742591	9	13841	20234	6361.92	241	1	chr2:152693312-152742591
3_MACS_peak_19860_lociStitched	chr3	93854671	93864061	3	5542	14249.3	405.648	242	1	chr3:93854671-93864061
1_MACS_peak_15462_lociStitched	chr19	5487264	5492554	1	5291	14495.1	668.656	243	1	chr19:5487264-5492554
3_MACS_peak_32846_lociStitched	chrX	103978866	103990530	3	10544	14791.1	1035.76	244	1	chrX:103978866-103990530
6_MACS_peak_7220_lociStitched	chr12	86882503	86900552	6	14204	15942.7	2194.76	245	1	chr12:86882503-86900552
6_MACS_peak_19825_lociStitched	chr3	90417995	90449347	6	10591	17290.6	3570.99	246	1	chr3:90417995-90449347
7_MACS_peak_11784_lociStitched	chr16	9263822	9292640	7	13882	16772.1	3069.12	247	1	chr16:9263822-9292640
4_MACS_peak_18096_lociStitched	chr2	131828295	131849787	4	9522	16067.4	2478.03	248	1	chr2:131828295-131849787
2_MACS_peak_3832_lociStitched	chr10	128488479	128505115	2	7946	15563	2021.27	249	1	chr10:128488479-128505115
6_MACS_peak_29128_lociStitched	chr8	27222512	27266287	6	15119	18998.3	5458.74	250	1	chr8:27222512-27266287
8_MACS_peak_935_lociStitched	chr1	89070241	89117788	8	18167	19023.6	5524.96	251	1	chr1:89070241-89117788
6_MACS_peak_32387_lociStitched	chrX	7862236	7881275	6	16341	15387.3	1911.52	252	1	chrX:7862236-7881275
1_MACS_peak_17393_lociStitched	chr2	75656855	75661709	1	4855	14128.5	674.706	253	1	chr2:75656855-75661709
5_MACS_peak_12928_lociStitched	chr17	13655650	13685149	5	10146	16979.6	3542.83	254	1	chr17:13655650-13685149
11_MACS_peak_24430_lociStitched	chr5	134293027	134337839	11	13457	18216.1	4781.44	255	1	chr5:134293027-134337839
3_MACS_peak_27990_lociStitched	chr7	99349470	99361769	3	9230	15001.1	1609.94	256	1	chr7:99349470-99361769
4_MACS_peak_16813_lociStitched	chr2	30240723	30267636	4	12944	17054.8	3679.01	257	1	chr2:30240723-30267636
3_MACS_peak_22267_lociStitched	chr4	134611416	134635909	3	13385	16471.5	3120.41	258	1	chr4:134611416-134635909
6_MACS_peak_25335_lociStitched	chr6	49202259	49222408	6	12961	15706.1	2369.52	259	1	chr6:49202259-49222408
MACS_peak_19765	chr3	89224002	89229051	1	5050	14028.1	780.071	260	1	chr3:89224002-89229051
4_MACS_peak_24615_lociStitched	chr5	139784409	139804862	4	11108	15912.4	2683.43	261	1	chr5:139784409-139804862
1_MACS_peak_5050_lociStitched	chr11	75458623	75464138	1	5516	13833.8	613.268	262	1	chr11:75458623-75464138
5_MACS_peak_692_lociStitched	chr1	72796026	72828516	5	13987	17151.5	3950.78	263	1	chr1:72796026-72828516
2_MACS_peak_11658_lociStitched	chr15	102657414	102675645	2	6339	15474.5	2287.99	264	1	chr15:102657414-102675645
3_MACS_peak_10324_lociStitched	chr15	8829834	8843427	3	7426	14558.1	1396	265	1	chr15:8829834-8843427
10_MACS_peak_12152_lociStitched	chr16	29757089	29823750	10	18042	21584.8	8452.61	266	1	chr16:29757089-29823750
3_MACS_peak_4875_lociStitched	chr11	69093817	69110870	3	7352	15109	1983.26	267	1	chr11:69093817-69110870
4_MACS_peak_22087_lociStitched	chr4	130100288	130113332	4	8845	14904.1	1831.38	268	1	chr4:130100288-130113332
3_MACS_peak_26761_lociStitched	chr7	12902450	12924326	3	7913	15516.6	2463.24	269	1	chr7:12902450-12924326
8_MACS_peak_19225_lociStitched	chr3	34647910	34669363	8	14853	14987.1	1937.21	270	1	chr3:34647910-34669363
2_MACS_peak_26274_lociStitched	chr6	125160512	125169378	2	7528	14060.6	1012.5	271	1	chr6:125160512-125169378
3_MACS_peak_11665_lociStitched	chr15	103200783	103230163	3	9587	15912.2	2879.24	272	1	chr15:103200783-103230163
4_MACS_peak_23176_lociStitched	chr5	31627456	31644572	4	11635	14961.1	1940.95	273	1	chr5:31627456-31644572
5_MACS_peak_16054_lociStitched	chr19	42124665	42144819	5	11839	15853.1	2877.99	274	1	chr19:42124665-42144819
2_MACS_peak_25368_lociStitched	chr6	51467723	51487299	2	7291	15308.4	2353.04	275	1	chr6:51467723-51487299
4_MACS_peak_21261_lociStitched	chr4	57832312	57848405	4	10124	14812	1857.13	276	1	chr4:57832312-57848405
15_MACS_peak_20605_lociStitched	chr3	148898489	148962564	15	18526	20760.3	7810.74	277	1	chr3:148898489-148962564
1_MACS_peak_14787_lociStitched	chr18	37876556	37885402	1	8847	14119.1	1180.06	278	1	chr18:37876556-37885402
9_MACS_peak_6736_lociStitched	chr12	51671239	51721944	9	14685	18730.4	5800.65	279	1	chr12:51671239-51721944
7_MACS_peak_1325_lociStitched	chr1	135698870	135735858	7	13051	17033	4150.05	280	1	chr1:135698870-135735858
2_MACS_peak_26925_lociStitched	chr7	19740390	19749654	2	9123	14063.7	1238.6	281	1	chr7:19740390-19749654
2_MACS_peak_23832_lociStitched	chr5	105494242	105501839	2	7510	13810.6	1013.44	282	1	chr5:105494242-105501839
10_MACS_peak_24327_lociStitched	chr5	125133733	125195351	10	19769	20044.3	7252.44	283	1	chr5:125133733-125195351
3_MACS_peak_33125_lociStitched	chrX	169987270	170005919	3	3340	14279.5	1493.78	284	1	chrX:169987270-170005919
3_MACS_peak_11059_lociStitched	chr15	77904206	77917569	3	9655	14485.5	1737.19	285	1	chr15:77904206-77917569
6_MACS_peak_10925_lociStitched	chr15	74657620	74692611	6	14704	16862.2	4156.93	286	1	chr15:74657620-74692611
4_MACS_peak_1224_lociStitched	chr1	132193185	132208273	4	12117	14741	2080.64	287	1	chr1:132193185-132208273
4_MACS_peak_22141_lociStitched	chr4	132504786	132529877	4	11245	15538.9	2892.99	288	1	chr4:132504786-132529877
2_MACS_peak_24052_lociStitched	chr5	115475963	115492825	2	6495	14332.7	1696.32	289	1	chr5:115475963-115492825
2_MACS_peak_3101_lociStitched	chr10	79839981	79857603	2	8195	14931.1	2364.87	290	1	chr10:79839981-79857603
4_MACS_peak_29370_lociStitched	chr8	61270246	61286427	4	8300	14592	2054.99	291	1	chr8:61270246-61286427
4_MACS_peak_19811_lociStitched	chr3	90065030	90086564	4	11362	15353.7	2879.1	292	1	chr3:90065030-90086564
7_MACS_peak_30979_lociStitched	chr9	40765702	40802222	7	13513	15937.3	3469.4	293	1	chr9:40765702-40802222
3_MACS_peak_11450_lociStitched	chr15	96633232	96644099	3	10682	13798.9	1421.4	294	1	chr15:96633232-96644099
3_MACS_peak_3526_lociStitched	chr10	108431494	108449041	3	11133	14174.5	1805.59	295	1	chr10:108431494-108449041
3_MACS_peak_29534_lociStitched	chr8	70864604	70886823	3	10008	15355.6	3008.45	296	1	chr8:70864604-70886823
4_MACS_peak_3380_lociStitched	chr10	91168810	91188655	4	9614	14804.4	2460.78	297	1	chr10:91168810-91188655
6_MACS_peak_31861_lociStitched	chr9	96957123	96990757	6	11093	16749.7	4412.78	298	1	chr9:96957123-96990757
5_MACS_peak_31259_lociStitched	chr9	57259896	57280086	5	12456	15023.4	2705.46	299	1	chr9:57259896-57280086
2_MACS_peak_21043_lociStitched	chr4	42948987	42955614	2	6628	13262	946.998	300	1	chr4:42948987-42955614
2_MACS_peak_24689_lociStitched	chr5	142959736	142975710	2	7423	14130.6	1819.44	301	1	chr5:142959736-142975710
6_MACS_peak_9488_lociStitched	chr14	34295923	34322164	6	12925	15238.1	3009.84	302	1	chr14:34295923-34322164
1_MACS_peak_3270_lociStitched	chr10	82857859	82862087	1	4229	12679.3	458.738	303	1	chr10:82857859-82862087
1_MACS_peak_31538_lociStitched	chr9	67039668	67050213	1	10546	13530.3	1313.91	304	1	chr9:67039668-67050213
7_MACS_peak_16831_lociStitched	chr2	30692232	30720796	7	13679	15501.7	3319.14	305	1	chr2:30692232-30720796
2_MACS_peak_14874_lociStitched	chr18	46595022	46600092	2	4810	12763.7	598.767	306	1	chr18:46595022-46600092
2_MACS_peak_29063_lociStitched	chr8	25096882	25110626	2	12097	14115.1	1958.52	307	1	chr8:25096882-25110626
7_MACS_peak_19319_lociStitched	chr3	51194909	51246080	7	13965	17270.2	5122.22	308	1	chr3:51194909-51246080
4_MACS_peak_18245_lociStitched	chr2	146280277	146307917	4	8103	15257.3	3156.49	309	1	chr2:146280277-146307917
5_MACS_peak_15752_lociStitched	chr19	21777681	21804952	5	13854	15162.7	3076.17	310	1	chr19:21777681-21804952
10_MACS_peak_3190_lociStitched	chr10	80926907	80988361	10	17635	19966.4	7884.55	311	1	chr10:80926907-80988361
2_MACS_peak_3981_lociStitched	chr11	6524555	6529595	2	4982	12841.4	770.616	312	1	chr11:6524555-6529595
6_MACS_peak_7174_lociStitched	chr12	85348609	85380323	6	9638	15444.7	3374.37	313	1	chr12:85348609-85380323
6_MACS_peak_21899_lociStitched	chr4	123613071	123634178	6	10714	14705.2	2646.82	314	1	chr4:123613071-123634178
2_MACS_peak_552_lociStitched	chr1	59668222	59687853	2	7635	14265.8	2208.49	315	1	chr1:59668222-59687853
4_MACS_peak_12164_lociStitched	chr16	30062008	30071372	4	9032	12841.8	805.304	316	1	chr16:30062008-30071372
4_MACS_peak_29945_lociStitched	chr8	94982252	95002332	4	10672	14465.6	2445.74	317	1	chr8:94982252-95002332
5_MACS_peak_26720_lociStitched	chr7	6750109	6778840	5	13896	15425.7	3421.86	318	1	chr7:6750109-6778840
4_MACS_peak_28648_lociStitched	chr7	138844889	138865696	4	14218	14960.2	2967.08	319	1	chr7:138844889-138865696
6_MACS_peak_11166_lociStitched	chr15	80784217	80823363	6	12140	16781.9	4795.39	320	1	chr15:80784217-80823363
4_MACS_peak_10141_lociStitched	chr14	105890227	105901786	4	9989	13094	1109.66	321	1	chr14:105890227-105901786
4_MACS_peak_5245_lociStitched	chr11	83230446	83242488	4	9487	12945.1	989.852	322	1	chr11:83230446-83242488
9_MACS_peak_31101_lociStitched	chr9	46009014	46038803	9	12922	15138.8	3208.28	323	1	chr9:46009014-46038803
5_MACS_peak_11101_lociStitched	chr15	79322612	79336263	5	9645	13753.4	1830.6	324	1	chr15:79322612-79336263
MACS_peak_4896	chr11	69577924	69583917	1	5994	12658.4	747.926	325	1	chr11:69577924-69583917
7_MACS_peak_31689_lociStitched	chr9	75406273	75437269	7	13222	15730.5	3859	326	1	chr9:75406273-75437269
2_MACS_peak_29580_lociStitched	chr8	72126157	72138406	2	5415	13333	1500.5	327	1	chr8:72126157-72138406
2_MACS_peak_30755_lociStitched	chr9	21720878	21731150	2	10262	13337.2	1508.96	328	1	chr9:21720878-21731150
3_MACS_peak_31737_lociStitched	chr9	78518822	78539268	3	7233	13983	2161.14	329	1	chr9:78518822-78539268
1_MACS_peak_5334_lociStitched	chr11	86755364	86760045	1	4682	12377.5	576.231	330	1	chr11:86755364-86760045
3_MACS_peak_31262_lociStitched	chr9	57419967	57434641	3	12617	13574.9	1797.57	331	1	chr9:57419967-57434641
6_MACS_peak_18912_lociStitched	chr2	180219086	180253222	6	12474	15562.6	3809.58	332	1	chr2:180219086-180253222
1_MACS_peak_12842_lociStitched	chr17	6826576	6830080	1	3505	12158.9	407.165	333	1	chr17:6826576-6830080
4_MACS_peak_1768_lociStitched	chr1	172492901	172511512	4	7150	13500.4	1768.05	334	1	chr1:172492901-172511512
3_MACS_peak_18565_lociStitched	chr2	161164843	161187723	3	6848	14112.4	2388.67	335	1	chr2:161164843-161187723
2_MACS_peak_11333_lociStitched	chr15	88854117	88868920	2	9495	13663.2	1945.11	336	1	chr15:88854117-88868920
6_MACS_peak_33069_lociStitched	chrX	162726527	162762484	6	12831	14677.6	2962.86	337	1	chrX:162726527-162762484
10_MACS_peak_22293_lociStitched	chr4	135269806	135314919	10	16909	16204.6	4497.77	338	1	chr4:135269806-135314919
1_MACS_peak_16335_lociStitched	chr19	61223685	61229209	1	5525	13000.7	1303.11	339	1	chr19:61223685-61229209
5_MACS_peak_19664_lociStitched	chr3	86832508	86849715	5	10097	13810.3	2113.02	340	1	chr3:86832508-86849715
6_MACS_peak_29115_lociStitched	chr8	27155475	27178149	6	11934	14518.2	2859.19	341	1	chr8:27155475-27178149
2_MACS_peak_25462_lociStitched	chr6	58593657	58599314	2	5537	12546.7	919.263	342	1	chr6:58593657-58599314
4_MACS_peak_6459_lociStitched	chr12	12920298	12944503	4	11666	14464.9	2890.08	343	1	chr12:12920298-12944503
2_MACS_peak_96_lociStitched	chr1	10872277	10881896	2	6130	12739.4	1173.52	344	1	chr1:10872277-10881896
3_MACS_peak_31734_lociStitched	chr9	78477921	78505041	3	8295	14571.6	3021.17	345	1	chr9:78477921-78505041
4_MACS_peak_13285_lociStitched	chr17	28327147	28348931	4	9603	14242.4	2699.04	346	1	chr17:28327147-28348931
3_MACS_peak_26128_lociStitched	chr6	117905395	117919638	3	9374	13234.6	1697.77	347	1	chr6:117905395-117919638
MACS_peak_29783	chr8	85024068	85028186	1	4119	12196.7	667.94	348	1	chr8:85024068-85028186
2_MACS_peak_11352_lociStitched	chr15	89424664	89433422	2	6530	12543.2	1042.2	349	1	chr15:89424664-89433422
4_MACS_peak_21024_lociStitched	chr4	41256152	41276404	4	8006	13915.1	2488.97	350	1	chr4:41256152-41276404
2_MACS_peak_3162_lociStitched	chr10	80610167	80625083	2	6969	13147	1780.97	351	1	chr10:80610167-80625083
5_MACS_peak_13148_lociStitched	chr17	25270351	25294521	5	9456	14441.6	3091.34	352	1	chr17:25270351-25294521
4_MACS_peak_19057_lociStitched	chr3	14992473	15008211	4	13350	13171.1	1839.77	353	1	chr3:14992473-15008211
2_MACS_peak_9454_lociStitched	chr14	31890686	31903365	2	12269	13051.8	1725.61	354	1	chr14:31890686-31903365
12_MACS_peak_22035_lociStitched	chr4	129221513	129264808	12	16110	17127.5	5801.53	355	1	chr4:129221513-129264808
3_MACS_peak_13195_lociStitched	chr17	26501758	26512129	3	7305	12744.9	1437.42	356	1	chr17:26501758-26512129
3_MACS_peak_19231_lociStitched	chr3	35391902	35419781	3	5864	13819.6	2525.84	357	1	chr3:35391902-35419781
3_MACS_peak_1247_lociStitched	chr1	133017896	133034439	3	7037	12926.7	1634.45	358	1	chr1:133017896-133034439
MACS_peak_13013	chr17	17825383	17830332	1	4950	11681.1	431.058	359	1	chr17:17825383-17830332
5_MACS_peak_18306_lociStitched	chr2	151958361	151980996	5	14801	14515.8	3277.55	360	1	chr2:151958361-151980996
9_MACS_peak_24700_lociStitched	chr5	143031153	143062064	9	16601	15458.6	4234.81	361	1	chr5:143031153-143062064
2_MACS_peak_10032_lociStitched	chr14	76504485	76517007	2	7052	12764.9	1560.24	362	1	chr14:76504485-76517007
6_MACS_peak_30110_lociStitched	chr8	108708249	108731436	6	16292	13541.2	2346.52	363	1	chr8:108708249-108731436
1_MACS_peak_27355_lociStitched	chr7	45014717	45019945	1	5229	11722.7	560.964	364	1	chr7:45014717-45019945
13_MACS_peak_4175_lociStitched	chr11	22583760	22621806	13	17497	15370.6	4230.72	365	1	chr11:22583760-22621806
4_MACS_peak_19975_lociStitched	chr3	96554775	96578005	4	11534	14133.1	3012.93	366	1	chr3:96554775-96578005
4_MACS_peak_4755_lociStitched	chr11	61516084	61538765	4	12221	14520.4	3420.29	367	1	chr11:61516084-61538765
2_MACS_peak_5159_lociStitched	chr11	78242871	78249168	2	6153	11794.3	698.337	368	1	chr11:78242871-78249168
9_MACS_peak_4623_lociStitched	chr11	57998320	58040555	9	13921	16154.9	5063.98	369	1	chr11:57998320-58040555
2_MACS_peak_4039_lociStitched	chr11	11820321	11833408	2	10860	12721.9	1714.4	370	1	chr11:11820321-11833408
2_MACS_peak_10236_lociStitched	chr14	122405900	122418105	2	5373	12512.6	1518.3	371	1	chr14:122405900-122418105
6_MACS_peak_7301_lociStitched	chr12	99328814	99357923	6	13664	14470.1	3510.55	372	1	chr12:99328814-99357923
6_MACS_peak_12296_lociStitched	chr16	33831854	33856012	6	12585	13443.9	2512.43	373	1	chr16:33831854-33856012
1_MACS_peak_1252_lociStitched	chr1	133129112	133134626	1	5515	11586	655.063	374	1	chr1:133129112-133134626
MACS_peak_7816	chr13	21778323	21784806	1	6484	11553.4	629.499	375	1	chr13:21778323-21784806
8_MACS_peak_10811_lociStitched	chr15	62076624	62107636	8	14326	14681.1	3789.67	376	1	chr15:62076624-62107636
4_MACS_peak_22423_lociStitched	chr4	139219178	139250249	4	6977	14932.7	4045.44	377	1	chr4:139219178-139250249
1_MACS_peak_7631_lociStitched	chr13	5801876	5805787	1	3912	11405.6	530.723	378	1	chr13:5801876-5805787
9_MACS_peak_5606_lociStitched	chr11	97400537	97443123	9	12345	16161.4	5289.18	379	1	chr11:97400537-97443123
3_MACS_peak_11341_lociStitched	chr15	89168712	89182229	3	11431	12611.4	1749.1	380	1	chr15:89168712-89182229
6_MACS_peak_32627_lociStitched	chrX	58014288	58042839	6	16070	13690.2	2849.39	381	1	chrX:58014288-58042839
8_MACS_peak_1984_lociStitched	chr1	188989440	189014573	8	11509	13793	2958.15	382	1	chr1:188989440-189014573
4_MACS_peak_8515_lociStitched	chr13	67523654	67550742	4	8592	13725.5	2893	383	1	chr13:67523654-67550742
1_MACS_peak_23703_lociStitched	chr5	93096051	93104960	1	8910	11953.2	1141.24	384	1	chr5:93096051-93104960
7_MACS_peak_23698_lociStitched	chr5	92893309	92932136	7	13172	15523	4713.6	385	1	chr5:92893309-92932136
1_MACS_peak_14687_lociStitched	chr18	34928404	34934104	1	5701	11480.9	682.86	386	1	chr18:34928404-34934104
3_MACS_peak_10381_lociStitched	chr15	12228026	12248572	3	8776	13260.4	2520.99	387	1	chr15:12228026-12248572
8_MACS_peak_7499_lociStitched	chr12	111650405	111705391	8	15822	17221.6	6488.35	388	1	chr12:111650405-111705391
1_MACS_peak_3925_lociStitched	chr11	5096543	5101936	1	5394	11432.1	712.955	389	1	chr11:5096543-5101936
2_MACS_peak_21543_lociStitched	chr4	98725117	98732143	2	7003	11583.1	865.603	390	1	chr4:98725117-98732143
2_MACS_peak_8234_lociStitched	chr13	49011738	49021305	2	6978	11781.8	1065.76	391	1	chr13:49011738-49021305
10_MACS_peak_14316_lociStitched	chr18	4395160	4428982	10	11472	14161.3	3473.52	392	1	chr18:4395160-4428982
2_MACS_peak_16686_lociStitched	chr2	26442245	26462153	2	9611	13408	2745.31	393	1	chr2:26442245-26462153
7_MACS_peak_28884_lociStitched	chr8	10961638	11010517	7	12500	16838.8	6188.08	394	1	chr8:10961638-11010517
6_MACS_peak_17576_lociStitched	chr2	92423011	92438107	6	10785	12413.4	1772.27	395	1	chr2:92423011-92438107
1_MACS_peak_10145_lociStitched	chr14	105919376	105924814	1	5439	11281.7	646.578	396	1	chr14:105919376-105924814
4_MACS_peak_2521_lociStitched	chr10	33372951	33392276	4	7422	12180.5	1565.33	397	1	chr10:33372951-33392276
7_MACS_peak_32480_lociStitched	chrX	18161166	18189626	7	10434	13325	2757.77	398	1	chrX:18161166-18189626
2_MACS_peak_29526_lociStitched	chr8	70691200	70701423	2	7814	11654.2	1118.4	399	1	chr8:70691200-70701423
4_MACS_peak_21766_lociStitched	chr4	117189081	117211122	4	6459	12329.7	1794.14	400	1	chr4:117189081-117211122
2_MACS_peak_27920_lociStitched	chr7	92867051	92876539	2	4258	11505.1	978.213	401	1	chr7:92867051-92876539
2_MACS_peak_11158_lociStitched	chr15	80253603	80258855	2	4722	11325.4	830.341	402	1	chr15:80253603-80258855
3_MACS_peak_26430_lociStitched	chr6	136465920	136476055	3	6510	11537.7	1074.31	403	1	chr6:136465920-136476055
6_MACS_peak_22613_lociStitched	chr4	149393379	149426742	6	13171	14829.9	4393.91	404	1	chr4:149393379-149426742
MACS_peak_11147	chr15	80080407	80084549	1	4143	11163.1	732.306	405	1	chr15:80080407-80084549
10_MACS_peak_26077_lociStitched	chr6	114873521	114902206	10	15310	14153.2	3723.31	406	1	chr6:114873521-114902206
3_MACS_peak_25142_lociStitched	chr6	34597199	34620775	3	8173	13315.7	2888.06	407	1	chr6:34597199-34620775
1_MACS_peak_19082_lociStitched	chr3	18619603	18626801	1	7199	11180.7	775.944	408	1	chr3:18619603-18626801
9_MACS_peak_10466_lociStitched	chr15	27964752	28004958	9	15408	15145.6	4768.43	409	1	chr15:27964752-28004958
MACS_peak_3213	chr10	81182079	81186075	1	3997	11049.3	672.527	410	1	chr10:81182079-81186075
3_MACS_peak_20267_lociStitched	chr3	121426491	121448421	3	6773	12875.1	2508.79	411	1	chr3:121426491-121448421
4_MACS_peak_11614_lociStitched	chr15	102004312	102026309	4	10475	13374.2	3017.99	412	1	chr15:102004312-102026309
1_MACS_peak_17165_lociStitched	chr2	52070281	52075140	1	4860	10822	491.731	413	1	chr2:52070281-52075140
3_MACS_peak_28177_lociStitched	chr7	110108566	110124539	3	8144	11959	1630.84	414	1	chr7:110108566-110124539
5_MACS_peak_20900_lociStitched	chr4	31960347	31976659	5	12012	12106.8	1817.16	415	1	chr4:31960347-31976659
MACS_peak_15557	chr19	8710108	8714725	1	4618	10829.2	540.651	416	1	chr19:8710108-8714725
2_MACS_peak_4437_lociStitched	chr11	50209466	50218558	2	5292	11363.2	1077.4	417	1	chr11:50209466-50218558
4_MACS_peak_21384_lociStitched	chr4	70378778	70412790	4	14332	14098	3812.75	418	1	chr4:70378778-70412790
2_MACS_peak_20134_lociStitched	chr3	106248206	106253775	2	5077	11043.9	774.648	419	1	chr3:106248206-106253775
3_MACS_peak_24478_lociStitched	chr5	135167861	135190014	3	8842	12963.9	2711.53	420	1	chr5:135167861-135190014
9_MACS_peak_12834_lociStitched	chr17	6736200	6780111	9	16816	15601.6	5361.53	421	1	chr17:6736200-6780111
MACS_peak_1595	chr1	161033669	161038543	1	4875	10891	660.427	422	1	chr1:161033669-161038543
4_MACS_peak_20909_lociStitched	chr4	32237866	32253028	4	8399	11943.1	1714.82	423	1	chr4:32237866-32253028
2_MACS_peak_27035_lociStitched	chr7	27224628	27234536	2	7091	11473.5	1258.32	424	1	chr7:27224628-27234536
7_MACS_peak_5837_lociStitched	chr11	102572907	102607601	7	12072	13659	3462.46	425	1	chr11:102572907-102607601
3_MACS_peak_24311_lociStitched	chr5	124918879	124932280	3	9669	11750	1585.34	426	1	chr5:124918879-124932280
1_MACS_peak_28656_lociStitched	chr7	139362106	139366524	1	4419	10842.7	699.811	427	1	chr7:139362106-139366524
3_MACS_peak_14894_lociStitched	chr18	47354367	47371543	3	10229	12217.3	2074.86	428	1	chr18:47354367-47371543
3_MACS_peak_17479_lociStitched	chr2	84737116	84758070	3	7621	13106.7	3063.47	429	1	chr2:84737116-84758070
1_MACS_peak_9261_lociStitched	chr14	20890387	20895039	1	4653	10823.3	780.14	430	1	chr14:20890387-20895039
2_MACS_peak_21946_lociStitched	chr4	125532996	125546645	2	7465	11772.3	1732.06	431	1	chr4:125532996-125546645
8_MACS_peak_23596_lociStitched	chr5	77245564	77275332	8	12830	12931.2	2908.33	432	1	chr5:77245564-77275332
8_MACS_peak_21891_lociStitched	chr4	123543380	123595863	8	13357	16338	6318.95	433	1	chr4:123543380-123595863
1_MACS_peak_24355_lociStitched	chr5	128595487	128603050	1	7564	10818.1	802.434	434	1	chr5:128595487-128603050
1_MACS_peak_6756_lociStitched	chr12	52601833	52605519	1	3687	10489.3	476.968	435	1	chr12:52601833-52605519
2_MACS_peak_5361_lociStitched	chr11	87747826	87755233	2	4204	10908.3	918.468	436	1	chr11:87747826-87755233
2_MACS_peak_6362_lociStitched	chr12	3870761	3891701	2	8905	12710.6	2741.05	437	1	chr12:3870761-3891701
6_MACS_peak_13283_lociStitched	chr17	28217096	28260375	6	12475	15896.4	5929.22	438	1	chr17:28217096-28260375
1_MACS_peak_85_lociStitched	chr1	10036626	10040704	1	4079	10338.1	379.254	439	1	chr1:10036626-10040704
9_MACS_peak_266_lociStitched	chr1	34100157	34129130	9	16629	13704.2	3754.9	440	1	chr1:34100157-34129130
2_MACS_peak_10550_lociStitched	chr15	36778388	36796139	2	5878	12246.4	2298.75	441	1	chr15:36778388-36796139
4_MACS_peak_26991_lociStitched	chr7	25263590	25281999	4	11091	12553.1	2606.71	442	1	chr7:25263590-25281999
3_MACS_peak_12086_lociStitched	chr16	23099351	23109893	3	6201	11178.7	1234.47	443	1	chr16:23099351-23109893
4_MACS_peak_28380_lociStitched	chr7	123082740	123111827	4	10594	13627.3	3694.05	444	1	chr7:123082740-123111827
3_MACS_peak_1289_lociStitched	chr1	134405453	134421591	3	10602	12216.5	2293.21	445	1	chr1:134405453-134421591
2_MACS_peak_11911_lociStitched	chr16	16518138	16527977	2	7907	10977.4	1100.98	446	1	chr16:16518138-16527977
2_MACS_peak_11676_lociStitched	chr15	103513047	103522674	2	9083	11154.8	1278.47	447	1	chr15:103513047-103522674
4_MACS_peak_7335_lociStitched	chr12	100995216	101019620	4	13567	13080.5	3209.13	448	1	chr12:100995216-101019620
4_MACS_peak_6277_lociStitched	chr11	120228998	120254061	4	11095	12681.9	2812.07	449	1	chr11:120228998-120254061
2_MACS_peak_10903_lociStitched	chr15	73087463	73091720	2	4170	10346.2	477.635	450	1	chr15:73087463-73091720
4_MACS_peak_32607_lociStitched	chrX	52742468	52760863	4	10243	11680.8	1821.11	451	1	chrX:52742468-52760863
2_MACS_peak_28663_lociStitched	chr7	139943540	139952819	2	7648	10945.5	1093.07	452	1	chr7:139943540-139952819
2_MACS_peak_6665_lociStitched	chr12	38777579	38783420	2	5758	10353.8	502.326	453	1	chr12:38777579-38783420
2_MACS_peak_19003_lociStitched	chr3	7999548	8007723	2	8168	10625	790.523	454	1	chr3:7999548-8007723
4_MACS_peak_24102_lociStitched	chr5	117120072	117138504	4	7214	11820.4	1988.81	455	1	chr5:117120072-117138504
1_MACS_peak_7036_lociStitched	chr12	79501297	79508503	1	7207	10744.9	920.206	456	1	chr12:79501297-79508503
2_MACS_peak_22887_lociStitched	chr5	5682913	5699044	2	9187	11257.8	1442.11	457	1	chr5:5682913-5699044
2_MACS_peak_25625_lociStitched	chr6	73220847	73227819	2	4884	10524.2	727.18	458	1	chr6:73220847-73227819
2_MACS_peak_1276_lociStitched	chr1	134060154	134067265	2	6244	10815.8	1029.67	459	1	chr1:134060154-134067265
3_MACS_peak_19536_lociStitched	chr3	68491098	68514659	3	7788	12628.7	2848.52	460	1	chr3:68491098-68514659
9_MACS_peak_5730_lociStitched	chr11	100719348	100738307	9	13938	12325.2	2578.42	461	1	chr11:100719348-100738307
5_MACS_peak_31552_lociStitched	chr9	67205120	67215389	5	9879	11002.2	1315.46	462	1	chr9:67205120-67215389
9_MACS_peak_12752_lociStitched	chr16	94598026	94634826	9	12559	14237.9	4566.88	463	1	chr16:94598026-94634826
4_MACS_peak_22076_lociStitched	chr4	129810339	129827409	4	9377	11636.6	1969.88	464	1	chr4:129810339-129827409
2_MACS_peak_7018_lociStitched	chr12	77957531	77973710	2	6516	11182.9	1517.59	465	1	chr12:77957531-77973710
5_MACS_peak_9547_lociStitched	chr14	45455410	45479572	5	7544	12378.2	2715.81	466	1	chr14:45455410-45479572
9_MACS_peak_26434_lociStitched	chr6	136521569	136559740	9	13952	13508.7	3855.27	467	1	chr6:136521569-136559740
MACS_peak_15561	chr19	8721919	8726143	1	4225	10275.3	634.022	468	1	chr19:8721919-8726143
7_MACS_peak_28862_lociStitched	chr8	8607431	8659039	7	11637	16158.5	6528.41	469	1	chr8:8607431-8659039
6_MACS_peak_4007_lociStitched	chr11	8568724	8590184	6	14190	12624.9	2995.82	470	1	chr11:8568724-8590184
3_MACS_peak_32450_lociStitched	chrX	13279678	13298004	3	7462	11728.6	2100.16	471	1	chrX:13279678-13298004
4_MACS_peak_258_lociStitched	chr1	34002752	34018965	4	9100	11555	1927.73	472	1	chr1:34002752-34018965
4_MACS_peak_868_lociStitched	chr1	86294570	86312802	4	10870	11832.6	2213.36	473	1	chr1:86294570-86312802
6_MACS_peak_6491_lociStitched	chr12	16839848	16871913	6	10962	13906.6	4293.5	474	1	chr12:16839848-16871913
4_MACS_peak_11603_lociStitched	chr15	101245225	101258543	4	8826	11305.7	1694.05	475	1	chr15:101245225-101258543
MACS_peak_7891	chr13	23745374	23749011	1	3638	9879.55	300.78	476	1	chr13:23745374-23749011
2_MACS_peak_24571_lociStitched	chr5	137612662	137634473	2	9386	12294.9	2746	477	1	chr5:137612662-137634473
5_MACS_peak_8026_lociStitched	chr13	34714990	34749389	5	10762	14354.7	4819.3	478	1	chr13:34714990-34749389
5_MACS_peak_30309_lociStitched	chr8	121932648	121953284	5	9141	11710.9	2177.1	479	1	chr8:121932648-121953284
3_MACS_peak_20076_lociStitched	chr3	103014898	103022700	3	4837	10347	819.21	480	1	chr3:103014898-103022700
6_MACS_peak_6408_lociStitched	chr12	8495559	8527843	6	8346	12852.3	3338.17	481	1	chr12:8495559-8527843
4_MACS_peak_31457_lociStitched	chr9	65093985	65111250	4	9528	11503.7	2006.19	482	1	chr9:65093985-65111250
2_MACS_peak_1240_lociStitched	chr1	132654604	132662001	2	7387	10547.4	1057.03	483	1	chr1:132654604-132662001
1_MACS_peak_17824_lociStitched	chr2	116971918	116981574	1	9657	10534.7	1047.68	484	1	chr2:116971918-116981574
1_MACS_peak_7401_lociStitched	chr12	106173385	106178578	1	5194	10061.4	579.539	485	1	chr12:106173385-106178578
4_MACS_peak_11461_lociStitched	chr15	97370999	97380270	4	8174	10449.3	968.819	486	1	chr15:97370999-97380270
2_MACS_peak_6953_lociStitched	chr12	72744405	72763094	2	8815	11624.6	2145.5	487	1	chr12:72744405-72763094
1_MACS_peak_32673_lociStitched	chrX	73965010	73968709	1	3700	9856.36	400.972	488	1	chrX:73965010-73968709
6_MACS_peak_26012_lociStitched	chr6	108641616	108669349	6	11047	12743.3	3311.32	489	1	chr6:108641616-108669349
3_MACS_peak_30472_lociStitched	chr8	126929530	126947048	3	8141	11635.5	2214.28	490	1	chr8:126929530-126947048
6_MACS_peak_27635_lociStitched	chr7	67997708	68031911	6	13467	13517	4097.52	491	1	chr7:67997708-68031911
3_MACS_peak_3874_lociStitched	chr11	3288104	3303402	3	8096	11423	2020.87	492	1	chr11:3288104-3303402
10_MACS_peak_23959_lociStitched	chr5	113093021	113166398	10	12946	18571.7	9172.12	493	1	chr5:113093021-113166398
1_MACS_peak_5514_lociStitched	chr11	95308731	95313049	1	4319	9889.52	498.297	494	1	chr11:95308731-95313049
6_MACS_peak_15123_lociStitched	chr18	67494379	67516304	6	9376	11971	2584.96	495	1	chr18:67494379-67516304
1_MACS_peak_9672_lociStitched	chr14	54409183	54416159	1	6977	10275.6	890.835	496	1	chr14:54409183-54416159
2_MACS_peak_3592_lociStitched	chr10	116554144	116566148	2	8038	10822.8	1441.68	497	1	chr10:116554144-116566148
3_MACS_peak_26836_lociStitched	chr7	16868971	16881785	3	7257	10875.2	1506.93	498	1	chr7:16868971-16881785
2_MACS_peak_22224_lociStitched	chr4	133812574	133821244	2	5634	10324.2	965.838	499	1	chr4:133812574-133821244
5_MACS_peak_15512_lociStitched	chr19	6276864	6308518	5	9621	13206	3852.29	500	1	chr19:6276864-6308518
5_MACS_peak_22160_lociStitched	chr4	132945281	132969086	5	10085	12495.2	3147.02	501	1	chr4:132945281-132969086
5_MACS_peak_27479_lociStitched	chr7	49333688	49351733	5	9080	11628.2	2284.5	502	1	chr7:49333688-49351733
1_MACS_peak_22223_lociStitched	chr4	133750030	133758005	1	7976	10096.4	758.423	503	1	chr4:133750030-133758005
1_MACS_peak_20141_lociStitched	chr3	107331622	107335401	1	3780	9778.54	447.056	504	1	chr3:107331622-107335401
MACS_peak_3131	chr10	80146889	80153704	1	6816	10056.2	733.976	505	1	chr10:80146889-80153704
2_MACS_peak_8643_lociStitched	chr13	80882137	80898062	2	7796	10961.2	1640.28	506	1	chr13:80882137-80898062
2_MACS_peak_4963_lociStitched	chr11	70649613	70657755	2	8074	10350.1	1041.36	507	1	chr11:70649613-70657755
4_MACS_peak_18201_lociStitched	chr2	143909212	143919118	4	5981	10267.6	961.873	508	1	chr2:143909212-143919118
2_MACS_peak_11392_lociStitched	chr15	93396440	93402467	2	5970	9899.35	609.33	509	1	chr15:93396440-93402467
1_MACS_peak_26718_lociStitched	chr7	6726682	6732861	1	6180	10148.4	872.475	510	1	chr7:6726682-6732861
2_MACS_peak_28024_lociStitched	chr7	100492056	100502001	2	7136	10441.3	1193.4	511	1	chr7:100492056-100502001
12_MACS_peak_14480_lociStitched	chr18	14651094	14678274	12	15444	12206.5	2970.77	512	1	chr18:14651094-14678274
2_MACS_peak_19395_lociStitched	chr3	53590053	53600063	2	9272	10248.2	1023.02	513	1	chr3:53590053-53600063
6_MACS_peak_22487_lociStitched	chr4	141557910	141574068	6	9418	11097.3	1893.72	514	1	chr4:141557910-141574068
7_MACS_peak_3034_lociStitched	chr10	77190306	77213018	7	12079	11917	2716.36	515	1	chr10:77190306-77213018
3_MACS_peak_26893_lociStitched	chr7	19257470	19273312	3	7840	10763.1	1574.69	516	1	chr7:19257470-19273312
6_MACS_peak_2441_lociStitched	chr10	25426492	25449843	6	10467	11717.5	2556.93	517	1	chr10:25426492-25449843
3_MACS_peak_22565_lociStitched	chr4	148031667	148042905	3	7018	10283.9	1133.91	518	1	chr4:148031667-148042905
1_MACS_peak_13529_lociStitched	chr17	35240147	35244388	1	4242	9764.48	615.369	519	1	chr17:35240147-35244388
7_MACS_peak_21007_lociStitched	chr4	41025262	41051433	7	13295	12462.6	3342.04	520	1	chr4:41025262-41051433
2_MACS_peak_919_lociStitched	chr1	88664501	88671507	2	6257	9963.93	847.726	521	1	chr1:88664501-88671507
5_MACS_peak_31894_lociStitched	chr9	100597565	100607796	5	7360	10223.8	1130.53	522	1	chr9:100597565-100607796
6_MACS_peak_2420_lociStitched	chr10	24823944	24842956	6	9176	11321.6	2245.32	523	1	chr10:24823944-24842956
1_MACS_peak_21694_lociStitched	chr4	108832019	108836063	1	4045	9503.8	430.282	524	1	chr4:108832019-108836063
5_MACS_peak_10567_lociStitched	chr15	38047302	38078899	5	10818	12856.8	3794.8	525	1	chr15:38047302-38078899
2_MACS_peak_4022_lociStitched	chr11	9114775	9132859	2	5990	11181.3	2128.49	526	1	chr11:9114775-9132859
MACS_peak_7896	chr13	23759008	23764753	1	5746	9687.22	644.014	527	1	chr13:23759008-23764753
4_MACS_peak_7619_lociStitched	chr13	4756448	4773805	4	5469	10407.3	1371.2	528	1	chr13:4756448-4773805
2_MACS_peak_28922_lociStitched	chr8	12499275	12506237	2	5531	9804.58	769.301	529	1	chr8:12499275-12506237
7_MACS_peak_26482_lociStitched	chr6	140601688	140631355	7	12357	11943.9	2919.23	530	1	chr6:140601688-140631355
7_MACS_peak_9069_lociStitched	chr13	117214897	117236737	7	11814	11256.3	2234.23	531	1	chr13:117214897-117236737
5_MACS_peak_7455_lociStitched	chr12	110695218	110726208	5	11360	12532.4	3535.96	532	1	chr12:110695218-110726208
3_MACS_peak_5810_lociStitched	chr11	102244144	102258297	3	8928	10848.3	1865.37	533	1	chr11:102244144-102258297
4_MACS_peak_15217_lociStitched	chr18	75359640	75377843	4	10866	11315	2335.44	534	1	chr18:75359640-75377843
1_MACS_peak_3794_lociStitched	chr10	128057610	128061227	1	3618	9596.99	622.847	535	1	chr10:128057610-128061227
1_MACS_peak_13518_lociStitched	chr17	35046943	35052922	1	5980	9835.45	880.707	536	1	chr17:35046943-35052922
6_MACS_peak_4505_lociStitched	chr11	52340403	52371172	6	10212	12584.5	3630.74	537	1	chr11:52340403-52371172
4_MACS_peak_8185_lociStitched	chr13	46714723	46729195	4	9381	10621	1670.07	538	1	chr13:46714723-46729195
1_MACS_peak_10995_lociStitched	chr15	76667285	76672880	1	5596	9583.12	641.746	539	1	chr15:76667285-76672880
3_MACS_peak_30010_lociStitched	chr8	105468840	105482559	3	11033	11052	2133.3	540	1	chr8:105468840-105482559
MACS_peak_27364	chr7	45126019	45130268	1	4250	9503.31	588.911	541	1	chr7:45126019-45130268
2_MACS_peak_32679_lociStitched	chrX	74243308	74250292	2	5237	9563.89	671.162	542	1	chrX:74243308-74250292
1_MACS_peak_27338_lociStitched	chr7	44814931	44820377	1	5447	9579.51	694.91	543	1	chr7:44814931-44820377
7_MACS_peak_13715_lociStitched	chr17	47507260	47528217	7	11986	11306.3	2426.82	544	1	chr17:47507260-47528217
4_MACS_peak_2122_lociStitched	chr10	4372548	4391037	4	10542	10880.8	2004.21	545	1	chr10:4372548-4391037
6_MACS_peak_3517_lociStitched	chr10	108354125	108389120	6	11487	12990.1	4115.41	546	1	chr10:108354125-108389120
4_MACS_peak_18377_lociStitched	chr2	154417222	154428901	4	6225	10380.3	1528.78	547	1	chr2:154417222-154428901
5_MACS_peak_9165_lociStitched	chr14	13768859	13791141	5	7526	11170	2324.01	548	1	chr14:13768859-13791141
2_MACS_peak_30416_lociStitched	chr8	124798293	124811063	2	7865	10606.8	1764.81	549	1	chr8:124798293-124811063
2_MACS_peak_11312_lociStitched	chr15	86003203	86017084	2	5996	10324.7	1497.76	550	1	chr15:86003203-86017084
5_MACS_peak_31871_lociStitched	chr9	97101120	97114538	5	10241	10382.8	1563.2	551	1	chr9:97101120-97114538
5_MACS_peak_16460_lociStitched	chr2	13395122	13414342	5	11613	11309	2500.52	552	1	chr2:13395122-13414342
1_MACS_peak_907_lociStitched	chr1	88273216	88280233	1	7018	11399.8	2596.29	553	1	chr1:88273216-88280233
1_MACS_peak_28878_lociStitched	chr8	10662914	10667273	1	4360	9467.31	680.004	554	1	chr8:10662914-10667273
6_MACS_peak_16241_lociStitched	chr19	53393810	53424122	6	9444	12482.5	3698.06	555	1	chr19:53393810-53424122
8_MACS_peak_13245_lociStitched	chr17	27590496	27635331	8	11305	14024.4	5245.69	556	1	chr17:27590496-27635331
1_MACS_peak_18568_lociStitched	chr2	161337836	161343094	1	5259	9486.48	710.356	557	1	chr2:161337836-161343094
5_MACS_peak_28478_lociStitched	chr7	127675064	127693790	5	11096	10965.9	2204.05	558	1	chr7:127675064-127693790
4_MACS_peak_23483_lociStitched	chr5	67631247	67641111	4	5596	9813.69	1071.23	559	1	chr5:67631247-67641111
1_MACS_peak_9361_lociStitched	chr14	26636583	26640310	1	3728	9274.64	546.005	560	1	chr14:26636583-26640310
2_MACS_peak_1754_lociStitched	chr1	172200888	172217513	2	7795	10748.1	2019.94	561	1	chr1:172200888-172217513
5_MACS_peak_19365_lociStitched	chr3	52087572	52104990	5	8352	10692.9	1976.94	562	1	chr3:52087572-52104990
3_MACS_peak_16774_lociStitched	chr2	29683887	29693673	3	6514	10007.2	1291.75	563	1	chr2:29683887-29693673
2_MACS_peak_4098_lociStitched	chr11	19916928	19927255	2	9187	9932.51	1219.62	564	1	chr11:19916928-19927255
4_MACS_peak_11486_lociStitched	chr15	98521283	98544853	4	8425	11410.2	2701.12	565	1	chr15:98521283-98544853
7_MACS_peak_16572_lociStitched	chr2	20631447	20671859	7	10312	13437	4728.2	566	1	chr2:20631447-20671859
9_MACS_peak_8893_lociStitched	chr13	102875038	102917175	9	12177	13441.7	4744.63	567	1	chr13:102875038-102917175
3_MACS_peak_1456_lociStitched	chr1	153077390	153097738	3	9048	10524	1827.25	568	1	chr1:153077390-153097738
5_MACS_peak_1178_lociStitched	chr1	127772649	127795829	5	7711	11597	2906.77	569	1	chr1:127772649-127795829
7_MACS_peak_21878_lociStitched	chr4	122998024	123037453	7	12013	13480.8	4802.45	570	1	chr4:122998024-123037453
3_MACS_peak_8455_lociStitched	chr13	63271632	63295442	3	9050	11826.4	3164.35	571	1	chr13:63271632-63295442
4_MACS_peak_23688_lociStitched	chr5	92795647	92817795	4	9948	11539.1	2883.67	572	1	chr5:92795647-92817795
4_MACS_peak_9237_lociStitched	chr14	19968410	19997642	4	8984	12356.4	3724.16	573	1	chr14:19968410-19997642
4_MACS_peak_13328_lociStitched	chr17	29330958	29357703	4	10113	11441.5	2813.57	574	1	chr17:29330958-29357703
2_MACS_peak_30927_lociStitched	chr9	37048996	37056498	2	4839	9828.37	1241.58	575	1	chr9:37048996-37056498
3_MACS_peak_32738_lociStitched	chrX	85075837	85085225	3	8593	9379.55	812.062	576	1	chrX:85075837-85085225
3_MACS_peak_19360_lociStitched	chr3	52033305	52048023	3	5183	10301.1	1733.78	577	1	chr3:52033305-52048023
2_MACS_peak_31636_lociStitched	chr9	72638688	72644650	2	4336	9294.16	727.364	578	1	chr9:72638688-72644650
1_MACS_peak_30566_lociStitched	chr9	7835430	7838810	1	3381	8977.28	412.022	579	1	chr9:7835430-7838810
6_MACS_peak_14981_lociStitched	chr18	56706517	56727448	6	11094	10806.7	2302.41	580	1	chr18:56706517-56727448
2_MACS_peak_25733_lociStitched	chr6	86457499	86474634	2	4701	10793.3	2292.66	581	1	chr6:86457499-86474634
MACS_peak_19763	chr3	89211936	89216415	1	4480	9101.33	603.769	582	1	chr3:89211936-89216415
1_MACS_peak_4927_lociStitched	chr11	69918979	69923397	1	4419	9076.78	580.525	583	1	chr11:69918979-69923397
4_MACS_peak_3825_lociStitched	chr10	128408385	128427828	4	7189	10542	2053.18	584	1	chr10:128408385-128427828
1_MACS_peak_1206_lociStitched	chr1	131136594	131141033	1	4440	9010.28	521.582	585	1	chr1:131136594-131141033
7_MACS_peak_1537_lociStitched	chr1	156453405	156477489	7	11200	11625.3	3138.15	586	1	chr1:156453405-156477489
6_MACS_peak_1806_lociStitched	chr1	178188339	178220090	6	10527	10989	2501.98	587	1	chr1:178188339-178220090
3_MACS_peak_9804_lociStitched	chr14	60732478	60740033	3	7044	9432.42	945.886	588	1	chr14:60732478-60740033
6_MACS_peak_6583_lociStitched	chr12	28784544	28819510	6	10287	12402.4	3919.69	589	1	chr12:28784544-28819510
4_MACS_peak_31467_lociStitched	chr9	65196411	65213593	4	6300	10226.7	1749.13	590	1	chr9:65196411-65213593
6_MACS_peak_10456_lociStitched	chr15	27912517	27944779	6	10864	12495.1	4032.75	591	1	chr15:27912517-27944779
2_MACS_peak_20188_lociStitched	chr3	108432240	108446160	2	7315	10153.2	1701.02	592	1	chr3:108432240-108446160
3_MACS_peak_22430_lociStitched	chr4	139379260	139396100	3	7606	10425.6	2000.59	593	1	chr4:139379260-139396100
2_MACS_peak_609_lociStitched	chr1	64118653	64123539	2	4887	8979	569.708	594	1	chr1:64118653-64123539
3_MACS_peak_13240_lociStitched	chr17	27553735	27562427	3	7805	9482.97	1079.55	595	1	chr17:27553735-27562427
1_MACS_peak_12898_lociStitched	chr17	12117922	12122154	1	4233	8913.86	517.574	596	1	chr17:12117922-12122154
6_MACS_peak_24403_lociStitched	chr5	131514604	131538796	6	12154	11544.4	3149.8	597	1	chr5:131514604-131538796
5_MACS_peak_16470_lociStitched	chr2	13553983	13578895	5	9730	10749.5	2356.68	598	1	chr2:13553983-13578895
3_MACS_peak_9272_lociStitched	chr14	21081606	21090940	3	8296	9606.55	1214.35	599	1	chr14:21081606-21090940
4_MACS_peak_6870_lociStitched	chr12	69361343	69386083	4	7679	10927.7	2540.8	600	1	chr12:69361343-69386083
6_MACS_peak_12287_lociStitched	chr16	33579994	33606475	6	9999	11331.2	2944.69	601	1	chr16:33579994-33606475
1_MACS_peak_19042_lociStitched	chr3	11209573	11214989	1	5417	8785.29	412.158	602	1	chr3:11209573-11214989
5_MACS_peak_25182_lociStitched	chr6	37390650	37415969	5	10117	11292.3	2937	603	1	chr6:37390650-37415969
3_MACS_peak_22506_lociStitched	chr4	142159675	142173362	3	8469	9676.71	1324.9	604	1	chr4:142159675-142173362
1_MACS_peak_11291_lociStitched	chr15	85040364	85044842	1	4479	9034.81	686.477	605	1	chr15:85040364-85044842
2_MACS_peak_25292_lociStitched	chr6	47318129	47333815	2	4149	9813.16	1468.21	606	1	chr6:47318129-47333815
4_MACS_peak_9479_lociStitched	chr14	33468017	33477197	4	7356	9535.27	1202.58	607	1	chr14:33468017-33477197
4_MACS_peak_11195_lociStitched	chr15	81514320	81537032	4	7472	10790.5	2473.34	608	1	chr15:81514320-81537032
7_MACS_peak_6534_lociStitched	chr12	21405773	21439896	7	9987	11868	3555.62	609	1	chr12:21405773-21439896
3_MACS_peak_12936_lociStitched	chr17	13732119	13745571	3	9258	10371.5	2062.19	610	1	chr17:13732119-13745571
4_MACS_peak_4852_lociStitched	chr11	68840960	68860342	4	5531	10693	2405.31	611	1	chr11:68840960-68860342
3_MACS_peak_921_lociStitched	chr1	88697605	88706000	3	7145	9367.98	1093.03	612	1	chr1:88697605-88706000
2_MACS_peak_3837_lociStitched	chr10	128536546	128550043	2	4677	9789.37	1515.71	613	1	chr10:128536546-128550043
MACS_peak_5155	chr11	78161986	78167674	1	5689	9138.91	875.952	614	1	chr11:78161986-78167674
4_MACS_peak_28048_lociStitched	chr7	100908782	100928560	4	12206	10872	2612.67	615	1	chr7:100908782-100928560
13_MACS_peak_29287_lociStitched	chr8	44958863	45004414	13	14069	12954.7	4700.86	616	1	chr8:44958863-45004414
5_MACS_peak_8229_lociStitched	chr13	48957735	48978651	5	8976	10767.6	2522.47	617	1	chr13:48957735-48978651
4_MACS_peak_22069_lociStitched	chr4	129771204	129796750	4	8037	10517.3	2276.15	618	1	chr4:129771204-129796750
1_MACS_peak_16437_lociStitched	chr2	11424576	11432038	1	7463	9159.6	927.527	619	1	chr2:11424576-11432038
3_MACS_peak_9761_lociStitched	chr14	57528721	57538894	3	8831	9717.25	1485.26	620	1	chr14:57528721-57538894
5_MACS_peak_18514_lociStitched	chr2	157433872	157466202	5	8725	12081.7	3850.5	621	1	chr2:157433872-157466202
5_MACS_peak_15660_lociStitched	chr19	12487020	12501384	5	8527	9866.63	1638.93	622	1	chr19:12487020-12501384
2_MACS_peak_20944_lociStitched	chr4	33821639	33838911	2	5423	10133.5	1915.46	623	1	chr4:33821639-33838911
7_MACS_peak_29808_lociStitched	chr8	86850728	86886083	7	10138	12819.7	4617.36	624	1	chr8:86850728-86886083
1_MACS_peak_13549_lociStitched	chr17	35696493	35703562	1	7070	8985.41	788.193	625	1	chr17:35696493-35703562
3_MACS_peak_735_lociStitched	chr1	74816185	74827139	3	5595	9733.72	1536.85	626	1	chr1:74816185-74827139
3_MACS_peak_15036_lociStitched	chr18	61651387	61659732	3	6869	9166.15	973.027	627	1	chr18:61651387-61659732
5_MACS_peak_24280_lociStitched	chr5	124337019	124354555	5	8470	10160.4	1967.54	628	1	chr5:124337019-124354555
3_MACS_peak_24111_lociStitched	chr5	117346092	117366150	3	11394	10548.5	2360.83	629	1	chr5:117346092-117366150
4_MACS_peak_27392_lociStitched	chr7	45567020	45593545	4	11648	11188.2	3007.93	630	1	chr7:45567020-45593545
5_MACS_peak_18118_lociStitched	chr2	132257204	132293747	5	9910	12066.5	3891.83	631	1	chr2:132257204-132293747
4_MACS_peak_20620_lociStitched	chr3	148977590	148991280	4	10834	9533.72	1362.15	632	1	chr3:148977590-148991280
3_MACS_peak_6107_lociStitched	chr11	115830557	115843720	3	8544	9897.26	1749.36	633	1	chr11:115830557-115843720
2_MACS_peak_26004_lociStitched	chr6	108448991	108458830	2	5843	9343.11	1196.42	634	1	chr6:108448991-108458830
3_MACS_peak_14798_lociStitched	chr18	38171118	38186307	3	6343	9856.14	1736.1	635	1	chr18:38171118-38186307
5_MACS_peak_8787_lociStitched	chr13	97241167	97261535	5	11440	10740	2621.36	636	1	chr13:97241167-97261535
6_MACS_peak_28225_lociStitched	chr7	112441035	112468711	6	10207	11814.9	3697.51	637	1	chr7:112441035-112468711
8_MACS_peak_1681_lociStitched	chr1	167265086	167290704	8	12905	11246.3	3140.77	638	1	chr1:167265086-167290704
4_MACS_peak_18358_lociStitched	chr2	153337525	153361374	4	8352	10813.1	2718.79	639	1	chr2:153337525-153361374
1_MACS_peak_19361_lociStitched	chr3	52068858	52074865	1	6008	8886.16	798.33	640	1	chr3:52068858-52074865
2_MACS_peak_14108_lociStitched	chr17	80252732	80258560	2	5533	8792.12	711.016	641	1	chr17:80252732-80258560
3_MACS_peak_29422_lociStitched	chr8	65061422	65069345	3	7822	8998.94	921.445	642	1	chr8:65061422-65069345
1_MACS_peak_24583_lociStitched	chr5	138169572	138173239	1	3668	8514.41	449.207	643	1	chr5:138169572-138173239
6_MACS_peak_679_lociStitched	chr1	72225606	72255318	6	6279	10443.8	2397.76	644	1	chr1:72225606-72255318
2_MACS_peak_15572_lociStitched	chr19	8817776	8823488	2	4648	8810.19	771.12	645	1	chr19:8817776-8823488
4_MACS_peak_20392_lociStitched	chr3	131101529	131120139	4	11903	10380.7	2343	646	1	chr3:131101529-131120139
8_MACS_peak_12902_lociStitched	chr17	12265956	12302988	8	11715	12302	4266.09	647	1	chr17:12265956-12302988
5_MACS_peak_122_lociStitched	chr1	12691308	12716043	5	8017	10824	2800	648	1	chr1:12691308-12716043
11_MACS_peak_14888_lociStitched	chr18	47304693	47334696	11	13385	11704.2	3699.37	649	1	chr18:47304693-47334696
1_MACS_peak_26904_lociStitched	chr7	19358463	19364702	1	6240	8930.5	934.602	650	1	chr7:19358463-19364702
3_MACS_peak_18152_lociStitched	chr2	136670108	136681274	3	5095	9225.35	1234.96	651	1	chr2:136670108-136681274
4_MACS_peak_16516_lociStitched	chr2	17969119	17990710	4	8181	10324.8	2336.15	652	1	chr2:17969119-17990710
1_MACS_peak_32346_lociStitched	chr9	124255988	124258153	1	2166	10706.1	2738.08	653	1	chr9:124255988-124258153
2_MACS_peak_31899_lociStitched	chr9	100640123	100645794	2	5577	8528.62	561.429	654	1	chr9:100640123-100645794
8_MACS_peak_16940_lociStitched	chr2	32880993	32918289	8	10881	12509.1	4542.65	655	1	chr2:32880993-32918289
1_MACS_peak_28471_lociStitched	chr7	127476778	127480265	1	3488	8400.88	434.829	656	1	chr7:127476778-127480265
4_MACS_peak_5479_lociStitched	chr11	94039127	94054646	4	10124	9860.77	1905.73	657	1	chr11:94039127-94054646
1_MACS_peak_29275_lociStitched	chr8	44934270	44939654	1	5385	8492.18	537.323	658	1	chr8:44934270-44939654
1_MACS_peak_26258_lociStitched	chr6	124917989	124922021	1	4033	8422.85	489.082	659	1	chr6:124917989-124922021
2_MACS_peak_11512_lociStitched	chr15	99028971	99046172	2	5920	9828.65	1897.27	660	1	chr15:99028971-99046172
MACS_peak_27099	chr7	28355851	28359819	1	3969	8431.21	502.746	661	1	chr7:28355851-28359819
1_MACS_peak_599_lociStitched	chr1	63245394	63249391	1	3998	8491.23	572.77	662	1	chr1:63245394-63249391
3_MACS_peak_17713_lociStitched	chr2	104846605	104857413	3	8188	9071.15	1155.38	663	1	chr2:104846605-104857413
4_MACS_peak_19514_lociStitched	chr3	65527258	65537717	4	7379	9080.5	1169.32	664	1	chr3:65527258-65537717
1_MACS_peak_2261_lociStitched	chr10	14015058	14021049	1	5992	8710.91	814.177	665	1	chr10:14015058-14021049
7_MACS_peak_23655_lociStitched	chr5	92098473	92129982	7	11775	11229.8	3339.95	666	1	chr5:92098473-92129982
2_MACS_peak_25440_lociStitched	chr6	56794767	56801922	2	7059	8692.61	817.101	667	1	chr6:56794767-56801922
4_MACS_peak_12543_lociStitched	chr16	64872750	64889140	4	7208	9416.06	1540.66	668	1	chr16:64872750-64889140
2_MACS_peak_21498_lociStitched	chr4	95050023	95054367	2	4313	8348.3	473.93	669	1	chr4:95050023-95054367
1_MACS_peak_11436_lociStitched	chr15	96283791	96290020	1	6230	8380.5	515.138	670	1	chr15:96283791-96290020
7_MACS_peak_25995_lociStitched	chr6	108222694	108261151	7	12698	12740.8	4880.19	671	1	chr6:108222694-108261151
3_MACS_peak_7870_lociStitched	chr13	23507319	23534053	3	6811	11051.8	3192.04	672	1	chr13:23507319-23534053
1_MACS_peak_18270_lociStitched	chr2	148676598	148681051	1	4454	8416.17	569.093	673	1	chr2:148676598-148681051
8_MACS_peak_13703_lociStitched	chr17	47438491	47489030	8	13125	14059.9	6216.3	674	1	chr17:47438491-47489030
2_MACS_peak_6023_lociStitched	chr11	109893802	109903572	2	5268	8854.55	1017.06	675	1	chr11:109893802-109903572
7_MACS_peak_13206_lociStitched	chr17	26583346	26618592	7	10606	12033	4208.37	676	1	chr17:26583346-26618592
4_MACS_peak_7589_lociStitched	chr13	3529917	3549380	4	7950	9933.92	2111.74	677	1	chr13:3529917-3549380
6_MACS_peak_8945_lociStitched	chr13	107822863	107847246	6	10141	10904.1	3084.45	678	1	chr13:107822863-107847246
1_MACS_peak_14467_lociStitched	chr18	12971126	12975112	1	3987	8294.47	476.327	679	1	chr18:12971126-12975112
1_MACS_peak_13524_lociStitched	chr17	35162620	35166598	1	3979	8262.31	444.343	680	1	chr17:35162620-35166598
1_MACS_peak_23100_lociStitched	chr5	28069475	28073534	1	4060	8430.54	616.156	681	1	chr5:28069475-28073534
1_MACS_peak_23238_lociStitched	chr5	34335019	34338678	1	3660	8219.21	405.417	682	1	chr5:34335019-34338678
2_MACS_peak_27386_lociStitched	chr7	45521489	45530047	2	4339	8693.22	881.474	683	1	chr7:45521489-45530047
4_MACS_peak_6349_lociStitched	chr12	3415226	3441908	4	5561	10486	2676.2	684	1	chr12:3415226-3441908
6_MACS_peak_1082_lociStitched	chr1	106620097	106633615	6	7264	9163.85	1361.26	685	1	chr1:106620097-106633615
1_MACS_peak_28830_lociStitched	chr8	4676588	4679540	1	2953	8153.13	351.583	686	1	chr8:4676588-4679540
4_MACS_peak_30627_lociStitched	chr9	13680519	13702015	4	8039	10455.7	2661.2	687	1	chr9:13680519-13702015
3_MACS_peak_5133_lociStitched	chr11	77673702	77689183	3	7099	9087.35	1303.5	688	1	chr11:77673702-77689183
4_MACS_peak_14367_lociStitched	chr18	6760751	6788675	4	7258	10901.5	3121.9	689	1	chr18:6760751-6788675
1_MACS_peak_4487_lociStitched	chr11	51998247	52002452	1	4206	8321.27	543.286	690	1	chr11:51998247-52002452
5_MACS_peak_2614_lociStitched	chr10	42250834	42278801	5	6919	11074.9	3297.31	691	1	chr10:42250834-42278801
1_MACS_peak_4788_lociStitched	chr11	62549237	62552282	1	3046	8064.07	295.67	692	1	chr11:62549237-62552282
2_MACS_peak_28359_lociStitched	chr7	120725513	120741019	2	5675	9649.38	1883.98	693	1	chr7:120725513-120741019
5_MACS_peak_14667_lociStitched	chr18	34546002	34563342	5	11665	9977.44	2219.52	694	1	chr18:34546002-34563342
2_MACS_peak_16110_lociStitched	chr19	45009062	45019569	2	6745	8907.83	1154.72	695	1	chr19:45009062-45019569
1_MACS_peak_17428_lociStitched	chr2	77944192	77946866	1	2675	8502.52	751.127	696	1	chr2:77944192-77946866
6_MACS_peak_8966_lociStitched	chr13	109630239	109652670	6	8520	10392.3	2642.37	697	1	chr13:109630239-109652670
5_MACS_peak_2867_lociStitched	chr10	66913094	66929736	5	8318	9857.06	2111.87	698	1	chr10:66913094-66929736
3_MACS_peak_8794_lociStitched	chr13	97431897	97443225	3	8737	9034.08	1293.66	699	1	chr13:97431897-97443225
3_MACS_peak_17935_lociStitched	chr2	121609433	121623788	3	7176	9547.51	1810.17	700	1	chr2:121609433-121623788
1_MACS_peak_9125_lociStitched	chr14	8173188	8176042	1	2855	8109.07	379.582	701	1	chr14:8173188-8176042
4_MACS_peak_17596_lociStitched	chr2	93173488	93192266	4	9754	10183.3	2463.67	702	1	chr2:93173488-93192266
4_MACS_peak_31416_lociStitched	chr9	63785405	63805239	4	6907	10611.2	2903.7	703	1	chr9:63785405-63805239
8_MACS_peak_24081_lociStitched	chr5	116408931	116457488	8	12688	13678.5	5982.22	704	1	chr5:116408931-116457488
3_MACS_peak_28941_lociStitched	chr8	13538827	13551262	3	7233	9518.99	1822.97	705	1	chr8:13538827-13551262
2_MACS_peak_11155_lociStitched	chr15	80216411	80221702	2	4167	8394.7	705.819	706	1	chr15:80216411-80221702
3_MACS_peak_13062_lociStitched	chr17	22736248	22747286	3	6955	8647.17	960.306	707	1	chr17:22736248-22747286
1_MACS_peak_10685_lociStitched	chr15	53341876	53346221	1	4346	8235.08	554.856	708	1	chr15:53341876-53346221
6_MACS_peak_10760_lociStitched	chr15	59063688	59083993	6	12735	10044.9	2369.59	709	1	chr15:59063688-59083993
6_MACS_peak_1268_lociStitched	chr1	133841821	133863995	6	8636	10350.8	2676.4	710	1	chr1:133841821-133863995
2_MACS_peak_14147_lociStitched	chr17	83212833	83219292	2	6261	8365.05	704.031	711	1	chr17:83212833-83219292
5_MACS_peak_13732_lociStitched	chr17	47877430	47910487	5	8762	11365	3715.61	712	1	chr17:47877430-47910487
1_MACS_peak_7670_lociStitched	chr13	9012652	9018630	1	5979	8422.4	774.749	713	1	chr13:9012652-9018630
7_MACS_peak_5809_lociStitched	chr11	102207375	102231064	7	13031	10572.4	2925.59	714	1	chr11:102207375-102231064
2_MACS_peak_2193_lociStitched	chr10	8878131	8887579	2	7342	8537.21	898.505	715	1	chr10:8878131-8887579
4_MACS_peak_29356_lociStitched	chr8	60951874	60965426	4	6662	9008.01	1374.17	716	1	chr8:60951874-60965426
6_MACS_peak_22238_lociStitched	chr4	134003570	134016781	6	10356	9060.1	1428.11	717	1	chr4:134003570-134016781
MACS_peak_2998	chr10	75935225	75941960	1	6736	8515.06	884.306	718	1	chr10:75935225-75941960
3_MACS_peak_26977_lociStitched	chr7	24878757	24887575	3	5868	8812.71	1183.38	719	1	chr7:24878757-24887575
4_MACS_peak_32259_lociStitched	chr9	120674275	120692967	4	8076	9734.79	2117.8	720	1	chr9:120674275-120692967
3_MACS_peak_20433_lociStitched	chr3	135436653	135443318	3	5544	8129.97	514.538	721	1	chr3:135436653-135443318
7_MACS_peak_2308_lociStitched	chr10	18317896	18333748	7	10055	9498.52	1883.22	722	1	chr10:18317896-18333748
1_MACS_peak_20984_lociStitched	chr4	40267315	40270949	1	3635	8147.43	550.188	723	1	chr4:40267315-40270949
5_MACS_peak_7939_lociStitched	chr13	28930304	28959360	5	10351	10538.6	2949.18	724	1	chr13:28930304-28959360
3_MACS_peak_18321_lociStitched	chr2	152395261	152413215	3	9063	9294.79	1716.4	725	1	chr2:152395261-152413215
2_MACS_peak_9886_lociStitched	chr14	65242769	65248065	2	4912	8303.6	725.552	726	1	chr14:65242769-65248065
1_MACS_peak_26766_lociStitched	chr7	12976763	12980716	1	3954	8140.81	568.046	727	1	chr7:12976763-12980716
4_MACS_peak_171_lociStitched	chr1	16115352	16132210	4	6424	9551.74	1979.13	728	1	chr1:16115352-16132210
1_MACS_peak_27015_lociStitched	chr7	25752471	25756261	1	3791	8112.49	550.308	729	1	chr7:25752471-25756261
3_MACS_peak_31335_lociStitched	chr9	59652853	59663632	3	8823	9232.21	1672.9	730	1	chr9:59652853-59663632
2_MACS_peak_28326_lociStitched	chr7	118103428	118116961	2	6105	9052.22	1496.75	731	1	chr7:118103428-118116961
1_MACS_peak_25758_lociStitched	chr6	87847925	87852046	1	4122	8115.9	563.753	732	1	chr6:87847925-87852046
5_MACS_peak_13603_lociStitched	chr17	40873430	40905891	5	8970	10660.2	3116.26	733	1	chr17:40873430-40905891
2_MACS_peak_11563_lociStitched	chr15	100220245	100232578	2	4583	9105.45	1563.82	734	1	chr15:100220245-100232578
4_MACS_peak_8042_lociStitched	chr13	35737651	35765959	4	6757	10873.1	3351.67	735	1	chr13:35737651-35765959
5_MACS_peak_9605_lociStitched	chr14	48652791	48666637	5	9898	9167.44	1647.67	736	1	chr14:48652791-48666637
1_MACS_peak_5517_lociStitched	chr11	95414068	95417802	1	3735	7877.25	378.254	737	1	chr11:95414068-95417802
1_MACS_peak_17992_lociStitched	chr2	126673259	126676908	1	3650	7886.22	391.903	738	1	chr2:126673259-126676908
MACS_peak_27363	chr7	45122369	45125373	1	3005	7981.33	488.751	739	1	chr7:45122369-45125373
1_MACS_peak_11809_lociStitched	chr16	11006085	11010163	1	4079	8196.78	708.349	740	1	chr16:11006085-11010163
1_MACS_peak_26197_lociStitched	chr6	122364683	122368824	1	4142	8059.21	573.529	741	1	chr6:122364683-122368824
4_MACS_peak_32717_lociStitched	chrX	77508601	77526272	4	8418	9226.03	1742.36	742	1	chrX:77508601-77526272
6_MACS_peak_13769_lociStitched	chr17	53561120	53597636	6	10614	11097.2	3615.08	743	1	chr17:53561120-53597636
4_MACS_peak_3087_lociStitched	chr10	79668660	79684961	4	8025	9402.42	1925.15	744	1	chr10:79668660-79684961
9_MACS_peak_20176_lociStitched	chr3	108286713	108320572	9	14045	11850.6	4381.35	745	1	chr3:108286713-108320572
5_MACS_peak_5990_lociStitched	chr11	107449299	107481582	5	8867	10947.2	3486.56	746	1	chr11:107449299-107481582
MACS_peak_4884	chr11	69394256	69399337	1	5082	7933.98	474.565	747	1	chr11:69394256-69399337
4_MACS_peak_31855_lociStitched	chr9	96773176	96802125	4	8662	10861.7	3410.19	748	1	chr9:96773176-96802125
4_MACS_peak_18730_lociStitched	chr2	167764559	167779819	4	6783	9561.92	2113.51	749	1	chr2:167764559-167779819
2_MACS_peak_5474_lociStitched	chr11	93988025	93995962	2	2895	8509.26	1066.73	750	1	chr11:93988025-93995962
1_MACS_peak_30857_lociStitched	chr9	31278888	31282297	1	3410	7797.41	357.263	751	1	chr9:31278888-31282297
2_MACS_peak_5904_lociStitched	chr11	104437689	104443960	2	5511	8008.07	581.949	752	1	chr11:104437689-104443960
3_MACS_peak_8971_lociStitched	chr13	109774677	109790258	3	6690	9225.51	1802.72	753	1	chr13:109774677-109790258
5_MACS_peak_2843_lociStitched	chr10	62864885	62894340	5	9292	10453.6	3036.81	754	1	chr10:62864885-62894340
4_MACS_peak_32437_lociStitched	chrX	12757243	12769544	4	9004	8487.69	1087.41	755	1	chrX:12757243-12769544
4_MACS_peak_26355_lociStitched	chr6	128836811	128854879	4	8344	9653.73	2260.31	756	1	chr6:128836811-128854879
3_MACS_peak_15026_lociStitched	chr18	61550661	61558627	3	4892	8160.37	767.126	757	1	chr18:61550661-61558627
4_MACS_peak_499_lociStitched	chr1	55187051	55206871	4	8296	9678.11	2291.19	758	1	chr1:55187051-55206871
1_MACS_peak_17881_lociStitched	chr2	119895845	119899281	1	3437	7883.9	499.594	759	1	chr2:119895845-119899281
3_MACS_peak_3609_lociStitched	chr10	117374423	117394161	3	5798	8895.92	1511.93	760	1	chr10:117374423-117394161
1_MACS_peak_137_lociStitched	chr1	12833577	12837848	1	4272	7906.48	527.896	761	1	chr1:12833577-12837848
5_MACS_peak_24636_lociStitched	chr5	140502500	140517587	5	10662	9489.72	2112.18	762	1	chr5:140502500-140517587
8_MACS_peak_28987_lociStitched	chr8	18693485	18727505	8	9697	11645	4276.31	763	1	chr8:18693485-18727505
2_MACS_peak_17074_lociStitched	chr2	38781439	38791968	2	8917	8543.23	1181.35	764	1	chr2:38781439-38791968
1_MACS_peak_15949_lociStitched	chr19	36832581	36836511	1	3931	7860.39	499.896	765	1	chr19:36832581-36836511
1_MACS_peak_4368_lociStitched	chr11	40752986	40757005	1	4020	7841.07	494.739	766	1	chr11:40752986-40757005
2_MACS_peak_24787_lociStitched	chr5	148547698	148555875	2	7254	8446.02	1101.44	767	1	chr5:148547698-148555875
5_MACS_peak_9126_lociStitched	chr14	8206076	8220325	5	10127	8872.85	1533.19	768	1	chr14:8206076-8220325
4_MACS_peak_24522_lociStitched	chr5	136457666	136480344	4	7666	10524.9	3186.26	769	1	chr5:136457666-136480344
2_MACS_peak_25828_lociStitched	chr6	92243147	92252690	2	6655	8423.61	1094.58	770	1	chr6:92243147-92252690
1_MACS_peak_15898_lociStitched	chr19	32722692	32729429	1	6738	8171.31	844.146	771	1	chr19:32722692-32729429
1_MACS_peak_16327_lociStitched	chr19	60788350	60791897	1	3548	7716.14	394.426	772	1	chr19:60788350-60791897
1_MACS_peak_5649_lociStitched	chr11	98200919	98205169	1	4251	7888	576.3	773	1	chr11:98200919-98205169
MACS_peak_20362	chr3	127551318	127554887	1	3570	7794.7	484.313	774	1	chr3:127551318-127554887
2_MACS_peak_3979_lociStitched	chr11	6471304	6477371	2	6067	7863.44	558.164	775	1	chr11:6471304-6477371
2_MACS_peak_10699_lociStitched	chr15	55262897	55269432	2	6434	7923.03	626.053	776	1	chr15:55262897-55269432
1_MACS_peak_7903_lociStitched	chr13	24799368	24803138	1	3771	7680.24	385.671	777	1	chr13:24799368-24803138
5_MACS_peak_21801_lociStitched	chr4	118259484	118283180	5	10400	10241.4	2957.26	778	1	chr4:118259484-118283180
7_MACS_peak_14937_lociStitched	chr18	54889744	54918818	7	8491	10943.5	3660.42	779	1	chr18:54889744-54918818
3_MACS_peak_3530_lociStitched	chr10	108523659	108539678	3	7295	9353.49	2071.26	780	1	chr10:108523659-108539678
3_MACS_peak_29516_lociStitched	chr8	70600428	70619744	3	8189	9526.65	2246.45	781	1	chr8:70600428-70619744
1_MACS_peak_27186_lociStitched	chr7	30192207	30198894	1	6688	8241.73	961.591	782	1	chr7:30192207-30198894
6_MACS_peak_12742_lociStitched	chr16	94544480	94581311	6	8848	11483.9	4209.78	783	1	chr16:94544480-94581311
3_MACS_peak_1950_lociStitched	chr1	185351398	185366891	3	5675	8978.19	1707.33	784	1	chr1:185351398-185366891
5_MACS_peak_4574_lociStitched	chr11	54998326	55031809	5	9051	11451.2	4182.03	785	1	chr11:54998326-55031809
3_MACS_peak_12933_lociStitched	chr17	13698984	13710422	3	8848	8825.56	1563.57	786	1	chr17:13698984-13710422
3_MACS_peak_1928_lociStitched	chr1	184051167	184068104	3	5459	8985.08	1729.27	787	1	chr1:184051167-184068104
2_MACS_peak_28534_lociStitched	chr7	130644949	130663849	2	6431	9665.46	2439.99	788	1	chr7:130644949-130663849
5_MACS_peak_2234_lociStitched	chr10	12851037	12880807	5	9086	10875	3652.78	789	1	chr10:12851037-12880807
5_MACS_peak_14092_lociStitched	chr17	79880588	79899335	5	8980	9197.28	1990.93	790	1	chr17:79880588-79899335
5_MACS_peak_22589_lociStitched	chr4	149045524	149063214	5	7759	9582.67	2377.54	791	1	chr4:149045524-149063214
4_MACS_peak_29047_lociStitched	chr8	24403485	24434262	4	7158	10910.4	3711.71	792	1	chr8:24403485-24434262
1_MACS_peak_32446_lociStitched	chrX	13204558	13208986	1	4429	7667.52	479.552	793	1	chrX:13204558-13208986
3_MACS_peak_27820_lociStitched	chr7	81330333	81346108	3	7460	9125.84	1949.79	794	1	chr7:81330333-81346108
2_MACS_peak_12823_lociStitched	chr17	6113019	6130749	2	5878	9487.32	2313.76	795	1	chr17:6113019-6130749
7_MACS_peak_25388_lociStitched	chr6	52157636	52176860	7	13979	9385.16	2214.6	796	1	chr6:52157636-52176860
2_MACS_peak_618_lociStitched	chr1	64301220	64307063	2	5795	7726.78	556.838	797	1	chr1:64301220-64307063
2_MACS_peak_15112_lociStitched	chr18	67307060	67312356	2	5134	8132.01	962.813	798	1	chr18:67307060-67312356
4_MACS_peak_31508_lociStitched	chr9	65825510	65848851	4	9678	9964.27	2798.59	799	1	chr9:65825510-65848851
2_MACS_peak_29635_lociStitched	chr8	75012521	75020096	2	7505	8048.44	899.91	800	1	chr8:75012521-75020096
3_MACS_peak_4618_lociStitched	chr11	57961670	57984988	3	6281	9378.5	2247.86	801	1	chr11:57961670-57984988
1_MACS_peak_12055_lociStitched	chr16	22262787	22267174	1	4388	7691.29	560.659	802	1	chr16:22262787-22267174
5_MACS_peak_26247_lociStitched	chr6	124782299	124807168	5	6172	9370.64	2243.18	803	1	chr6:124782299-124807168
2_MACS_peak_13510_lociStitched	chr17	34941110	34953195	2	4097	8453.46	1328.14	804	1	chr17:34941110-34953195
1_MACS_peak_19194_lociStitched	chr3	32362908	32366353	1	3446	7523.19	397.897	805	1	chr3:32362908-32366353
7_MACS_peak_31608_lociStitched	chr9	71864224	71899943	7	12003	11219.3	4100.54	806	1	chr9:71864224-71899943
8_MACS_peak_5087_lociStitched	chr11	76350136	76380682	8	10235	11124.9	4019.85	807	1	chr11:76350136-76380682
6_MACS_peak_24549_lociStitched	chr5	137061119	137086655	6	10866	10334.4	3230.3	808	1	chr5:137061119-137086655
5_MACS_peak_18720_lociStitched	chr2	167620198	167635199	5	6965	8826.59	1732.62	809	1	chr2:167620198-167635199
2_MACS_peak_32380_lociStitched	chrX	7762576	7776491	2	5707	8403.27	1314.97	810	1	chrX:7762576-7776491
7_MACS_peak_2789_lociStitched	chr10	60791601	60827809	7	11468	11803.8	4717.9	811	1	chr10:60791601-60827809
5_MACS_peak_11254_lociStitched	chr15	83433800	83452320	5	9030	9665.59	2581.69	812	1	chr15:83433800-83452320
2_MACS_peak_27237_lociStitched	chr7	34378286	34390983	2	4355	8512.07	1443.65	813	1	chr7:34378286-34390983
3_MACS_peak_26067_lociStitched	chr6	114428918	114438164	3	5777	8412.94	1346.22	814	1	chr6:114428918-114438164
3_MACS_peak_4868_lociStitched	chr11	69062160	69075271	3	6700	8915.48	1851.27	815	1	chr11:69062160-69075271
3_MACS_peak_23333_lociStitched	chr5	44743052	44756504	3	5529	8813.75	1754.14	816	1	chr5:44743052-44756504
3_MACS_peak_22180_lociStitched	chr4	133121185	133135484	3	6904	8773.87	1720.17	817	1	chr4:133121185-133135484
3_MACS_peak_28313_lociStitched	chr7	117087230	117097787	3	6158	8407.59	1355.52	818	1	chr7:117087230-117097787
2_MACS_peak_202_lociStitched	chr1	17930015	17934818	2	4663	7565.69	524.488	819	1	chr1:17930015-17934818
3_MACS_peak_31414_lociStitched	chr9	63747189	63759790	3	8533	8616.56	1577.65	820	1	chr9:63747189-63759790
3_MACS_peak_25616_lociStitched	chr6	72896565	72902025	3	5265	7569.74	531.258	821	1	chr6:72896565-72902025
3_MACS_peak_3879_lociStitched	chr11	3330640	3349818	3	9902	9487.36	2456.7	822	1	chr11:3330640-3349818
3_MACS_peak_23971_lociStitched	chr5	113583615	113593354	3	6509	8058.05	1029.41	823	1	chr5:113583615-113593354
3_MACS_peak_29429_lociStitched	chr8	65203420	65212444	3	6251	7739.88	716.506	824	1	chr8:65203420-65212444
3_MACS_peak_17592_lociStitched	chr2	92933252	92950019	3	7445	9141.37	2121.03	825	1	chr2:92933252-92950019
2_MACS_peak_32448_lociStitched	chrX	13229877	13244019	2	5639	8629.45	1619.26	826	1	chrX:13229877-13244019
6_MACS_peak_24464_lociStitched	chr5	134941159	134967341	6	12016	10436.1	3429.84	827	1	chr5:134941159-134967341
6_MACS_peak_25602_lociStitched	chr6	72745610	72760463	6	9491	8934.08	1933.86	828	1	chr6:72745610-72760463
6_MACS_peak_27733_lociStitched	chr7	79298217	79317487	6	9641	9159.03	2171.73	829	1	chr7:79298217-79317487
3_MACS_peak_5084_lociStitched	chr11	76284887	76296573	3	10626	8631.28	1646.56	830	1	chr11:76284887-76296573
7_MACS_peak_10346_lociStitched	chr15	10634947	10666515	7	10499	10853.1	3870.24	831	1	chr15:10634947-10666515
1_MACS_peak_10056_lociStitched	chr14	79016411	79022519	1	6109	7737.61	759.835	832	1	chr14:79016411-79022519
2_MACS_peak_9697_lociStitched	chr14	54923696	54931152	2	7095	7807.92	834.326	833	1	chr14:54923696-54931152
6_MACS_peak_18505_lociStitched	chr2	157374149	157397311	6	11151	9721.09	2749.33	834	1	chr2:157374149-157397311
MACS_peak_14711	chr18	35670596	35678233	1	7638	8177.7	1208.17	835	1	chr18:35670596-35678233
1_MACS_peak_16927_lociStitched	chr2	32711203	32716343	1	5141	7482.81	519.654	836	1	chr2:32711203-32716343
2_MACS_peak_10713_lociStitched	chr15	56740895	56745731	2	4765	7434.38	477.313	837	1	chr15:56740895-56745731
1_MACS_peak_15574_lociStitched	chr19	8836539	8841182	1	4644	7596.41	658.842	838	1	chr19:8836539-8841182
3_MACS_peak_29211_lociStitched	chr8	34804335	34816374	3	7963	8324.97	1389.3	839	1	chr8:34804335-34816374
1_MACS_peak_32452_lociStitched	chrX	13343589	13348417	1	4829	7309.59	383.343	840	1	chrX:13343589-13348417
4_MACS_peak_11324_lociStitched	chr15	88694444	88723600	4	5641	10723.6	3804.86	841	1	chr15:88694444-88723600
1_MACS_peak_8032_lociStitched	chr13	34873342	34877816	1	4475	7345.86	436.215	842	1	chr13:34873342-34877816
4_MACS_peak_32361_lociStitched	chrX	7415984	7435497	4	9163	8940.86	2031.3	843	1	chrX:7415984-7435497
3_MACS_peak_25954_lociStitched	chr6	101261982	101269850	3	7342	7790.89	890.658	844	1	chr6:101261982-101269850
2_MACS_peak_26652_lociStitched	chr7	4122691	4135687	2	4197	8388.92	1489.34	845	1	chr7:4122691-4135687
2_MACS_peak_4725_lociStitched	chr11	60775346	60788192	2	4407	8610.67	1729.07	846	1	chr11:60775346-60788192
4_MACS_peak_12559_lociStitched	chr16	76311720	76324114	4	8640	8004.05	1122.9	847	1	chr16:76311720-76324114
1_MACS_peak_4418_lociStitched	chr11	48798438	48802479	1	4042	7578.49	702.326	848	1	chr11:48798438-48802479
7_MACS_peak_8770_lociStitched	chr13	97069067	97106012	7	9178	10392.6	3517.16	849	1	chr13:97069067-97106012
5_MACS_peak_18164_lociStitched	chr2	137092639	137114765	5	7220	9169.01	2303.32	850	1	chr2:137092639-137114765
1_MACS_peak_31967_lociStitched	chr9	106451666	106458760	1	7095	7775.02	912.288	851	1	chr9:106451666-106458760
1_MACS_peak_1753_lociStitched	chr1	172147119	172150033	1	2915	7258.77	398.344	852	1	chr1:172147119-172150033
1_MACS_peak_14048_lociStitched	chr17	74526340	74530306	1	3967	7316.48	476.317	853	1	chr17:74526340-74530306
3_MACS_peak_25608_lociStitched	chr6	72786654	72796295	3	5581	7996.25	1170.42	854	1	chr6:72786654-72796295
1_MACS_peak_12391_lociStitched	chr16	42873209	42877610	1	4402	7249.33	424.256	855	1	chr16:42873209-42877610
1_MACS_peak_4219_lociStitched	chr11	26126882	26131584	1	4703	7378.85	556.247	856	1	chr11:26126882-26131584
2_MACS_peak_32839_lociStitched	chrX	103615071	103622494	2	4770	7431.17	619.078	857	1	chrX:103615071-103622494
5_MACS_peak_16688_lociStitched	chr2	26485926	26508461	5	11543	9615.68	2805.61	858	1	chr2:26485926-26508461
1_MACS_peak_27537_lociStitched	chr7	59227674	59230886	1	3213	7137.39	331.478	859	1	chr7:59227674-59230886
1_MACS_peak_25856_lociStitched	chr6	93910332	93914409	1	4078	7316.58	512.071	860	1	chr6:93910332-93914409
2_MACS_peak_32544_lociStitched	chrX	38561667	38567935	2	6242	7400	596.087	861	1	chrX:38561667-38567935
3_MACS_peak_31364_lociStitched	chr9	61368723	61387467	3	8269	8976.5	2174.3	862	1	chr9:61368723-61387467
2_MACS_peak_7371_lociStitched	chr12	103562211	103567483	2	4943	7369.2	576.23	863	1	chr12:103562211-103567483
2_MACS_peak_13981_lociStitched	chr17	69416293	69423123	2	3763	7469.29	683	864	1	chr17:69416293-69423123
2_MACS_peak_7234_lociStitched	chr12	87264633	87276828	2	5337	8437.72	1660.96	865	1	chr12:87264633-87276828
5_MACS_peak_10806_lociStitched	chr15	62037584	62053786	5	6918	8687.51	1911.84	866	1	chr15:62037584-62053786
1_MACS_peak_32228_lociStitched	chr9	119320446	119324511	1	4066	7122.69	352.029	867	1	chr9:119320446-119324511
4_MACS_peak_28003_lociStitched	chr7	99534270	99560512	4	9613	10171.4	3414.08	868	1	chr7:99534270-99560512
5_MACS_peak_14219_lociStitched	chr17	87349178	87378117	5	8214	10001.3	3249.85	869	1	chr17:87349178-87378117
MACS_peak_20664	chr3	153909925	153914446	1	4522	7380.53	629.323	870	1	chr3:153909925-153914446
1_MACS_peak_3793_lociStitched	chr10	128035582	128039384	1	3803	7313.91	563.456	871	1	chr10:128035582-128039384
3_MACS_peak_24032_lociStitched	chr5	115140311	115159692	3	7479	9031.55	2288.9	872	1	chr5:115140311-115159692
2_MACS_peak_21295_lociStitched	chr4	59989962	59998823	2	5478	7445.9	712.424	873	1	chr4:59989962-59998823
8_MACS_peak_6599_lociStitched	chr12	29932897	29957495	8	11430	9403.82	2673.8	874	1	chr12:29932897-29957495
2_MACS_peak_7438_lociStitched	chr12	109527672	109539813	2	6010	8238.88	1510.34	875	1	chr12:109527672-109539813
3_MACS_peak_10682_lociStitched	chr15	53308540	53317865	3	6781	7874.96	1159.1	876	1	chr15:53308540-53317865
1_MACS_peak_23116_lociStitched	chr5	29734569	29738520	1	3952	7334.64	622.678	877	1	chr5:29734569-29738520
2_MACS_peak_6164_lociStitched	chr11	116938383	116945635	2	6036	7776.32	1067.49	878	1	chr11:116938383-116945635
5_MACS_peak_24883_lociStitched	chr6	4973269	4989010	5	9516	8781.9	2073.09	879	1	chr6:4973269-4989010
2_MACS_peak_2851_lociStitched	chr10	63022108	63027524	2	5327	7295.35	588.719	880	1	chr10:63022108-63027524
4_MACS_peak_4717_lociStitched	chr11	60422146	60441827	4	7851	8931.24	2225.92	881	1	chr11:60422146-60441827
1_MACS_peak_4676_lociStitched	chr11	59456280	59461024	1	4745	7341.34	637.119	882	1	chr11:59456280-59461024
2_MACS_peak_23081_lociStitched	chr5	26690519	26705876	2	7013	8277.42	1575.63	883	1	chr5:26690519-26705876
1_MACS_peak_13827_lociStitched	chr17	56582881	56587226	1	4346	7330.45	637.412	884	1	chr17:56582881-56587226
1_MACS_peak_4789_lociStitched	chr11	62601827	62606016	1	4190	7305.2	616.202	885	1	chr11:62601827-62606016
2_MACS_peak_11969_lociStitched	chr16	18394667	18402640	2	5405	7976.99	1294.82	886	1	chr16:18394667-18402640
8_MACS_peak_9215_lociStitched	chr14	19749196	19775163	8	9848	9947.96	3266.65	887	1	chr14:19749196-19775163
1_MACS_peak_5827_lociStitched	chr11	102406074	102409980	1	3907	7105.4	425.363	888	1	chr11:102406074-102409980
8_MACS_peak_28297_lociStitched	chr7	116282987	116309932	8	9837	9589.73	2910.06	889	1	chr7:116282987-116309932
4_MACS_peak_28067_lociStitched	chr7	101821433	101839550	4	9091	8913.56	2235.64	890	1	chr7:101821433-101839550
MACS_peak_20360	chr3	127543448	127547617	1	4170	7055.2	378.545	891	1	chr3:127543448-127547617
2_MACS_peak_16953_lociStitched	chr2	33200279	33207734	2	6265	7758.42	1083.96	892	1	chr2:33200279-33207734
4_MACS_peak_31759_lociStitched	chr9	82956386	82977080	4	8470	8505.23	1835.56	893	1	chr9:82956386-82977080
1_MACS_peak_19855_lociStitched	chr3	93553615	93558215	1	4601	7135.98	471.5	894	1	chr3:93553615-93558215
1_MACS_peak_1449_lociStitched	chr1	152901052	152905374	1	4323	7073.39	435.225	895	1	chr1:152901052-152905374
5_MACS_peak_3771_lociStitched	chr10	127590189	127617763	5	9809	10445	3824.51	896	1	chr10:127590189-127617763
3_MACS_peak_25273_lociStitched	chr6	42339730	42354056	3	5775	8307.65	1704.79	897	0
10_MACS_peak_22675_lociStitched	chr4	150540648	150594760	10	9219	12765	6163.36	898	0
1_MACS_peak_2096_lociStitched	chr10	3972441	3979129	1	6689	7482.53	886.16	899	0
3_MACS_peak_22860_lociStitched	chr5	4102544	4107958	3	5268	7393.36	800.189	900	0
5_MACS_peak_3419_lociStitched	chr10	94512448	94546748	5	8595	10331.2	3742.13	901	0
1_MACS_peak_20391_lociStitched	chr3	131083690	131086657	1	2968	7014.28	428.731	902	0
4_MACS_peak_27675_lociStitched	chr7	73389207	73403717	4	8184	8163.33	1578.69	903	0
6_MACS_peak_31051_lociStitched	chr9	44478925	44510378	6	12538	10222.2	3639.11	904	0
1_MACS_peak_31638_lociStitched	chr9	72660462	72665895	1	5434	7224.8	643.267	905	0
3_MACS_peak_12402_lociStitched	chr16	44131670	44142301	3	5549	7769.13	1193.86	906	0
2_MACS_peak_8478_lociStitched	chr13	64149076	64156189	2	6917	7499.24	926.113	907	0
MACS_peak_14708	chr18	35650308	35657651	1	7344	7454.61	893.643	908	0
1_MACS_peak_9426_lociStitched	chr14	31017012	31020977	1	3966	7013.29	458.75	909	0
MACS_peak_13079	chr17	23673155	23677603	1	4449	7112.8	560.893	910	0
1_MACS_peak_18398_lociStitched	chr2	154657009	154659978	1	2970	6908.27	358.358	911	0
1_MACS_peak_7110_lociStitched	chr12	83631337	83634632	1	3296	6932.68	382.879	912	0
2_MACS_peak_20092_lociStitched	chr3	103786986	103792362	2	5093	7206.53	659.098	913	0
2_MACS_peak_19539_lociStitched	chr3	68533350	68543693	2	5378	7826.55	1280.46	914	0
2_MACS_peak_28850_lociStitched	chr8	8485267	8491116	2	5121	7163.27	618.239	915	0
2_MACS_peak_21217_lociStitched	chr4	55133939	55142686	2	6200	7636.13	1094.25	916	0
5_MACS_peak_22654_lociStitched	chr4	150351301	150376099	5	9095	9760.49	3223.74	917	0
1_MACS_peak_28417_lociStitched	chr7	126500954	126504855	1	3902	6878.63	350.7	918	0
4_MACS_peak_22065_lociStitched	chr4	129740052	129751377	4	7127	7570.76	1045.3	919	0
8_MACS_peak_6887_lociStitched	chr12	69729217	69760514	8	8148	9520.55	2995.12	920	0
1_MACS_peak_21372_lociStitched	chr4	66328801	66332847	1	4047	6975.71	454.77	921	0
3_MACS_peak_20768_lociStitched	chr4	10919188	10936586	3	6775	8636.37	2115.6	922	0
6_MACS_peak_27958_lociStitched	chr7	97787517	97809814	6	9989	8929.95	2412.54	923	0
2_MACS_peak_25381_lociStitched	chr6	52076007	52081140	2	4943	7199.55	682.176	924	0
2_MACS_peak_28573_lociStitched	chr7	132727672	132737903	2	7038	7800.11	1283.99	925	0
2_MACS_peak_13630_lociStitched	chr17	45570906	45586514	2	6642	8487.63	1972.85	926	0
3_MACS_peak_12858_lociStitched	chr17	8367486	8377279	3	7549	7499.48	991.052	927	0
1_MACS_peak_21866_lociStitched	chr4	121213016	121217287	1	4272	7043.73	542.417	928	0
2_MACS_peak_25818_lociStitched	chr6	91705263	91714489	2	6453	7562.55	1062.84	929	0
5_MACS_peak_4941_lociStitched	chr11	70020130	70038770	5	6764	8132.63	1636.59	930	0
2_MACS_peak_18808_lociStitched	chr2	170770328	170777641	2	6812	7333.48	838.07	931	0
6_MACS_peak_33043_lociStitched	chrX	157578570	157601828	6	7055	8379.86	1888.55	932	0
7_MACS_peak_8427_lociStitched	chr13	60612453	60629378	7	11176	8503.12	2012.38	933	0
1_MACS_peak_33007_lociStitched	chrX	151800837	151804997	1	4161	6871.9	398.944	934	0
3_MACS_peak_17103_lociStitched	chr2	44523408	44539043	3	5290	8062.97	1593.21	935	0
5_MACS_peak_15970_lociStitched	chr19	37874496	37887567	5	9041	8178.52	1709.69	936	0
6_MACS_peak_6396_lociStitched	chr12	8326977	8359217	6	8455	9929.92	3462.58	937	0
3_MACS_peak_26413_lociStitched	chr6	134916804	134928787	3	6907	7659.53	1192.31	938	0
1_MACS_peak_9319_lociStitched	chr14	25376576	25379752	1	3177	6891.28	425.266	939	0
MACS_peak_870	chr1	86357382	86361130	1	3749	6852.84	395.414	940	0
4_MACS_peak_2636_lociStitched	chr10	43475586	43490894	4	9104	8264.79	1809.41	941	0
2_MACS_peak_17399_lociStitched	chr2	75767039	75773359	2	4079	7327.41	873.424	942	0
2_MACS_peak_10310_lociStitched	chr15	8429216	8447324	2	7412	7829.9	1376.21	943	0
MACS_peak_21759	chr4	117130970	117137223	1	6254	7437.32	993.602	944	0
7_MACS_peak_31505_lociStitched	chr9	65770353	65793258	7	11681	9168.87	2725.7	945	0
1_MACS_peak_28371_lociStitched	chr7	122064557	122068831	1	4275	7004.66	561.604	946	0
1_MACS_peak_2480_lociStitched	chr10	29016623	29021937	1	5315	6910.86	475.603	947	0
1_MACS_peak_13484_lociStitched	chr17	34023225	34028917	1	5693	7196.4	765.574	948	0
4_MACS_peak_160_lociStitched	chr1	15790878	15816626	4	6924	8823.84	2394.56	949	0
2_MACS_peak_18208_lociStitched	chr2	144267039	144275343	2	5997	7241.92	818.774	950	0
5_MACS_peak_29397_lociStitched	chr8	61740012	61760550	5	6073	8929.92	2517.96	951	0
1_MACS_peak_19111_lociStitched	chr3	21933830	21937661	1	3832	6777.04	369.692	952	0
4_MACS_peak_18712_lociStitched	chr2	167478340	167510541	4	6626	9901.81	3500.25	953	0
1_MACS_peak_23443_lociStitched	chr5	65389000	65392541	1	3542	6810.76	412.526	954	0
MACS_peak_19949	chr3	96218398	96222098	1	3701	6809.85	412.92	955	0
2_MACS_peak_15411_lociStitched	chr19	4328614	4335614	2	6981	7378.7	982.1	956	0
6_MACS_peak_16029_lociStitched	chr19	41663514	41677067	6	9890	8385.24	1990.94	957	0
2_MACS_peak_20369_lociStitched	chr3	129529373	129538632	2	7831	7542.38	1148.12	958	0
2_MACS_peak_20185_lociStitched	chr3	108382063	108389373	2	5170	7310	924.715	959	0
9_MACS_peak_9326_lociStitched	chr14	25576996	25608913	9	12869	10609.2	4225.81	960	0
3_MACS_peak_28749_lociStitched	chr7	143052272	143063799	3	6165	7867.18	1496.2	961	0
4_MACS_peak_20529_lociStitched	chr3	144410189	144422944	4	6996	7737.18	1369.89	962	0
2_MACS_peak_22894_lociStitched	chr5	8417781	8425142	2	4889	7002.52	644.824	963	0
3_MACS_peak_8757_lociStitched	chr13	95791002	95808498	3	6508	8483.81	2127.51	964	0
1_MACS_peak_19890_lociStitched	chr3	95013599	95017664	1	4066	6740.58	387.801	965	0
1_MACS_peak_22529_lociStitched	chr4	145100445	145106642	1	6198	7290.15	937.606	966	0
MACS_peak_26621	chr7	3216842	3220859	1	4018	6732.89	380.41	967	0
3_MACS_peak_23745_lociStitched	chr5	100036844	100049476	3	8092	7927.84	1577.74	968	0
3_MACS_peak_31301_lociStitched	chr9	58240534	58251166	3	5753	7550.85	1207.8	969	0
4_MACS_peak_17083_lociStitched	chr2	38914363	38944768	4	8731	9832.98	3493.53	970	0
4_MACS_peak_26768_lociStitched	chr7	13012090	13027293	4	7909	7963.33	1625.2	971	0
2_MACS_peak_12617_lociStitched	chr16	87433795	87444479	2	6448	7664.7	1330.16	972	0
2_MACS_peak_25261_lociStitched	chr6	39779598	39787845	2	3860	7286.22	955.003	973	0
MACS_peak_19724	chr3	88491684	88496084	1	4401	6925.6	594.88	974	0
1_MACS_peak_26060_lociStitched	chr6	113689140	113691889	1	2750	6614.09	285.621	975	0
3_MACS_peak_13085_lociStitched	chr17	23789730	23807536	3	5446	8286.91	1958.66	976	0
2_MACS_peak_29419_lociStitched	chr8	65032612	65048104	2	8075	8145.69	1821.86	977	0
2_MACS_peak_27409_lociStitched	chr7	45707044	45713259	2	4116	7110.58	794.899	978	0
3_MACS_peak_32034_lociStitched	chr9	108300946	108318771	3	6704	8570.26	2256.64	979	0
2_MACS_peak_30181_lociStitched	chr8	111785970	111795559	2	5844	7424.76	1113.28	980	0
1_MACS_peak_25215_lociStitched	chr6	38532398	38536089	1	3692	6678.13	369.838	981	0
2_MACS_peak_31305_lociStitched	chr9	58274337	58281202	2	5756	7217.17	917.851	982	0
2_MACS_peak_9580_lociStitched	chr14	47297288	47304530	2	4055	6899.45	606.88	983	0
4_MACS_peak_22186_lociStitched	chr4	133280775	133300494	4	9369	8788.76	2498.4	984	0
4_MACS_peak_23803_lociStitched	chr5	103719831	103733377	4	6584	8061.22	1773.17	985	0
1_MACS_peak_21965_lociStitched	chr4	126200138	126204291	1	4154	6751.12	465.967	986	0
3_MACS_peak_30013_lociStitched	chr8	105593546	105608230	3	5781	8051.24	1767.95	987	0
2_MACS_peak_26126_lociStitched	chr6	117878433	117882307	2	3744	6778.73	497.034	988	0
2_MACS_peak_27226_lociStitched	chr7	34226832	34235381	2	6294	7382.92	1110.52	989	0
3_MACS_peak_10859_lociStitched	chr15	65923740	65928232	3	4248	6745.19	476.601	990	0
2_MACS_peak_7042_lociStitched	chr12	79718023	79721748	2	3634	6732.56	466.743	991	0
1_MACS_peak_4367_lociStitched	chr11	40732244	40735724	1	3481	6736.93	471.192	992	0
4_MACS_peak_28076_lociStitched	chr7	101964528	101975671	4	6629	7582.81	1319.33	993	0
1_MACS_peak_11017_lociStitched	chr15	77035750	77039045	1	3296	6748.16	486.012	994	0
1_MACS_peak_8328_lociStitched	chr13	54684831	54689374	1	4544	6914.45	652.829	995	0
2_MACS_peak_7962_lociStitched	chr13	29978728	29987401	2	5010	7177.77	920.205	996	0
1_MACS_peak_13817_lociStitched	chr17	56286525	56292125	1	5601	7218.4	964.32	997	0
3_MACS_peak_1157_lociStitched	chr1	125427482	125435709	3	5726	7057.12	806.246	998	0
3_MACS_peak_18770_lociStitched	chr2	168827784	168842843	3	7416	7880.37	1635.41	999	0
6_MACS_peak_26929_lociStitched	chr7	19815457	19832626	6	8086	8069.43	1835.37	1000	0
1_MACS_peak_10518_lociStitched	chr15	34440691	34444642	1	3952	6759.77	535.756	1001	0
1_MACS_peak_4898_lociStitched	chr11	69598829	69602222	1	3394	6662.49	440.411	1002	0
4_MACS_peak_31246_lociStitched	chr9	57073632	57086208	4	6725	7833.59	1622.3	1003	0
5_MACS_peak_31078_lociStitched	chr9	44860736	44894157	5	7829	10373.9	4167.6	1004	0
1_MACS_peak_4518_lociStitched	chr11	53349769	53353169	1	3401	6535.14	330.14	1005	0
1_MACS_peak_15049_lociStitched	chr18	63690241	63693389	1	3149	6499.99	295.912	1006	0
5_MACS_peak_3234_lociStitched	chr10	81400955	81416614	5	10142	8415.15	2222.01	1007	0
3_MACS_peak_16128_lociStitched	chr19	45732304	45747671	3	7195	7978.55	1791.79	1008	0
2_MACS_peak_13265_lociStitched	chr17	27899060	27910106	2	4584	7533.37	1349.82	1009	0
1_MACS_peak_23743_lociStitched	chr5	99972699	99979042	1	6344	6849.17	667.284	1010	0
5_MACS_peak_12009_lociStitched	chr16	20691904	20707491	5	8689	8295.4	2121.39	1011	0
7_MACS_peak_2227_lociStitched	chr10	12787888	12822186	7	11108	10622.1	4448.45	1012	0
5_MACS_peak_26167_lociStitched	chr6	120180691	120200700	5	9206	8867.99	2697.21	1013	0
2_MACS_peak_3532_lociStitched	chr10	108566515	108573525	2	5026	7207.68	1047.99	1014	0
3_MACS_peak_25337_lociStitched	chr6	49261836	49277222	3	4996	7577.6	1418.59	1015	0
MACS_peak_4914	chr11	69757397	69760301	1	2905	6466.05	307.824	1016	0
1_MACS_peak_5368_lociStitched	chr11	88046427	88049928	1	3502	6537.77	384.76	1017	0
5_MACS_peak_11934_lociStitched	chr16	17239492	17255839	5	8698	8095.03	1943.66	1018	0
1_MACS_peak_4442_lociStitched	chr11	50323459	50326986	1	3528	6571.51	435.232	1019	0
2_MACS_peak_19568_lociStitched	chr3	72856733	72869559	2	6890	7070.97	937.581	1020	0
8_MACS_peak_15008_lociStitched	chr18	60722825	60749196	8	11026	9348.52	3222.54	1021	0
5_MACS_peak_19352_lociStitched	chr3	51906952	51936469	5	7182	9289	3170.13	1022	0
2_MACS_peak_19743_lociStitched	chr3	88620622	88635793	2	6069	7982.98	1864.52	1023	0
2_MACS_peak_10622_lociStitched	chr15	40952674	40958359	2	5086	6750.37	640.699	1024	0
3_MACS_peak_2083_lociStitched	chr10	3164105	3174848	3	5128	6916.34	807.874	1025	0
2_MACS_peak_31803_lociStitched	chr9	90112610	90126658	2	3922	7243.15	1135.08	1026	0
2_MACS_peak_9093_lociStitched	chr13	119687974	119696136	2	4846	7035.64	933.733	1027	0
4_MACS_peak_29845_lociStitched	chr8	89034959	89046516	4	7658	7263.57	1168.41	1028	0
2_MACS_peak_25535_lociStitched	chr6	70962375	70968619	2	6191	6774.74	685.591	1029	0
1_MACS_peak_1548_lociStitched	chr1	156612819	156618197	1	5379	6711.74	623.31	1030	0
2_MACS_peak_13346_lociStitched	chr17	29488782	29495090	2	6034	6800.65	713.435	1031	0
1_MACS_peak_8386_lociStitched	chr13	58126278	58130436	1	4159	6439.08	353.43	1032	0
2_MACS_peak_18274_lociStitched	chr2	148876726	148886285	2	6454	7077.48	992.224	1033	0
3_MACS_peak_26974_lociStitched	chr7	24845879	24854478	3	6379	7073.54	988.885	1034	0
4_MACS_peak_23035_lociStitched	chr5	24382370	24405405	4	7583	9237.03	3153.49	1035	0
1_MACS_peak_25216_lociStitched	chr6	38550088	38553596	1	3509	6337.2	261.697	1036	0
2_MACS_peak_6495_lociStitched	chr12	16893002	16899001	2	5787	6739.28	670.688	1037	0
2_MACS_peak_16645_lociStitched	chr2	25223227	25228766	2	4487	6771.43	707.884	1038	0
3_MACS_peak_7227_lociStitched	chr12	86924482	86943837	3	7200	8361.36	2301.31	1039	0
3_MACS_peak_7637_lociStitched	chr13	5841071	5846506	3	5119	6708.42	654.374	1040	0
6_MACS_peak_31751_lociStitched	chr9	80066197	80085871	6	8260	8320.13	2278.25	1041	0
4_MACS_peak_9338_lociStitched	chr14	25708234	25726257	4	6707	8681.68	2652.99	1042	0
1_MACS_peak_8023_lociStitched	chr13	34682727	34687250	1	4524	6704.44	679.807	1043	0
1_MACS_peak_12355_lociStitched	chr16	38087262	38091566	1	4305	6508.94	485.061	1044	0
7_MACS_peak_22216_lociStitched	chr4	133706276	133735708	7	9011	9565.4	3543.61	1045	0
4_MACS_peak_21326_lociStitched	chr4	62721540	62755643	4	8063	10353.7	4334.49	1046	0
3_MACS_peak_25039_lociStitched	chr6	29268799	29279299	3	5638	7354.2	1335.6	1047	0
4_MACS_peak_29839_lociStitched	chr8	89001126	89022299	4	5843	8107.14	2089.78	1048	0
2_MACS_peak_5564_lociStitched	chr11	96785493	96793932	2	6238	6918.29	902.129	1049	0
1_MACS_peak_14881_lociStitched	chr18	47038596	47042253	1	3658	6371.96	360.214	1050	0
1_MACS_peak_26545_lociStitched	chr6	145338118	145342087	1	3970	6498.84	487.393	1051	0
2_MACS_peak_6989_lociStitched	chr12	76214178	76230463	2	5362	7098.63	1095.98	1052	0
6_MACS_peak_16189_lociStitched	chr19	47291544	47331938	6	10108	11350.7	5348.17	1053	0
5_MACS_peak_20271_lociStitched	chr3	121571786	121603765	5	7588	9664.05	3664.79	1054	0
1_MACS_peak_14899_lociStitched	chr18	47490771	47497051	1	6281	6944.42	947.024	1055	0
2_MACS_peak_27056_lociStitched	chr7	27481662	27492183	2	6749	7302.63	1308.81	1056	0
2_MACS_peak_25747_lociStitched	chr6	86839055	86851585	2	4527	7619.49	1635.16	1057	0
2_MACS_peak_2567_lociStitched	chr10	39105490	39110759	2	5110	6622.08	642.818	1058	0
2_MACS_peak_1584_lociStitched	chr1	160203300	160214202	2	4959	7280.36	1303.88	1059	0
2_MACS_peak_31986_lociStitched	chr9	107553441	107565796	2	5857	7551.38	1577.73	1060	0
7_MACS_peak_27758_lociStitched	chr7	80185861	80211283	7	10096	8991.76	3022.68	1061	0
5_MACS_peak_28155_lociStitched	chr7	109609051	109630809	5	9449	8520.43	2552.21	1062	0
2_MACS_peak_19367_lociStitched	chr3	52195789	52200615	2	4407	6753.99	789.051	1063	0
2_MACS_peak_30785_lociStitched	chr9	22385476	22399486	2	7863	7482.74	1524.29	1064	0
3_MACS_peak_3585_lociStitched	chr10	115377944	115386587	3	6568	6707.83	756.263	1065	0
2_MACS_peak_32383_lociStitched	chrX	7839009	7846175	2	6666	6812.72	862.07	1066	0
2_MACS_peak_9251_lociStitched	chr14	20631300	20642499	2	4033	7192	1243.09	1067	0
3_MACS_peak_14817_lociStitched	chr18	38629309	38637819	3	7402	6973.94	1028.86	1068	0
1_MACS_peak_13481_lociStitched	chr17	33952723	33956869	1	4147	6579.29	634.338	1069	0
6_MACS_peak_11355_lociStitched	chr15	89469789	89490148	6	9605	8385.87	2441.04	1070	0
1_MACS_peak_10013_lociStitched	chr14	75832790	75835689	1	2900	6232.85	300.626	1071	0
3_MACS_peak_31709_lociStitched	chr9	77744839	77759486	3	5215	7464.11	1537.93	1072	0
6_MACS_peak_9448_lociStitched	chr14	31767545	31798108	6	10241	9269.76	3346.65	1073	0
1_MACS_peak_17368_lociStitched	chr2	72475293	72478447	1	3155	6369.5	446.606	1074	0
4_MACS_peak_3597_lociStitched	chr10	117081963	117112869	4	5649	9695.21	3773.62	1075	0
1_MACS_peak_15623_lociStitched	chr19	10602199	10607248	1	5050	6768.69	847.222	1076	0
7_MACS_peak_12598_lociStitched	chr16	85117003	85152355	7	7268	9336.46	3415	1077	0
7_MACS_peak_19167_lociStitched	chr3	30998804	31024158	7	10867	9071.66	3154.04	1078	0
2_MACS_peak_19341_lociStitched	chr3	51552518	51561986	2	4525	7033.78	1121.96	1079	0
4_MACS_peak_1718_lociStitched	chr1	171037979	171047904	4	5064	6962.39	1059	1080	0
2_MACS_peak_3378_lociStitched	chr10	91121824	91131627	2	4096	6957.19	1053.82	1081	0
2_MACS_peak_496_lociStitched	chr1	55128042	55134466	2	5722	6668.75	772.165	1082	0
2_MACS_peak_6050_lociStitched	chr11	113680947	113687350	2	5407	6758.37	862.484	1083	0
1_MACS_peak_2095_lociStitched	chr10	3939207	3943765	1	4559	6486.95	597.098	1084	0
3_MACS_peak_24659_lociStitched	chr5	142366368	142373261	3	5211	6778.58	896.09	1085	0
1_MACS_peak_14702_lociStitched	chr18	35561056	35564833	1	3778	6295.5	416.981	1086	0
1_MACS_peak_8285_lociStitched	chr13	51644420	51649319	1	4900	6436.8	580.042	1087	0
2_MACS_peak_11120_lociStitched	chr15	79543628	79547611	2	3910	6306.28	452.867	1088	0
2_MACS_peak_7530_lociStitched	chr12	112822758	112829524	2	5472	6787.65	938.444	1089	0
3_MACS_peak_2258_lociStitched	chr10	13981533	13991755	3	6432	6958.12	1114.2	1090	0
5_MACS_peak_30827_lociStitched	chr9	27115178	27126675	5	7577	7067.21	1225.58	1091	0
1_MACS_peak_5962_lociStitched	chr11	106786951	106790647	1	3697	6199.67	358.512	1092	0
5_MACS_peak_5411_lociStitched	chr11	88549031	88562470	5	11406	7658.89	1818.3	1093	0
2_MACS_peak_21207_lociStitched	chr4	54944566	54957741	2	6343	7126.36	1285.88	1094	0
2_MACS_peak_13686_lociStitched	chr17	46852476	46858988	2	4744	6569.31	737.158	1095	0
5_MACS_peak_45_lociStitched	chr1	7119521	7140292	5	8370	7539.87	1709.45	1096	0
4_MACS_peak_4570_lociStitched	chr11	54953664	54964150	4	8185	7210.17	1382.05	1097	0
3_MACS_peak_19050_lociStitched	chr3	14876186	14893204	3	7470	7462.39	1635.43	1098	0
4_MACS_peak_7676_lociStitched	chr13	9139018	9160285	4	6763	8353.68	2528.65	1099	0
2_MACS_peak_11964_lociStitched	chr16	18246669	18251298	2	4577	6519.02	702.219	1100	0
1_MACS_peak_27726_lociStitched	chr7	78895055	78898995	1	3941	6238.99	423.944	1101	0
2_MACS_peak_14797_lociStitched	chr18	38143932	38151262	2	6903	7013.34	1198.45	1102	0
3_MACS_peak_18339_lociStitched	chr2	152788363	152806083	3	8927	7989.95	2176.02	1103	0
2_MACS_peak_2552_lociStitched	chr10	37136222	37142078	2	5655	6480.84	670.512	1104	0
2_MACS_peak_25276_lociStitched	chr6	42368984	42382506	2	7469	7376.25	1567.2	1105	0
6_MACS_peak_11896_lociStitched	chr16	16085173	16111124	6	7950	7673.71	1868.47	1106	0
3_MACS_peak_29877_lociStitched	chr8	90903263	90921488	3	6646	7534.22	1729.55	1107	0
4_MACS_peak_29483_lociStitched	chr8	70000516	70013185	4	5750	7092.11	1288.44	1108	0
4_MACS_peak_9382_lociStitched	chr14	27341336	27351954	4	7682	7159.72	1356.98	1109	0
3_MACS_peak_17118_lociStitched	chr2	45102847	45118089	3	7454	7128.68	1330.63	1110	0
5_MACS_peak_6949_lociStitched	chr12	72674233	72691830	5	8321	7177.82	1381.36	1111	0
3_MACS_peak_30559_lociStitched	chr9	7761437	7769321	3	7255	6725.84	931.1	1112	0
3_MACS_peak_11906_lociStitched	chr16	16214327	16225753	3	7186	7125.25	1331.13	1113	0
3_MACS_peak_17964_lociStitched	chr2	125107006	125134969	3	8186	8950.96	3157.02	1114	0
2_MACS_peak_14360_lociStitched	chr18	6274614	6282576	2	5988	6832.19	1039.84	1115	0
1_MACS_peak_1599_lociStitched	chr1	161247767	161251396	1	3630	6238.98	453.988	1116	0
2_MACS_peak_25131_lociStitched	chr6	34183082	34189425	2	4204	6668.4	884.214	1117	0
8_MACS_peak_11024_lociStitched	chr15	77201663	77227461	8	9697	9220.21	3436.29	1118	0
2_MACS_peak_18183_lociStitched	chr2	140069790	140080937	2	5836	6881.04	1101.32	1119	0
6_MACS_peak_3153_lociStitched	chr10	80569241	80587562	6	9080	8275.6	2497.15	1120	0
1_MACS_peak_31609_lociStitched	chr9	71913196	71918814	1	5619	6451.71	676.407	1121	0
5_MACS_peak_30354_lociStitched	chr8	123020406	123042298	5	6789	8491.91	2716.8	1122	0
1_MACS_peak_32127_lociStitched	chr9	111270289	111274044	1	3756	6332.06	557.242	1123	0
2_MACS_peak_4440_lociStitched	chr11	50290126	50305354	2	5315	7563.75	1792.34	1124	0
2_MACS_peak_19856_lociStitched	chr3	93591963	93598968	2	4588	6559.48	795.067	1125	0
2_MACS_peak_6911_lociStitched	chr12	70967591	70979205	2	5715	7036.92	1275.22	1126	0
1_MACS_peak_28335_lociStitched	chr7	118591661	118595521	1	3861	6333.1	575.14	1127	0
6_MACS_peak_5104_lociStitched	chr11	76456446	76495582	6	10466	10958.1	5205.09	1128	0
3_MACS_peak_16857_lociStitched	chr2	31067243	31089871	3	6520	8381.41	2638.42	1129	0
5_MACS_peak_5240_lociStitched	chr11	82822643	82847693	5	6653	8439.34	2705.4	1130	0
2_MACS_peak_19505_lociStitched	chr3	64262399	64268052	2	5532	6153.29	420.018	1131	0
1_MACS_peak_6160_lociStitched	chr11	116850544	116854584	1	4041	6066.87	342.188	1132	0
2_MACS_peak_27459_lociStitched	chr7	47001875	47015894	2	6091	7215.58	1511.25	1133	0
6_MACS_peak_15873_lociStitched	chr19	32172597	32198367	6	8674	9034.96	3334.64	1134	0
4_MACS_peak_25868_lociStitched	chr6	94631256	94649378	4	8545	8174.83	2486.34	1135	0
1_MACS_peak_3261_lociStitched	chr10	82628491	82632182	1	3692	6096.06	411.916	1136	0
2_MACS_peak_32814_lociStitched	chrX	101636245	101642654	2	5842	6378.24	697.299	1137	0
6_MACS_peak_21094_lociStitched	chr4	44232244	44264915	6	8555	9334.1	3655.88	1138	0
1_MACS_peak_28921_lociStitched	chr8	12476749	12480163	1	3415	6098.43	422.312	1139	0
1_MACS_peak_19226_lociStitched	chr3	34755780	34761969	1	6190	6299.78	624.47	1140	0
3_MACS_peak_20164_lociStitched	chr3	108073927	108090747	3	7734	7925.58	2253.88	1141	0
1_MACS_peak_594_lociStitched	chr1	63175588	63178942	1	3355	6202.22	531.944	1142	0
5_MACS_peak_30707_lociStitched	chr9	20932813	20952998	5	7402	7847.93	2177.96	1143	0
4_MACS_peak_6707_lociStitched	chr12	44527976	44548225	4	5295	7907.23	2245.61	1144	0
1_MACS_peak_10219_lociStitched	chr14	122104348	122108634	1	4287	6254.56	596.611	1145	0
3_MACS_peak_16003_lociStitched	chr19	40239374	40249549	3	5653	6842.69	1188.44	1146	0
3_MACS_peak_18103_lociStitched	chr2	131931222	131946310	3	6351	7598.32	1950.88	1147	0
1_MACS_peak_2028_lociStitched	chr1	191182076	191187443	1	5368	6407.12	768.018	1148	0
1_MACS_peak_13101_lociStitched	chr17	24413818	24416733	1	2916	5955.93	317.152	1149	0
5_MACS_peak_22917_lociStitched	chr5	13973615	13993415	5	6476	7652.7	2015.64	1150	0
5_MACS_peak_7144_lociStitched	chr12	84613283	84626239	5	9192	7208.72	1574.15	1151	0
2_MACS_peak_25711_lociStitched	chr6	85451474	85457986	2	3868	6605.12	974.846	1152	0
2_MACS_peak_530_lociStitched	chr1	58710698	58726120	2	4378	7180.48	1557.62	1153	0
2_MACS_peak_3976_lociStitched	chr11	6406515	6418341	2	4679	6888.65	1266.56	1154	0
5_MACS_peak_29433_lociStitched	chr8	66860702	66874496	5	9857	7244.61	1623.55	1155	0
6_MACS_peak_5711_lociStitched	chr11	100386760	100402492	6	9269	7290.21	1670.74	1156	0
3_MACS_peak_16798_lociStitched	chr2	30058125	30068549	3	7684	6702.63	1084.1	1157	0
5_MACS_peak_4475_lociStitched	chr11	51800585	51824129	5	8018	8600.62	2983.02	1158	0
1_MACS_peak_23195_lociStitched	chr5	32457803	32461481	1	3679	6077.9	460.853	1159	0
5_MACS_peak_18232_lociStitched	chr2	145771256	145795515	5	6566	8332.97	2729.14	1160	0
2_MACS_peak_22929_lociStitched	chr5	15772799	15777094	2	4283	6098.9	495.643	1161	0
6_MACS_peak_20994_lociStitched	chr4	40829878	40854071	6	9124	8624.8	3021.71	1162	0
2_MACS_peak_29521_lociStitched	chr8	70646100	70657108	2	5498	7068.24	1466.27	1163	0
1_MACS_peak_27012_lociStitched	chr7	25709742	25713590	1	3849	6215.29	617.604	1164	0
1_MACS_peak_23711_lociStitched	chr5	93265381	93269512	1	4132	6001.1	405.664	1165	0
4_MACS_peak_5662_lociStitched	chr11	98774119	98789679	4	6366	7625.96	2033.69	1166	0
1_MACS_peak_2349_lociStitched	chr10	19206609	19210583	1	3975	6008.29	418.462	1167	0
5_MACS_peak_3305_lociStitched	chr10	84684249	84712139	5	7932	9301.32	3712.16	1168	0
4_MACS_peak_22289_lociStitched	chr4	135244197	135257213	4	8952	7158.8	1572.33	1169	0
2_MACS_peak_11198_lociStitched	chr15	81584183	81589163	2	4437	6071.12	487.044	1170	0
3_MACS_peak_28044_lociStitched	chr7	100853795	100863461	3	6766	7032.02	1451.83	1171	0
4_MACS_peak_16043_lociStitched	chr19	42000260	42023803	4	8469	8513.15	2933.46	1172	0
10_MACS_peak_13935_lociStitched	chr17	66380944	66420033	10	10607	10272.6	4694.59	1173	0
2_MACS_peak_23025_lociStitched	chr5	24099791	24104787	2	4918	6104.11	528.077	1174	0
3_MACS_peak_18472_lociStitched	chr2	156903592	156909650	3	5424	6156.14	581.568	1175	0
5_MACS_peak_21240_lociStitched	chr4	56923408	56953688	5	6042	9189.98	3615.43	1176	0
3_MACS_peak_8975_lociStitched	chr13	109812147	109825383	3	5957	7297.01	1723.33	1177	0
2_MACS_peak_22311_lociStitched	chr4	135854581	135859189	2	4564	6115.74	543.283	1178	0
3_MACS_peak_15840_lociStitched	chr19	29269859	29292933	3	5255	8048.21	2482.76	1179	0
3_MACS_peak_14357_lociStitched	chr18	6230750	6242314	3	6375	6784.6	1220	1180	0
1_MACS_peak_12509_lociStitched	chr16	58056035	58059907	1	3873	5765.41	202.893	1181	0
1_MACS_peak_15736_lociStitched	chr19	21271100	21275457	1	4358	5875.85	313.704	1182	0
3_MACS_peak_23084_lociStitched	chr5	26749487	26755255	3	5622	6091.01	532.963	1183	0
5_MACS_peak_28389_lociStitched	chr7	123128951	123142892	5	6365	7412.43	1858.34	1184	0
3_MACS_peak_13914_lociStitched	chr17	65767980	65788598	3	7705	8107	2554.57	1185	0
1_MACS_peak_22944_lociStitched	chr5	17745364	17749621	1	4258	6018.12	466.993	1186	0
2_MACS_peak_7430_lociStitched	chr12	108791291	108795701	2	4255	6001.57	452.025	1187	0
2_MACS_peak_27064_lociStitched	chr7	27590446	27601504	2	5077	6912.36	1383.36	1188	0
4_MACS_peak_4861_lociStitched	chr11	69025669	69041907	4	7779	7680.57	2153.16	1189	0
3_MACS_peak_11534_lociStitched	chr15	99416746	99422146	3	4788	6130.62	605.34	1190	0
2_MACS_peak_32564_lociStitched	chrX	42430618	42434650	2	3989	6004.05	480.211	1191	0
6_MACS_peak_23678_lociStitched	chr5	92488881	92506440	6	9782	7636.41	2114.1	1192	0
3_MACS_peak_13969_lociStitched	chr17	69180218	69194488	3	6201	7110.74	1589.68	1193	0
2_MACS_peak_31793_lociStitched	chr9	88327136	88334404	2	6803	6290.45	772.588	1194	0
4_MACS_peak_3396_lociStitched	chr10	93187326	93213992	4	7244	8418.46	2903.93	1195	0
2_MACS_peak_11057_lociStitched	chr15	77881350	77889622	2	6054	6427.34	915.71	1196	0
5_MACS_peak_3169_lociStitched	chr10	80658913	80679578	5	6271	7633.65	2124.36	1197	0
2_MACS_peak_494_lociStitched	chr1	55084856	55090357	2	5350	6138.57	634.265	1198	0
1_MACS_peak_13315_lociStitched	chr17	29031210	29035275	1	4066	5942.62	440.24	1199	0
1_MACS_peak_3110_lociStitched	chr10	79983018	79986344	1	3327	5967.84	465.64	1200	0
6_MACS_peak_1695_lociStitched	chr1	168401888	168432326	6	7608	8592.65	3092.5	1201	0
MACS_peak_28715	chr7	141466649	141469929	1	3281	6009.29	509.384	1202	0
1_MACS_peak_3851_lociStitched	chr10	128803182	128806627	1	3446	5929.53	432.348	1203	0
7_MACS_peak_15648_lociStitched	chr19	11994250	12013158	7	8355	7897.87	2401.32	1204	0
1_MACS_peak_22615_lociStitched	chr4	149444543	149447389	1	2847	5820.92	325.867	1205	0
2_MACS_peak_7080_lociStitched	chr12	80938547	80948007	2	4631	6405.37	914.782	1206	0
3_MACS_peak_23214_lociStitched	chr5	33018793	33039812	3	4567	7594.16	2112.41	1207	0
2_MACS_peak_26216_lociStitched	chr6	122800892	122812649	2	3991	6931.93	1450.81	1208	0
4_MACS_peak_24204_lociStitched	chr5	122293609	122321135	4	7311	8711.98	3237.06	1209	0
5_MACS_peak_18462_lociStitched	chr2	156717527	156737901	5	8704	7809.35	2334.86	1210	0
2_MACS_peak_11575_lociStitched	chr15	100485180	100499629	2	5825	7185.49	1723.77	1211	0
3_MACS_peak_19397_lociStitched	chr3	53645029	53652672	3	4425	6171.72	710.035	1212	0
2_MACS_peak_25298_lociStitched	chr6	47780890	47789534	2	2909	6264.31	803.892	1213	0
3_MACS_peak_29133_lociStitched	chr8	31110987	31121302	3	4833	6495.36	1038.72	1214	0
3_MACS_peak_2939_lociStitched	chr10	70119037	70140681	3	6765	8084.03	2629.75	1215	0
1_MACS_peak_22988_lociStitched	chr5	21783997	21788194	1	4198	5715.89	267.349	1216	0
2_MACS_peak_12624_lociStitched	chr16	87698931	87713943	2	4133	7022.61	1580.76	1217	0
2_MACS_peak_21408_lociStitched	chr4	74251919	74261797	2	7063	6425.64	983.849	1218	0
3_MACS_peak_22193_lociStitched	chr4	133376777	133386424	3	7166	6505.94	1065.03	1219	0
5_MACS_peak_32064_lociStitched	chr9	108774332	108793670	5	7188	7715.86	2279.95	1220	0
1_MACS_peak_30489_lociStitched	chr8	128684278	128688013	1	3736	5830.34	399.645	1221	0
3_MACS_peak_30304_lociStitched	chr8	121831630	121852368	3	4766	6851.84	1428.85	1222	0
5_MACS_peak_10586_lociStitched	chr15	38451760	38473808	5	8208	7849.09	2431.89	1223	0
4_MACS_peak_13912_lociStitched	chr17	65725582	65741888	4	6081	7194.21	1777.35	1224	0
6_MACS_peak_8307_lociStitched	chr13	53177778	53217828	6	5895	10200.7	4785.98	1225	0
5_MACS_peak_23477_lociStitched	chr5	67288836	67321103	5	6496	9028.31	3617.13	1226	0
1_MACS_peak_21648_lociStitched	chr4	107177281	107183411	1	6131	6354.97	948.924	1227	0
3_MACS_peak_22276_lociStitched	chr4	134725267	134736008	3	4734	7150.28	1751.86	1228	0
2_MACS_peak_25905_lociStitched	chr6	97203525	97211706	2	7254	6397.54	999.718	1229	0
4_MACS_peak_25832_lociStitched	chr6	92810647	92829012	4	7201	7641.68	2246.04	1230	0
2_MACS_peak_984_lociStitched	chr1	91442786	91459438	2	4874	7480.08	2084.83	1231	0
3_MACS_peak_24946_lociStitched	chr6	12867458	12878666	3	4146	5680.21	286.925	1232	0
1_MACS_peak_30631_lociStitched	chr9	13825053	13829552	1	4500	5976.92	590.269	1233	0
7_MACS_peak_19329_lociStitched	chr3	51333207	51361279	7	9738	8556.35	3172.14	1234	0
2_MACS_peak_18042_lociStitched	chr2	129166380	129180144	2	5881	6720.96	1337.86	1235	0
4_MACS_peak_3486_lociStitched	chr10	99284412	99299583	4	5655	6798.13	1416.97	1236	0
4_MACS_peak_8462_lociStitched	chr13	63553402	63569087	4	8243	7213.53	1833.58	1237	0
1_MACS_peak_4459_lociStitched	chr11	51262222	51265450	1	3229	5731.96	356.371	1238	0
1_MACS_peak_12482_lociStitched	chr16	56027370	56030851	1	3482	5679.6	311.201	1239	0
3_MACS_peak_1329_lociStitched	chr1	135752536	135768118	3	4998	6843.61	1477.17	1240	0
1_MACS_peak_2257_lociStitched	chr10	13964064	13968490	1	4427	5635.18	269.543	1241	0
9_MACS_peak_21630_lociStitched	chr4	106934450	106954796	9	9009	7959.36	2594.11	1242	0
5_MACS_peak_20651_lociStitched	chr3	152401145	152418361	5	7004	7005.19	1656.18	1243	0
7_MACS_peak_9052_lociStitched	chr13	114291379	114311085	7	9422	7679.43	2333.19	1244	0
2_MACS_peak_4365_lociStitched	chr11	40689680	40695504	2	5768	5894.47	551.533	1245	0
4_MACS_peak_29666_lociStitched	chr8	78138201	78162540	4	6023	7552.39	2209.98	1246	0
1_MACS_peak_19350_lociStitched	chr3	51787760	51790726	1	2967	5650.53	309.057	1247	0
MACS_peak_16531	chr2	18062826	18066869	1	4044	5765.72	429.771	1248	0
5_MACS_peak_29235_lociStitched	chr8	36151473	36164837	5	6851	6736.79	1401.88	1249	0
2_MACS_peak_4853_lociStitched	chr11	68900898	68912721	2	3791	6928.28	1597.29	1250	0
2_MACS_peak_6299_lociStitched	chr11	120571641	120579859	2	3977	6556.32	1229.41	1251	0
3_MACS_peak_30571_lociStitched	chr9	7956075	7966217	3	8985	6668.36	1343.82	1252	0
1_MACS_peak_4201_lociStitched	chr11	23518706	23522314	1	3609	5697.75	392.19	1253	0
1_MACS_peak_5328_lociStitched	chr11	86645708	86653865	1	8158	6293.94	993.523	1254	0
2_MACS_peak_27731_lociStitched	chr7	79269794	79279637	2	7274	6660.76	1368.18	1255	0
4_MACS_peak_19195_lociStitched	chr3	32395689	32408990	4	5218	6969.72	1678.59	1256	0
3_MACS_peak_10677_lociStitched	chr15	53221583	53233009	3	6232	6609.94	1324.27	1257	0
4_MACS_peak_11668_lociStitched	chr15	103295193	103306551	4	9244	7040.82	1758.22	1258	0
1_MACS_peak_6305_lociStitched	chr11	120628917	120634451	1	5535	6023.76	747.643	1259	0
3_MACS_peak_22352_lociStitched	chr4	136302923	136318508	3	5137	6763.89	1488.37	1260	0
1_MACS_peak_16459_lociStitched	chr2	13369674	13373721	1	4048	5678.35	410.366	1261	0
2_MACS_peak_18884_lociStitched	chr2	174330049	174345433	2	4860	7044.33	1781.47	1262	0
2_MACS_peak_13107_lociStitched	chr17	24525079	24530380	2	4195	5937.65	680.648	1263	0
2_MACS_peak_7443_lociStitched	chr12	109946926	109957685	2	4628	6736.21	1481.51	1264	0
1_MACS_peak_7744_lociStitched	chr13	16828550	16832363	1	3814	5573.46	323.724	1265	0
3_MACS_peak_5511_lociStitched	chr11	95258703	95275918	3	6475	7646.9	2399.77	1266	0
5_MACS_peak_20778_lociStitched	chr4	11035739	11053874	5	5319	7067.21	1820.75	1267	0
1_MACS_peak_26987_lociStitched	chr7	25247239	25250791	1	3553	5600.44	354.134	1268	0
4_MACS_peak_27439_lociStitched	chr7	46600594	46616669	4	5298	7281.98	2038.31	1269	0
2_MACS_peak_14437_lociStitched	chr18	11882114	11888716	2	5344	5916.71	675.385	1270	0
4_MACS_peak_29156_lociStitched	chr8	33599407	33610041	4	9058	6628.17	1388.8	1271	0
5_MACS_peak_25959_lociStitched	chr6	101313602	101332015	5	7589	7363.36	2124.86	1272	0
7_MACS_peak_21639_lociStitched	chr4	106968489	106990050	7	9973	7996.97	2761.96	1273	0
1_MACS_peak_31092_lociStitched	chr9	45933853	45937198	1	3346	5623.95	393.372	1274	0
5_MACS_peak_24840_lociStitched	chr5	151217678	151233850	5	7785	7316.21	2086.19	1275	0
2_MACS_peak_8337_lociStitched	chr13	55209609	55215154	2	4966	5739.07	510.14	1276	0
1_MACS_peak_21731_lociStitched	chr4	116073998	116077855	1	3858	5685.22	458.983	1277	0
4_MACS_peak_19737_lociStitched	chr3	88570819	88583862	4	7761	6753.67	1528.64	1278	0
1_MACS_peak_8372_lociStitched	chr13	56646557	56650218	1	3662	5860.53	635.55	1279	0
2_MACS_peak_26367_lociStitched	chr6	129080553	129088652	2	4351	5794.02	571.789	1280	0
2_MACS_peak_21960_lociStitched	chr4	126146623	126156306	2	5864	6521.5	1300.43	1281	0
1_MACS_peak_10284_lociStitched	chr15	5989661	5994127	1	4467	5574.91	361.746	1282	0
4_MACS_peak_6991_lociStitched	chr12	76253726	76273264	4	5570	7594.42	2387.54	1283	0
MACS_peak_7882	chr13	23583498	23587452	1	3955	5467.99	268.081	1284	0
2_MACS_peak_29806_lociStitched	chr8	86796868	86802791	2	3699	6244.62	1047.19	1285	0
1_MACS_peak_31957_lociStitched	chr9	106159121	106161056	1	1936	5480.69	288.509	1286	0
6_MACS_peak_8218_lociStitched	chr13	48543350	48566952	6	5372	7684.81	2497.09	1287	0
1_MACS_peak_13464_lociStitched	chr17	33777843	33782577	1	4735	5816.67	629.149	1288	0
2_MACS_peak_7614_lociStitched	chr13	4558240	4566944	2	5586	5823.85	637.133	1289	0
2_MACS_peak_25619_lociStitched	chr6	72925802	72930727	2	3801	6023.27	840.205	1290	0
5_MACS_peak_2434_lociStitched	chr10	25371369	25388531	5	8850	7074.18	1891.25	1291	0
1_MACS_peak_6564_lociStitched	chr12	27081236	27084677	1	3442	5584.05	401.221	1292	0
2_MACS_peak_11814_lociStitched	chr16	11250864	11255397	2	4270	5690.73	508.149	1293	0
1_MACS_peak_16334_lociStitched	chr19	61199433	61200222	1	790	5834.42	652.74	1294	0
1_MACS_peak_180_lociStitched	chr1	16822793	16826900	1	4108	5778.55	597.158	1295	0
3_MACS_peak_12168_lociStitched	chr16	30154141	30161621	3	5709	6046.08	865.436	1296	0
1_MACS_peak_7243_lociStitched	chr12	87441755	87444961	1	3207	5639.03	467.755	1297	0
1_MACS_peak_23000_lociStitched	chr5	23385505	23388782	1	3278	5716.4	549.553	1298	0
1_MACS_peak_23753_lociStitched	chr5	100427359	100430890	1	3532	5694.09	528.944	1299	0
3_MACS_peak_25941_lociStitched	chr6	100211668	100219522	3	6347	6324.83	1163.96	1300	0
2_MACS_peak_18879_lociStitched	chr2	174286689	174293467	2	5723	5879.24	719.824	1301	0
1_MACS_peak_5938_lociStitched	chr11	106132687	106137274	1	4588	5763.57	608.695	1302	0
MACS_peak_16530	chr2	18056686	18059300	1	2615	5354.52	199.71	1303	0
3_MACS_peak_21922_lociStitched	chr4	124629898	124648460	3	6168	7519.47	2364.8	1304	0
5_MACS_peak_10943_lociStitched	chr15	75614642	75643193	5	8379	8619.55	3466.09	1305	0
4_MACS_peak_21257_lociStitched	chr4	57779899	57799583	4	7184	7103.96	1950.68	1306	0
1_MACS_peak_16113_lociStitched	chr19	45057106	45059897	1	2792	5456.96	305.056	1307	0
2_MACS_peak_18240_lociStitched	chr2	145899778	145906097	2	5784	5876.67	724.789	1308	0
5_MACS_peak_31477_lociStitched	chr9	65541761	65576126	5	6656	9378.21	4226.9	1309	0
2_MACS_peak_17711_lociStitched	chr2	104810229	104818908	2	5193	6232.39	1082.27	1310	0
1_MACS_peak_3624_lociStitched	chr10	117790693	117794877	1	4185	5676.85	527.602	1311	0
3_MACS_peak_781_lociStitched	chr1	77493997	77512993	3	6902	7258.37	2110.46	1312	0
4_MACS_peak_23167_lociStitched	chr5	31558168	31577296	4	8058	7274.38	2127.03	1313	0
6_MACS_peak_18713_lociStitched	chr2	167541770	167565023	6	8512	8166.45	3025.22	1314	0
2_MACS_peak_26691_lociStitched	chr7	4911872	4924984	2	5919	6536.33	1397.74	1315	0
2_MACS_peak_24874_lociStitched	chr6	4732140	4741103	2	7022	6473.08	1336.38	1316	0
3_MACS_peak_2290_lociStitched	chr10	17695605	17706822	3	5464	6425.1	1291.08	1317	0
1_MACS_peak_23652_lociStitched	chr5	92080193	92084828	1	4636	5733.03	601.623	1318	0
5_MACS_peak_20060_lociStitched	chr3	102188978	102199488	5	9870	6431.07	1304.29	1319	0
4_MACS_peak_5621_lociStitched	chr11	97657014	97671130	4	7125	6772.86	1650.16	1320	0
3_MACS_peak_11709_lociStitched	chr16	4639765	4659913	3	7975	7545.43	2427.83	1321	0
2_MACS_peak_510_lociStitched	chr1	57848400	57858842	2	4776	6713.16	1597.63	1322	0
1_MACS_peak_13493_lociStitched	chr17	34585744	34588566	1	2823	5440.82	328.199	1323	0
3_MACS_peak_27172_lociStitched	chr7	29980514	29989356	3	6244	6120.43	1008.87	1324	0
2_MACS_peak_30505_lociStitched	chr9	3986404	3990268	2	3743	5583.09	473.726	1325	0
1_MACS_peak_4670_lociStitched	chr11	59225822	59229310	1	3489	5571.03	465.299	1326	0
4_MACS_peak_13874_lociStitched	chr17	62674380	62692626	4	8047	7059.38	1955.97	1327	0
2_MACS_peak_4730_lociStitched	chr11	60863134	60879882	2	4443	7273.66	2170.54	1328	0
2_MACS_peak_19718_lociStitched	chr3	88329604	88338178	2	4948	5998.37	895.983	1329	0
3_MACS_peak_7549_lociStitched	chr12	113141708	113149710	3	6574	6126.33	1027.46	1330	0
1_MACS_peak_28492_lociStitched	chr7	127874757	127878050	1	3294	5640.58	542.686	1331	0
1_MACS_peak_5249_lociStitched	chr11	83270340	83272146	1	1807	5312.35	216.901	1332	0
1_MACS_peak_11836_lociStitched	chr16	13012286	13016248	1	3963	5708.05	614.506	1333	0
MACS_peak_21756	chr4	117119116	117122269	1	3154	5537.61	444.573	1334	0
2_MACS_peak_8335_lociStitched	chr13	55182084	55191513	2	3951	5689.46	598.741	1335	0
2_MACS_peak_30487_lociStitched	chr8	128653315	128657890	2	3831	5892.14	806.115	1336	0
3_MACS_peak_28009_lociStitched	chr7	99973160	99980625	3	7133	5929.45	848.024	1337	0
1_MACS_peak_11207_lociStitched	chr15	81856346	81861349	1	5004	5725.93	645.387	1338	0
1_MACS_peak_5218_lociStitched	chr11	80334921	80337746	1	2826	5446.88	378.55	1339	0
2_MACS_peak_9818_lociStitched	chr14	61042735	61057488	2	5952	6833.59	1774.79	1340	0
5_MACS_peak_27446_lociStitched	chr7	46755664	46767183	5	7445	6452.94	1394.95	1341	0
1_MACS_peak_25514_lociStitched	chr6	67265601	67270407	1	4807	5620.62	567.108	1342	0
2_MACS_peak_16282_lociStitched	chr19	55741739	55755167	2	4399	6406.5	1353.54	1343	0
7_MACS_peak_22670_lociStitched	chr4	150445437	150473503	7	7151	8694.85	3648.58	1344	0
4_MACS_peak_29023_lociStitched	chr8	22533744	22549842	4	8112	6774.04	1728.93	1345	0
1_MACS_peak_18943_lociStitched	chr2	181496166	181499787	1	3622	5510.8	467.109	1346	0
5_MACS_peak_20055_lociStitched	chr3	102152033	102170223	5	8334	7337.85	2295.58	1347	0
5_MACS_peak_18578_lociStitched	chr2	163051317	163076681	5	8271	7951.61	2911.79	1348	0
2_MACS_peak_22521_lociStitched	chr4	144892502	144899861	2	7041	5912.96	873.513	1349	0
1_MACS_peak_7341_lociStitched	chr12	101081485	101084812	1	3328	5376.1	338.023	1350	0
2_MACS_peak_25854_lociStitched	chr6	93848910	93857052	2	5082	6190.36	1152.91	1351	0
4_MACS_peak_18785_lociStitched	chr2	170118938	170134670	4	8695	7084.12	2051.45	1352	0
2_MACS_peak_1619_lociStitched	chr1	162737319	162741370	2	3852	5501.66	472.752	1353	0
2_MACS_peak_2629_lociStitched	chr10	43153294	43156931	2	3616	5468.59	448.442	1354	0
6_MACS_peak_3203_lociStitched	chr10	81137541	81156270	6	5950	6420.3	1404.67	1355	0
1_MACS_peak_13588_lociStitched	chr17	37027308	37030221	1	2914	5336.32	322.178	1356	0
1_MACS_peak_27106_lociStitched	chr7	28446461	28448852	1	2392	5326.91	313.699	1357	0
2_MACS_peak_9322_lociStitched	chr14	25456257	25474101	2	6391	7134.03	2130.57	1358	0
1_MACS_peak_23322_lociStitched	chr5	43980807	43985313	1	4507	5513.54	511.431	1359	0
3_MACS_peak_19435_lociStitched	chr3	58413427	58419938	3	5886	5443.2	453.817	1360	0
2_MACS_peak_6738_lociStitched	chr12	51819363	51830972	2	5817	6149.29	1160.9	1361	0
2_MACS_peak_3297_lociStitched	chr10	84439858	84448254	2	4708	5963.68	977.294	1362	0
2_MACS_peak_14156_lociStitched	chr17	83522046	83528572	2	4831	5684.15	703.503	1363	0
1_MACS_peak_17355_lociStitched	chr2	71386562	71390393	1	3832	5372.21	394.976	1364	0
1_MACS_peak_28575_lociStitched	chr7	132805464	132811048	1	5585	5809.59	833.133	1365	0
3_MACS_peak_1210_lociStitched	chr1	131512955	131527656	3	6018	6794.8	1818.51	1366	0
MACS_peak_7888	chr13	23737990	23741913	1	3924	5320.76	347.185	1367	0
1_MACS_peak_4908_lociStitched	chr11	69669815	69672480	1	2666	5354.52	384.026	1368	0
1_MACS_peak_19816_lociStitched	chr3	90211428	90214421	1	2994	5416.13	445.658	1369	0
6_MACS_peak_27834_lociStitched	chr7	82223237	82237620	6	6789	6676.59	1707.26	1370	0
1_MACS_peak_30078_lociStitched	chr8	106891286	106894432	1	3147	5314.54	349.206	1371	0
2_MACS_peak_12952_lociStitched	chr17	14814973	14819757	2	4740	5568.1	606.133	1372	0
1_MACS_peak_9524_lociStitched	chr14	38319621	38325118	1	5498	5385.96	426.017	1373	0
3_MACS_peak_22695_lociStitched	chr4	150898388	150915664	3	5509	7015.78	2055.84	1374	0
2_MACS_peak_722_lociStitched	chr1	74294744	74298865	2	4079	5559.23	609.084	1375	0
3_MACS_peak_26226_lociStitched	chr6	123644892	123649304	3	4159	5068.06	121.771	1376	0
4_MACS_peak_19638_lociStitched	chr3	84813397	84829337	4	7385	6898.83	1954.24	1377	0
3_MACS_peak_17588_lociStitched	chr2	92665588	92671176	3	5135	5555.59	611.327	1378	0
1_MACS_peak_21905_lociStitched	chr4	123663166	123667901	1	4736	5355.76	412.892	1379	0
1_MACS_peak_2081_lociStitched	chr1	195241339	195242159	1	821	5805.93	867.806	1380	0
1_MACS_peak_19428_lociStitched	chr3	57573602	57577413	1	3812	5386.09	451.603	1381	0
1_MACS_peak_11622_lociStitched	chr15	102073693	102076954	1	3262	5282.49	348.601	1382	0
2_MACS_peak_27908_lociStitched	chr7	90441793	90445611	2	3781	5177.21	251.606	1383	0
1_MACS_peak_29524_lociStitched	chr8	70672227	70675312	1	3086	5475.26	550.056	1384	0
1_MACS_peak_13768_lociStitched	chr17	53477761	53481799	1	4039	5345.5	425.605	1385	0
4_MACS_peak_20901_lociStitched	chr4	32006311	32026018	4	7756	7579.31	2660.45	1386	0
2_MACS_peak_15044_lociStitched	chr18	61724319	61737986	2	4788	6800.7	1884.68	1387	0
2_MACS_peak_9175_lociStitched	chr14	14345571	14349965	2	3688	5412.53	501.355	1388	0
MACS_peak_3212	chr10	81175195	81179833	1	4639	6300.72	1390.01	1389	0
2_MACS_peak_23665_lociStitched	chr5	92262131	92265977	2	3670	5466.32	558.824	1390	0
2_MACS_peak_13992_lociStitched	chr17	70771115	70780752	2	4866	5831.35	924.188	1391	0
2_MACS_peak_21145_lociStitched	chr4	46449978	46455676	2	5510	5354.98	449.002	1392	0
1_MACS_peak_32250_lociStitched	chr9	120126778	120130235	1	3458	5169.94	270.337	1393	0
3_MACS_peak_1232_lociStitched	chr1	132317345	132335977	3	7813	7654.03	2755.67	1394	0
1_MACS_peak_32498_lociStitched	chrX	20569987	20572827	1	2841	5368.74	470.588	1395	0
1_MACS_peak_11505_lociStitched	chr15	98933072	98936452	1	3381	5374.88	477.256	1396	0
2_MACS_peak_25044_lociStitched	chr6	29430859	29437795	2	6039	5652.15	755.33	1397	0
4_MACS_peak_23270_lociStitched	chr5	35939820	35954933	4	7449	6859.79	1963.18	1398	0
1_MACS_peak_1621_lociStitched	chr1	162830901	162833992	1	3092	5373.7	482.505	1399	0
2_MACS_peak_25186_lociStitched	chr6	37430281	37443369	2	6243	6350.3	1459.31	1400	0
1_MACS_peak_19933_lociStitched	chr3	95950205	95952281	1	2077	5151.39	266.766	1401	0
4_MACS_peak_29038_lociStitched	chr8	23249094	23258052	4	6547	5907.8	1038.23	1402	0
2_MACS_peak_8603_lociStitched	chr13	75706023	75717958	2	4507	6020.01	1151.73	1403	0
5_MACS_peak_18466_lociStitched	chr2	156839978	156857870	5	7149	6748.86	1882.24	1404	0
2_MACS_peak_837_lociStitched	chr1	84837099	84852190	2	5344	6129.96	1264.63	1405	0
3_MACS_peak_1735_lociStitched	chr1	171319167	171331210	3	5232	6146.75	1282.58	1406	0
1_MACS_peak_1221_lociStitched	chr1	132006438	132010245	1	3808	5303.53	443.515	1407	0
2_MACS_peak_10251_lociStitched	chr14	124032134	124037257	2	4954	5278.23	418.549	1408	0
3_MACS_peak_4813_lociStitched	chr11	66566871	66575126	3	5846	5885.81	1030.22	1409	0
3_MACS_peak_30508_lociStitched	chr9	4081747	4085883	3	3786	5104.24	249.401	1410	0
5_MACS_peak_25700_lociStitched	chr6	85029160	85046961	5	7007	6874.75	2022.19	1411	0
1_MACS_peak_28508_lociStitched	chr7	128459257	128462625	1	3369	5280.01	428.41	1412	0
4_MACS_peak_21058_lociStitched	chr4	43389561	43406981	4	7470	7128.26	2278.54	1413	0
1_MACS_peak_21740_lociStitched	chr4	116555052	116559150	1	4099	5364.69	515.528	1414	0
1_MACS_peak_13117_lociStitched	chr17	24668810	24673809	1	5000	5547.89	699.86	1415	0
2_MACS_peak_5072_lociStitched	chr11	75732064	75738265	2	4996	5702.44	854.498	1416	0
2_MACS_peak_6081_lociStitched	chr11	115408664	115414639	2	3604	5655.34	809.015	1417	0
4_MACS_peak_4704_lociStitched	chr11	60207243	60223965	4	7550	7034.95	2203.96	1418	0
4_MACS_peak_8406_lociStitched	chr13	59655952	59676046	4	7461	7229.82	2399.22	1419	0
2_MACS_peak_17805_lociStitched	chr2	115714836	115725215	2	4944	5854.79	1024.41	1420	0
1_MACS_peak_17826_lociStitched	chr2	117118821	117124950	1	6130	5576.78	750.803	1421	0
2_MACS_peak_10079_lociStitched	chr14	87415162	87422452	2	6947	5471.15	646.623	1422	0
1_MACS_peak_7751_lociStitched	chr13	17802747	17806569	1	3823	5173.08	350.477	1423	0
3_MACS_peak_15322_lociStitched	chr18	82888794	82917670	3	10091	8189.23	3366.94	1424	0
4_MACS_peak_6772_lociStitched	chr12	54177411	54200009	4	5304	7213.28	2397.65	1425	0
4_MACS_peak_24894_lociStitched	chr6	5324061	5335865	4	6251	5562.04	748.374	1426	0
3_MACS_peak_27423_lociStitched	chr7	45915976	45925144	3	6212	5970.2	1157	1427	0
3_MACS_peak_7932_lociStitched	chr13	28801746	28815430	3	6721	6550.53	1747.45	1428	0
5_MACS_peak_2429_lociStitched	chr10	25295270	25315714	5	7070	7235.13	2432.84	1429	0
1_MACS_peak_25229_lociStitched	chr6	39345686	39350152	1	4467	5422.17	619.881	1430	0
3_MACS_peak_15670_lociStitched	chr19	12779919	12795455	3	4930	6071.47	1270.84	1431	0
2_MACS_peak_7668_lociStitched	chr13	8960068	8963875	2	3795	5201.88	403.161	1432	0
1_MACS_peak_6582_lociStitched	chr12	28749326	28752795	1	3470	5221.54	430.85	1433	0
2_MACS_peak_20483_lociStitched	chr3	138643569	138656293	2	5117	6239.85	1450.54	1434	0
2_MACS_peak_2705_lociStitched	chr10	53596893	53600802	2	3910	5168.09	392.464	1435	0
2_MACS_peak_1141_lociStitched	chr1	120111947	120122660	2	5133	6088.2	1318.77	1436	0
1_MACS_peak_7874_lociStitched	chr13	23554024	23557786	1	3763	5129.11	363.033	1437	0
2_MACS_peak_29710_lociStitched	chr8	82772752	82777544	2	4477	5325.35	562.581	1438	0
3_MACS_peak_30041_lociStitched	chr8	105924975	105938743	3	5666	6571.47	1813.25	1439	0
2_MACS_peak_653_lociStitched	chr1	66959208	66964191	2	4745	5312.38	560.587	1440	0
3_MACS_peak_1550_lociStitched	chr1	156667513	156678552	3	7092	5869.44	1121.56	1441	0
5_MACS_peak_29174_lociStitched	chr8	33800910	33836984	5	5558	8924.71	4177.37	1442	0
3_MACS_peak_26762_lociStitched	chr7	12948675	12962346	3	4136	6262.69	1521.58	1443	0
2_MACS_peak_27082_lociStitched	chr7	28161234	28171851	2	5029	5957.2	1216.71	1444	0
5_MACS_peak_264_lociStitched	chr1	34062606	34078175	5	7838	6504.73	1765.52	1445	0
3_MACS_peak_976_lociStitched	chr1	91085132	91099103	3	5091	6419.67	1689.09	1446	0
3_MACS_peak_5566_lociStitched	chr11	96821133	96827466	3	5875	5634.47	904.352	1447	0
2_MACS_peak_9061_lociStitched	chr13	114446355	114460806	2	6918	6245.72	1528.92	1448	0
1_MACS_peak_10015_lociStitched	chr14	75862227	75864718	1	2492	5033.31	323.332	1449	0
4_MACS_peak_6187_lociStitched	chr11	117470441	117483812	4	6977	6488.95	1781.02	1450	0
2_MACS_peak_15423_lociStitched	chr19	4796481	4812771	2	4128	6771.75	2063.94	1451	0
2_MACS_peak_24128_lociStitched	chr5	118423685	118438072	2	6194	6380.63	1676.09	1452	0
2_MACS_peak_30461_lociStitched	chr8	126660014	126668173	2	4138	5941.38	1240.17	1453	0
4_MACS_peak_20534_lociStitched	chr3	144488048	144508113	4	5038	6998.67	2305.47	1454	0
1_MACS_peak_6818_lociStitched	chr12	59039534	59040673	1	1140	4904.99	213.562	1455	0
2_MACS_peak_5279_lociStitched	chr11	84868374	84879076	2	4771	5859.35	1170.8	1456	0
1_MACS_peak_14836_lociStitched	chr18	42088561	42092567	1	4007	5192.98	506.358	1457	0
1_MACS_peak_28208_lociStitched	chr7	111080790	111084472	1	3683	5167.32	482.342	1458	0
3_MACS_peak_28446_lociStitched	chr7	127024272	127032140	3	5258	5617.75	933.145	1459	0
2_MACS_peak_9041_lociStitched	chr13	113879768	113887594	2	5336	5489.94	806.861	1460	0
2_MACS_peak_21170_lociStitched	chr4	48539401	48548317	2	6717	5791.83	1115.39	1461	0
5_MACS_peak_28132_lociStitched	chr7	108183778	108198442	5	6252	5108.94	432.588	1462	0
2_MACS_peak_19822_lociStitched	chr3	90291631	90295068	2	3158	5087.79	414.159	1463	0
1_MACS_peak_28772_lociStitched	chr7	144939920	144943724	1	3805	5078.72	405.506	1464	0
4_MACS_peak_12082_lociStitched	chr16	23019011	23033008	4	5700	5717.77	1045.58	1465	0
1_MACS_peak_918_lociStitched	chr1	88637898	88641840	1	3943	5329.98	665.015	1466	0
1_MACS_peak_13556_lociStitched	chr17	35835927	35840417	1	4491	5329.18	669.01	1467	0
2_MACS_peak_6604_lociStitched	chr12	30060210	30063461	2	3212	4965.9	306.894	1468	0
3_MACS_peak_7741_lociStitched	chr13	16755225	16770927	3	4677	6596.41	1947.05	1469	0
3_MACS_peak_23204_lociStitched	chr5	32851094	32868632	3	7326	6564.47	1915.15	1470	0
1_MACS_peak_19745_lociStitched	chr3	88684751	88688060	1	3310	5095.2	449.362	1471	0
2_MACS_peak_28906_lociStitched	chr8	11554544	11559206	2	4464	5087.64	444.755	1472	0
1_MACS_peak_8652_lociStitched	chr13	81655128	81658824	1	3697	5036.17	393.624	1473	0
4_MACS_peak_22662_lociStitched	chr4	150389707	150407253	4	10864	7113.15	2475.74	1474	0
1_MACS_peak_31405_lociStitched	chr9	63532739	63536605	1	3867	5397.32	760.056	1475	0
2_MACS_peak_31819_lociStitched	chr9	92927998	92933171	2	4749	5256.29	619.208	1476	0
1_MACS_peak_18440_lociStitched	chr2	156177565	156180328	1	2764	4842.16	207.501	1477	0
MACS_peak_13675	chr17	46673113	46676548	1	3436	5085.17	454.794	1478	0
3_MACS_peak_1049_lociStitched	chr1	98073361	98088898	3	5935	6219.46	1589.44	1479	0
1_MACS_peak_26298_lociStitched	chr6	126822955	126826039	1	3085	4989.91	361.753	1480	0
2_MACS_peak_18864_lociStitched	chr2	173333678	173340116	2	4345	5411.78	784.792	1481	0
3_MACS_peak_25248_lociStitched	chr6	39538335	39553340	3	7399	6351.62	1736.08	1482	0
2_MACS_peak_30511_lociStitched	chr9	4103204	4118285	2	4110	5917.78	1304.51	1483	0
1_MACS_peak_32214_lociStitched	chr9	118388570	118391751	1	3182	4994.17	382.038	1484	0
3_MACS_peak_5673_lociStitched	chr11	98891315	98904857	3	4982	6137.23	1526.18	1485	0
1_MACS_peak_5721_lociStitched	chr11	100617928	100620801	1	2874	5017.98	417.447	1486	0
1_MACS_peak_22769_lociStitched	chr4	155233485	155236814	1	3330	5108.02	509.67	1487	0
3_MACS_peak_7218_lociStitched	chr12	86823210	86837032	3	7047	6367.8	1770.6	1488	0
1_MACS_peak_14805_lociStitched	chr18	38248002	38251497	1	3496	5032.45	435.477	1489	0
3_MACS_peak_26882_lociStitched	chr7	19128971	19133478	3	4261	5286.71	691.824	1490	0
MACS_peak_29784	chr8	85034736	85038801	1	4066	5056.45	462.19	1491	0
3_MACS_peak_30714_lociStitched	chr9	20972050	20991660	3	5380	6912.52	2319.86	1492	0
1_MACS_peak_15287_lociStitched	chr18	80149307	80152866	1	3560	5062.68	470.856	1493	0
3_MACS_peak_22353_lociStitched	chr4	136448781	136463514	3	6052	6252.69	1663.36	1494	0
1_MACS_peak_27917_lociStitched	chr7	92667585	92670002	1	2418	4821.19	232.274	1495	0
1_MACS_peak_32757_lociStitched	chrX	94120369	94124079	1	3711	4856.39	268.604	1496	0
8_MACS_peak_30255_lociStitched	chr8	119792058	119844357	8	9710	10768.4	6186.97	1497	0
3_MACS_peak_24002_lociStitched	chr5	114369547	114379073	3	5938	5792.76	1213.61	1498	0
4_MACS_peak_4300_lociStitched	chr11	32111687	32120187	4	5267	5803.8	1224.85	1499	0
2_MACS_peak_5482_lociStitched	chr11	94158459	94164391	2	5468	5290.16	711.247	1500	0
2_MACS_peak_7950_lociStitched	chr13	29609002	29618789	2	4732	5744.97	1168.57	1501	0
4_MACS_peak_7121_lociStitched	chr12	84007336	84031269	4	7223	7261.27	2685.28	1502	0
1_MACS_peak_27368_lociStitched	chr7	45215156	45218349	1	3194	5006.62	431.055	1503	0
1_MACS_peak_6568_lociStitched	chr12	27337440	27344145	1	6706	5004.61	429.12	1504	0
4_MACS_peak_13688_lociStitched	chr17	46873015	46890457	4	7497	6685.52	2112.23	1505	0
2_MACS_peak_14870_lociStitched	chr18	46509553	46525884	2	3934	6292.33	1719.65	1506	0
1_MACS_peak_492_lociStitched	chr1	55025348	55028038	1	2691	4851.41	284.602	1507	0
5_MACS_peak_16962_lociStitched	chr2	33425941	33441180	5	8595	6412.57	1848.49	1508	0
2_MACS_peak_5862_lociStitched	chr11	103093475	103098062	2	4199	5233.77	670.619	1509	0
3_MACS_peak_7712_lociStitched	chr13	13966798	13983860	3	5439	6089.43	1530.46	1510	0
3_MACS_peak_30997_lociStitched	chr9	42426764	42441363	3	5172	6490.72	1932.91	1511	0
3_MACS_peak_22516_lociStitched	chr4	143298885	143307652	3	6096	5448.69	903.001	1512	0
3_MACS_peak_9197_lociStitched	chr14	18224669	18239237	3	4376	5500.88	955.661	1513	0
1_MACS_peak_17362_lociStitched	chr2	71743040	71746711	1	3672	4975.31	438.317	1514	0
1_MACS_peak_1034_lociStitched	chr1	93800607	93804732	1	4126	4998.26	477.262	1515	0
6_MACS_peak_15104_lociStitched	chr18	67247976	67262345	6	7627	6214.59	1695.54	1516	0
3_MACS_peak_22638_lociStitched	chr4	149921348	149938659	3	5578	6572.99	2054.82	1517	0
4_MACS_peak_56_lociStitched	chr1	7494273	7501887	4	6203	5033.62	515.468	1518	0
1_MACS_peak_20174_lociStitched	chr3	108256175	108260337	1	4163	5055.58	537.73	1519	0
1_MACS_peak_6343_lociStitched	chr12	3234682	3239514	1	4833	5261.08	743.645	1520	0
6_MACS_peak_30032_lociStitched	chr8	105860506	105878949	6	6311	7303.43	2786.74	1521	0
4_MACS_peak_16839_lociStitched	chr2	30743162	30761323	4	7462	6828.54	2315.53	1522	0
6_MACS_peak_1467_lociStitched	chr1	153300069	153321074	6	7705	6822.42	2312.65	1523	0
1_MACS_peak_28407_lociStitched	chr7	126323880	126327328	1	3449	4838.58	331.008	1524	0
3_MACS_peak_9441_lociStitched	chr14	31661355	31672956	3	6964	6128.81	1625.3	1525	0
1_MACS_peak_7717_lociStitched	chr13	14061725	14065472	1	3748	4906.7	408.048	1526	0
1_MACS_peak_7622_lociStitched	chr13	4824004	4827623	1	3620	4776.72	280.111	1527	0
5_MACS_peak_308_lociStitched	chr1	36235401	36252640	5	6519	6378.43	1884.22	1528	0
1_MACS_peak_7935_lociStitched	chr13	28841987	28846443	1	4457	4967.1	474.564	1529	0
2_MACS_peak_32759_lociStitched	chrX	94169625	94178988	2	3262	5359.38	868.886	1530	0
2_MACS_peak_27570_lociStitched	chr7	64321409	64328564	2	3212	5298.28	807.799	1531	0
5_MACS_peak_30931_lociStitched	chr9	37090208	37115270	5	6817	7796.79	3310.69	1532	0
6_MACS_peak_8610_lociStitched	chr13	75737933	75767459	6	5868	7591.13	3109.09	1533	0
4_MACS_peak_29543_lociStitched	chr8	71304825	71325155	4	5244	6719.06	2242.4	1534	0
1_MACS_peak_15183_lociStitched	chr18	73572617	73576272	1	3656	4822.04	345.397	1535	0
4_MACS_peak_26730_lociStitched	chr7	6909964	6918455	4	5983	5451.22	978.163	1536	0
4_MACS_peak_21245_lociStitched	chr4	57271793	57280572	4	6806	5563.25	1092.99	1537	0
1_MACS_peak_4593_lociStitched	chr11	55467732	55471350	1	3619	4942.19	477.576	1538	0
6_MACS_peak_18486_lociStitched	chr2	157051833	157071168	6	8367	6906.46	2442.01	1539	0
4_MACS_peak_22374_lociStitched	chr4	137375269	137397773	4	4385	6458.65	1996.1	1540	0
2_MACS_peak_14683_lociStitched	chr18	34848424	34862690	2	5631	6405.43	1944.46	1541	0
4_MACS_peak_20441_lociStitched	chr3	135755285	135769696	4	5478	5718.28	1258.08	1542	0
4_MACS_peak_719_lociStitched	chr1	74235895	74257582	4	7075	7109	2650.15	1543	0
2_MACS_peak_6373_lociStitched	chr12	4356206	4360706	2	4360	4966.65	509.85	1544	0
3_MACS_peak_9498_lociStitched	chr14	34449573	34461734	3	5359	5799.58	1345.01	1545	0
2_MACS_peak_22923_lociStitched	chr5	14030890	14041024	2	5744	5265.63	814.774	1546	0
8_MACS_peak_8434_lociStitched	chr13	60660591	60697001	8	7373	8618.25	4172.59	1547	0
6_MACS_peak_8266_lociStitched	chr13	51114584	51131417	6	6920	6462.19	2019.96	1548	0
3_MACS_peak_14511_lociStitched	chr18	17819752	17831363	3	4867	4810.44	370.391	1549	0
2_MACS_peak_27943_lociStitched	chr7	97336547	97343744	2	4224	5267.48	827.655	1550	0
6_MACS_peak_30577_lociStitched	chr9	7998414	8017860	6	6564	6584.42	2146.84	1551	0
1_MACS_peak_10191_lociStitched	chr14	120274956	120280782	1	5827	5173.49	737.572	1552	0
2_MACS_peak_9460_lociStitched	chr14	31962263	31973152	2	4004	5700.39	1266.39	1553	0
3_MACS_peak_29896_lociStitched	chr8	91561462	91577776	3	5641	5889.35	1456.84	1554	0
3_MACS_peak_18844_lociStitched	chr2	172863248	172872789	3	5775	5658.77	1226.97	1555	0
2_MACS_peak_3881_lociStitched	chr11	3368498	3375644	2	6418	5588.89	1158.37	1556	0
1_MACS_peak_32782_lociStitched	chrX	97374274	97377533	1	3260	4782.58	356.209	1557	0
1_MACS_peak_1740_lociStitched	chr1	171410612	171414540	1	3929	4869.93	445.828	1558	0
2_MACS_peak_27531_lociStitched	chr7	58217908	58227220	2	4135	5296.67	877.19	1559	0
5_MACS_peak_5687_lociStitched	chr11	99131368	99149141	5	7722	6552.91	2134.54	1560	0
3_MACS_peak_19452_lociStitched	chr3	59113631	59123014	3	5333	5647.63	1231.05	1561	0
1_MACS_peak_5004_lociStitched	chr11	73035366	73038456	1	3091	5010.44	597.606	1562	0
5_MACS_peak_3175_lociStitched	chr10	80743931	80767787	5	6717	6987.42	2581.22	1563	0
3_MACS_peak_8473_lociStitched	chr13	63967689	63981592	3	4627	5917.12	1512.65	1564	0
1_MACS_peak_28965_lociStitched	chr8	14887722	14890576	1	2855	4751.34	347.903	1565	0
3_MACS_peak_12494_lociStitched	chr16	57120725	57131561	3	5029	5660.73	1258.06	1566	0
3_MACS_peak_17314_lociStitched	chr2	69574622	69592835	3	7024	6614.96	2212.88	1567	0
3_MACS_peak_8308_lociStitched	chr13	53230922	53236940	3	5504	5027.44	628.279	1568	0
2_MACS_peak_30200_lociStitched	chr8	114114115	114122193	2	4927	5276.55	878.079	1569	0
2_MACS_peak_25077_lociStitched	chr6	30615632	30630036	2	5963	6105.86	1712.64	1570	0
1_MACS_peak_4495_lociStitched	chr11	52230988	52234107	1	3120	4676.32	284.453	1571	0
6_MACS_peak_8071_lociStitched	chr13	37831598	37859096	6	7144	7366.71	2975.28	1572	0
3_MACS_peak_27006_lociStitched	chr7	25572633	25576774	3	3615	4664.42	273.306	1573	0
1_MACS_peak_23190_lociStitched	chr5	32132482	32137250	1	4769	4870.04	484.429	1574	0
2_MACS_peak_17832_lociStitched	chr2	118101582	118112449	2	3984	5839.93	1455.09	1575	0
2_MACS_peak_14663_lociStitched	chr18	34503625	34508093	2	4433	4949.2	572.798	1576	0
1_MACS_peak_13744_lociStitched	chr17	48407486	48409812	1	2327	4599.43	223.296	1577	0
MACS_peak_4952	chr11	70237051	70240655	1	3605	4839.09	465.997	1578	0
4_MACS_peak_22205_lociStitched	chr4	133594754	133606834	4	6879	5539.89	1170.55	1579	0
3_MACS_peak_26569_lociStitched	chr6	146873057	146891338	3	6254	6365.44	1998.11	1580	0
3_MACS_peak_30520_lociStitched	chr9	4371255	4378764	3	4406	4928.91	564.677	1581	0
4_MACS_peak_11542_lociStitched	chr15	99701929	99725365	4	8301	7166.73	2802.95	1582	0
1_MACS_peak_26626_lociStitched	chr7	3346707	3349082	1	2376	4698.46	336.3	1583	0
1_MACS_peak_6414_lociStitched	chr12	8674223	8678141	1	3919	4899.46	542.251	1584	0
5_MACS_peak_1601_lociStitched	chr1	161439198	161465372	5	6635	6813.09	2460.36	1585	0
4_MACS_peak_5818_lociStitched	chr11	102297188	102310294	4	4657	5880.66	1528.16	1586	0
8_MACS_peak_3026_lociStitched	chr10	77115999	77152289	8	8356	8626.13	4278.59	1587	0
7_MACS_peak_26345_lociStitched	chr6	128732405	128771384	7	6657	7253.99	2907.83	1588	0
1_MACS_peak_5148_lociStitched	chr11	77981645	77985496	1	3852	4845.71	501.015	1589	0
4_MACS_peak_14650_lociStitched	chr18	34092148	34109868	4	7466	6395.15	2060.84	1590	0
4_MACS_peak_2727_lociStitched	chr10	57476670	57492916	4	6906	6063.01	1733.45	1591	0
1_MACS_peak_8907_lociStitched	chr13	103772531	103775139	1	2609	4699.62	373.205	1592	0
3_MACS_peak_4119_lociStitched	chr11	20229148	20247666	3	5652	6696.11	2374.01	1593	0
2_MACS_peak_23888_lociStitched	chr5	109554150	109559161	2	4653	4760.95	439.465	1594	0
2_MACS_peak_8063_lociStitched	chr13	37432619	37438490	2	5431	4842.99	524.28	1595	0
2_MACS_peak_11913_lociStitched	chr16	16555568	16561015	2	4296	5107.11	790.36	1596	0
5_MACS_peak_20102_lociStitched	chr3	104430649	104458843	5	7877	7279.69	2963.19	1597	0
1_MACS_peak_14418_lociStitched	chr18	10459400	10463111	1	3712	4728.19	415.261	1598	0
2_MACS_peak_15631_lociStitched	chr19	10940415	10950083	2	4543	5593.9	1283.91	1599	0
1_MACS_peak_32728_lociStitched	chrX	81070615	81074617	1	4003	4558.68	249.325	1600	0
2_MACS_peak_30744_lociStitched	chr9	21544768	21557692	2	4459	5914.02	1605.16	1601	0
1_MACS_peak_29904_lociStitched	chr8	92132625	92135539	1	2915	4788.58	480.227	1602	0
1_MACS_peak_26606_lociStitched	chr6	149308583	149313193	1	4611	4893.98	585.931	1603	0
1_MACS_peak_11966_lociStitched	chr16	18286828	18289300	1	2473	4676.28	372.036	1604	0
4_MACS_peak_4341_lociStitched	chr11	35383000	35390047	4	6027	5042.83	742.754	1605	0
4_MACS_peak_14159_lociStitched	chr17	83664712	83671524	4	5646	4950.96	651.227	1606	0
2_MACS_peak_5345_lociStitched	chr11	87270279	87278312	2	3909	5312.22	1017.78	1607	0
4_MACS_peak_10192_lociStitched	chr14	120302172	120319793	4	5838	6401.71	2118.04	1608	0
MACS_peak_16695	chr2	26637806	26641393	1	3588	4827.38	552.757	1609	0
3_MACS_peak_3781_lociStitched	chr10	127658061	127669499	3	6117	5525.7	1252.46	1610	0
3_MACS_peak_10619_lociStitched	chr15	39767083	39782084	3	4919	5992.9	1725.12	1611	0
2_MACS_peak_12637_lociStitched	chr16	90219889	90224349	2	4249	4751.68	484.802	1612	0
2_MACS_peak_8953_lociStitched	chr13	107953869	107957529	2	3610	4574.63	309.636	1613	0
1_MACS_peak_6439_lociStitched	chr12	11263776	11267938	1	4163	4776.31	519.834	1614	0
3_MACS_peak_16776_lociStitched	chr2	29710881	29717924	3	5622	5147.73	893.757	1615	0
1_MACS_peak_512_lociStitched	chr1	57889075	57892280	1	3206	4614.56	360.883	1616	0
1_MACS_peak_10089_lociStitched	chr14	98292635	98296064	1	3430	4597.6	348.386	1617	0
2_MACS_peak_6111_lociStitched	chr11	115956556	115971464	2	3925	5879.72	1630.94	1618	0
6_MACS_peak_2740_lociStitched	chr10	58325560	58356056	6	8253	7593.5	3345.41	1619	0
3_MACS_peak_5971_lociStitched	chr11	107103175	107116154	3	5456	5874.3	1626.27	1620	0
2_MACS_peak_22452_lociStitched	chr4	140698922	140705138	2	5542	4891.99	644.599	1621	0
4_MACS_peak_22263_lociStitched	chr4	134546457	134568430	4	5072	6829.21	2581.83	1622	0
3_MACS_peak_2221_lociStitched	chr10	12570526	12579056	3	5381	5249.36	1005.69	1623	0
4_MACS_peak_839_lociStitched	chr1	84869147	84891318	4	5700	6345.34	2110.68	1624	0
4_MACS_peak_21216_lociStitched	chr4	55032366	55050775	4	5387	6432.1	2198.03	1625	0
MACS_peak_19787	chr3	89435933	89438925	1	2993	4640.59	417.384	1626	0
1_MACS_peak_21113_lociStitched	chr4	45379773	45383872	1	4100	4610.97	388.585	1627	0
MACS_peak_13014	chr17	17836719	17839413	1	2695	4580.61	361.804	1628	0
2_MACS_peak_286_lociStitched	chr1	34838244	34843910	2	3863	5001.38	787.574	1629	0
3_MACS_peak_12116_lociStitched	chr16	24493590	24508854	3	4957	6146.81	1937	1630	0
3_MACS_peak_29365_lociStitched	chr8	61246634	61256045	3	5168	5368.03	1158.49	1631	0
2_MACS_peak_31849_lociStitched	chr9	96745662	96760213	2	5371	5816.03	1610.8	1632	0
1_MACS_peak_9381_lociStitched	chr14	27270099	27274871	1	4773	4987.22	784.994	1633	0
4_MACS_peak_5140_lociStitched	chr11	77783549	77794386	4	7182	5512.78	1312.36	1634	0
1_MACS_peak_20120_lociStitched	chr3	105051678	105056364	1	4687	4855.63	655.571	1635	0
3_MACS_peak_24036_lociStitched	chr5	115259075	115273715	3	5718	6166.37	1967.62	1636	0
3_MACS_peak_627_lociStitched	chr1	64600271	64624791	3	6117	7135.32	2937.5	1637	0
5_MACS_peak_20923_lociStitched	chr4	32932247	32949240	5	6484	6214.34	2022.17	1638	0
3_MACS_peak_24639_lociStitched	chr5	140580987	140585314	3	4152	4725.52	533.952	1639	0
4_MACS_peak_3488_lociStitched	chr10	99450265	99469815	4	6086	6377.21	2187.64	1640	0
1_MACS_peak_29314_lociStitched	chr8	47672642	47676937	1	4296	4541.1	351.76	1641	0
2_MACS_peak_27825_lociStitched	chr7	81479243	81483880	2	4497	4575.33	389.044	1642	0
3_MACS_peak_7417_lociStitched	chr12	108309862	108322037	3	3911	5757.56	1575.44	1643	0
3_MACS_peak_31109_lociStitched	chr9	46110473	46127397	3	6902	6309.27	2127.35	1644	0
2_MACS_peak_25067_lociStitched	chr6	30298722	30304260	2	5353	4824.15	642.962	1645	0
4_MACS_peak_30437_lociStitched	chr8	125513351	125528027	4	7121	6175.66	1995.94	1646	0
1_MACS_peak_10543_lociStitched	chr15	36606202	36610451	1	4250	4586.37	409.179	1647	0
5_MACS_peak_23704_lociStitched	chr5	93125462	93136251	5	7510	5528.28	1351.86	1648	0
6_MACS_peak_17237_lociStitched	chr2	60071844	60088823	6	5941	6316.19	2144.45	1649	0
2_MACS_peak_9982_lociStitched	chr14	70761972	70774007	2	5368	5507.22	1335.88	1650	0
1_MACS_peak_13313_lociStitched	chr17	28981392	28985180	1	3789	4653.18	484.485	1651	0
4_MACS_peak_20253_lociStitched	chr3	119775737	119783984	4	5893	5026.55	860.987	1652	0
3_MACS_peak_15920_lociStitched	chr19	32955707	32975456	3	5195	6414.48	2249.41	1653	0
2_MACS_peak_31278_lociStitched	chr9	57761978	57766238	2	3333	4743.51	578.508	1654	0
2_MACS_peak_6552_lociStitched	chr12	25092346	25100806	2	6487	5022.7	859.536	1655	0
2_MACS_peak_15346_lociStitched	chr18	84848137	84858338	2	4682	5192.31	1029.28	1656	0
1_MACS_peak_16725_lociStitched	chr2	27538923	27541453	1	2531	4479.87	317.009	1657	0
2_MACS_peak_18773_lociStitched	chr2	168951991	168960355	2	4808	5319.5	1159.25	1658	0
3_MACS_peak_15070_lociStitched	chr18	65515122	65522035	3	5064	5155.72	997.546	1659	0
2_MACS_peak_9534_lociStitched	chr14	40948196	40959407	2	5658	5405.94	1257.87	1660	0
1_MACS_peak_2686_lociStitched	chr10	51462098	51466065	1	3968	4634.65	488.734	1661	0
5_MACS_peak_913_lociStitched	chr1	88607325	88616686	5	6550	5073.66	929.547	1662	0
1_MACS_peak_465_lociStitched	chr1	52951415	52955401	1	3987	4682.75	538.907	1663	0
1_MACS_peak_11423_lociStitched	chr15	95802533	95806003	1	3471	4533.21	389.681	1664	0
3_MACS_peak_21940_lociStitched	chr4	125114768	125126140	3	5668	5591.61	1452.2	1665	0
2_MACS_peak_26283_lociStitched	chr6	125353446	125360731	2	4065	5155.59	1016.99	1666	0
1_MACS_peak_340_lociStitched	chr1	37995864	37999464	1	3601	4597.92	459.36	1667	0
1_MACS_peak_15450_lociStitched	chr19	5387322	5390888	1	3567	4617.97	481.053	1668	0
1_MACS_peak_9546_lociStitched	chr14	45386552	45389743	1	3192	4556.11	422.169	1669	0
4_MACS_peak_25513_lociStitched	chr6	67225400	67239523	4	6513	5741	1607.2	1670	0
4_MACS_peak_11629_lociStitched	chr15	102234135	102249484	4	7538	5719.04	1587.09	1671	0
6_MACS_peak_1641_lociStitched	chr1	165616234	165657789	6	7607	9133.79	5011.53	1672	0
2_MACS_peak_28499_lociStitched	chr7	127931147	127934986	2	3493	4576.09	454.154	1673	0
2_MACS_peak_14397_lociStitched	chr18	9728831	9744565	2	5402	5906.54	1785.81	1674	0
1_MACS_peak_24860_lociStitched	chr6	3676704	3679726	1	3023	4357.12	240.249	1675	0
4_MACS_peak_15453_lociStitched	chr19	5417727	5434420	4	5604	6117.98	2001.49	1676	0
4_MACS_peak_12016_lociStitched	chr16	20791436	20815541	4	4000	6800.02	2685.3	1677	0
3_MACS_peak_27049_lociStitched	chr7	27344885	27361432	3	5438	5892.39	1778.8	1678	0
1_MACS_peak_30698_lociStitched	chr9	20641256	20645764	1	4509	4586.89	474.242	1679	0
3_MACS_peak_25364_lociStitched	chr6	51168437	51174847	3	6302	4774.17	662.153	1680	0
1_MACS_peak_6706_lociStitched	chr12	44401108	44405444	1	4337	4755.29	645.197	1681	0
2_MACS_peak_6012_lociStitched	chr11	109358241	109363958	2	5243	4930.34	823.248	1682	0
4_MACS_peak_22149_lociStitched	chr4	132648084	132660251	4	7280	5672.26	1567.11	1683	0
1_MACS_peak_3839_lociStitched	chr10	128563163	128567224	1	4062	4618.98	516.965	1684	0
1_MACS_peak_9474_lociStitched	chr14	32994218	32996782	1	2565	4470.59	369.472	1685	0
3_MACS_peak_9730_lociStitched	chr14	55814773	55825640	3	6289	5262.89	1162.77	1686	0
3_MACS_peak_6365_lociStitched	chr12	3959826	3981555	3	5230	6838.12	2744.37	1687	0
1_MACS_peak_21688_lociStitched	chr4	108458244	108461897	1	3654	4467.25	377.355	1688	0
1_MACS_peak_31093_lociStitched	chr9	45953243	45956342	1	3100	4558.63	475.077	1689	0
5_MACS_peak_10759_lociStitched	chr15	59026653	59048780	5	6339	6580.57	2498.14	1690	0
4_MACS_peak_794_lociStitched	chr1	78600646	78611593	4	5895	5263.32	1182.28	1691	0
5_MACS_peak_24131_lociStitched	chr5	118464731	118483858	5	6198	6487.88	2408.09	1692	0
2_MACS_peak_27891_lociStitched	chr7	89768779	89775350	2	4998	4782.37	703.097	1693	0
3_MACS_peak_4190_lociStitched	chr11	23067284	23082241	3	5454	5798.83	1724.54	1694	0
2_MACS_peak_22601_lociStitched	chr4	149241174	149257078	2	3437	5852.67	1784.43	1695	0
3_MACS_peak_29697_lociStitched	chr8	80803535	80815376	3	4440	5599.61	1534.59	1696	0
4_MACS_peak_5548_lociStitched	chr11	96340929	96354328	4	8296	5480.19	1418.95	1697	0
1_MACS_peak_24555_lociStitched	chr5	137304852	137308538	1	3687	4435	374.498	1698	0
3_MACS_peak_24557_lociStitched	chr5	137338272	137352920	3	7058	5907.54	1847.11	1699	0
2_MACS_peak_2120_lociStitched	chr10	4331979	4341553	2	4051	5444.73	1385.36	1700	0
3_MACS_peak_5859_lociStitched	chr11	103034982	103052651	3	5186	6026.9	1977.16	1701	0
1_MACS_peak_319_lociStitched	chr1	36555556	36558264	1	2709	4344.44	295.714	1702	0
2_MACS_peak_4672_lociStitched	chr11	59334769	59351124	2	4468	6165.84	2117.97	1703	0
2_MACS_peak_4283_lociStitched	chr11	30743378	30751314	2	4316	4834.61	788.045	1704	0
5_MACS_peak_24833_lociStitched	chr5	151135093	151166745	5	5280	7185	3139.88	1705	0
1_MACS_peak_4973_lociStitched	chr11	70962751	70966077	1	3327	4368.7	327.278	1706	0
3_MACS_peak_7645_lociStitched	chr13	6189029	6194874	3	5500	4781.21	740.562	1707	0
2_MACS_peak_1117_lociStitched	chr1	118445677	118460180	2	4691	5908.52	1867.99	1708	0
6_MACS_peak_3934_lociStitched	chr11	5391288	5416367	6	7063	7250.34	3212.62	1709	0
1_MACS_peak_28754_lociStitched	chr7	143294075	143297151	1	3077	4482.04	455.556	1710	0
1_MACS_peak_20586_lociStitched	chr3	146498736	146502249	1	3514	4398.28	374.837	1711	0
1_MACS_peak_23923_lociStitched	chr5	110806517	110810965	1	4449	4518.28	498.176	1712	0
2_MACS_peak_29661_lociStitched	chr8	78096977	78111263	2	4635	5797.26	1780.04	1713	0
1_MACS_peak_7072_lociStitched	chr12	80789613	80792916	1	3304	4409.17	392.396	1714	0
2_MACS_peak_26309_lociStitched	chr6	127328938	127338232	2	4662	5083.82	1067.88	1715	0
3_MACS_peak_4818_lociStitched	chr11	67011042	67019327	3	4588	5018.22	1008.28	1716	0
2_MACS_peak_23438_lociStitched	chr5	65293443	65301441	2	5702	4974.76	965.359	1717	0
4_MACS_peak_22232_lociStitched	chr4	133896799	133911752	4	5621	5478.78	1469.88	1718	0
2_MACS_peak_21046_lociStitched	chr4	42986181	43000541	2	4080	5502.75	1497.75	1719	0
3_MACS_peak_28227_lociStitched	chr7	112490943	112503815	3	5230	5692	1687.52	1720	0
2_MACS_peak_18813_lociStitched	chr2	171284486	171290836	2	3418	4690.74	693.42	1721	0
1_MACS_peak_30694_lociStitched	chr9	20519293	20522508	1	3216	4357.29	362.33	1722	0
1_MACS_peak_16603_lociStitched	chr2	21391390	21394643	1	3254	4358.69	364.336	1723	0
1_MACS_peak_15130_lociStitched	chr18	67638923	67642565	1	3643	4579.81	586.726	1724	0
2_MACS_peak_19624_lociStitched	chr3	83979213	83995191	2	4725	6030.1	2040.39	1725	0
1_MACS_peak_31823_lociStitched	chr9	94536361	94540790	1	4430	4384.27	395.953	1726	0
MACS_peak_5156	chr11	78175830	78180270	1	4441	4711.73	725.052	1727	0
2_MACS_peak_21151_lociStitched	chr4	46663930	46669847	2	5459	4790.99	806.487	1728	0
4_MACS_peak_14259_lociStitched	chr17	88539194	88551320	4	4777	5437.3	1453.91	1729	0
1_MACS_peak_8919_lociStitched	chr13	104284956	104288943	1	3988	4434.34	454.917	1730	0
5_MACS_peak_13843_lociStitched	chr17	56809675	56818681	5	5783	5144.23	1165.38	1731	0
2_MACS_peak_16908_lociStitched	chr2	32422385	32426715	2	4258	4622.71	644.304	1732	0
1_MACS_peak_17086_lociStitched	chr2	39002574	39005952	1	3379	4265.74	288.143	1733	0
1_MACS_peak_553_lociStitched	chr1	59762105	59765163	1	3059	4238.08	261.765	1734	0
1_MACS_peak_26099_lociStitched	chr6	115759092	115765276	1	6185	4894.64	918.942	1735	0
5_MACS_peak_13395_lociStitched	chr17	31724928	31754683	5	6453	7971.36	3996.1	1736	0
1_MACS_peak_17503_lociStitched	chr2	90678378	90680749	1	2372	4276.34	301.117	1737	0
1_MACS_peak_29321_lociStitched	chr8	47973468	47975759	1	2292	4316.7	350.065	1738	0
3_MACS_peak_27216_lociStitched	chr7	31148276	31169000	3	5859	6389.21	2422.64	1739	0
1_MACS_peak_12201_lociStitched	chr16	31002686	31007179	1	4494	4499.29	533.768	1740	0
4_MACS_peak_28060_lociStitched	chr7	101666574	101678777	4	6721	5592.63	1630.32	1741	0
5_MACS_peak_17066_lociStitched	chr2	38535598	38556668	5	6625	6974.17	3013.01	1742	0
2_MACS_peak_8021_lociStitched	chr13	34648685	34653951	2	4241	4522.97	565.042	1743	0
3_MACS_peak_12051_lociStitched	chr16	22149961	22163206	3	5360	5246.34	1291.39	1744	0
1_MACS_peak_28050_lociStitched	chr7	100942756	100944992	1	2237	4307.88	355.524	1745	0
4_MACS_peak_5122_lociStitched	chr11	77491254	77498962	4	6643	5076.49	1126.91	1746	0
2_MACS_peak_23379_lociStitched	chr5	53588305	53594525	2	4118	4489.6	541.762	1747	0
1_MACS_peak_3278_lociStitched	chr10	83343777	83348620	1	4844	4565.5	622.326	1748	0
2_MACS_peak_17794_lociStitched	chr2	114176689	114180595	2	3758	4288.79	351.54	1749	0
3_MACS_peak_10037_lociStitched	chr14	76598514	76625751	3	5071	7285.9	3350.15	1750	0
3_MACS_peak_16295_lociStitched	chr19	57363080	57376261	3	6759	5487.25	1552.72	1751	0
MACS_peak_23906	chr5	110106193	110111088	1	4896	4570.95	639.777	1752	0
1_MACS_peak_25664_lociStitched	chr6	83052400	83055850	1	3451	4407.03	491.625	1753	0
2_MACS_peak_25923_lociStitched	chr6	99028381	99033522	2	4029	4549.78	634.913	1754	0
2_MACS_peak_27147_lociStitched	chr7	29314151	29320299	2	6116	4702.61	789.403	1755	0
3_MACS_peak_9662_lociStitched	chr14	52325605	52344394	3	7899	5986.18	2076.18	1756	0
1_MACS_peak_2380_lociStitched	chr10	21744748	21748624	1	3877	4504.3	597.679	1757	0
3_MACS_peak_16245_lociStitched	chr19	53448352	53462165	3	5455	5599.79	1693.47	1758	0
4_MACS_peak_17358_lociStitched	chr2	71644389	71657347	4	5136	5144.33	1240.08	1759	0
3_MACS_peak_5314_lociStitched	chr11	86499047	86508085	3	5335	4906.73	1004.12	1760	0
1_MACS_peak_22616_lociStitched	chr4	149484286	149487378	1	3093	4317.36	417.111	1761	0
3_MACS_peak_17054_lociStitched	chr2	37765419	37781132	3	5780	6233.35	2334.95	1762	0
5_MACS_peak_32415_lociStitched	chrX	10713662	10730177	5	7091	5329.39	1435.15	1763	0
2_MACS_peak_10133_lociStitched	chr14	105475098	105485257	2	3672	5014.48	1120.54	1764	0
1_MACS_peak_14016_lociStitched	chr17	71615469	71618224	1	2756	4195.31	302.774	1765	0
1_MACS_peak_8491_lociStitched	chr13	65240090	65242942	1	2853	4164.78	272.936	1766	0
2_MACS_peak_18549_lociStitched	chr2	160645419	160658055	2	3433	5169.39	1280.03	1767	0
1_MACS_peak_13356_lociStitched	chr17	30003294	30007758	1	4465	4362.22	474.077	1768	0
2_MACS_peak_5766_lociStitched	chr11	101463598	101480397	2	5034	5664.62	1779.01	1769	0
2_MACS_peak_20013_lociStitched	chr3	98023557	98028462	2	4730	4630.81	746.051	1770	0
1_MACS_peak_8708_lociStitched	chr13	92609044	92612061	1	3018	4239.49	355.403	1771	0
2_MACS_peak_32031_lociStitched	chr9	108263902	108267180	2	3264	4316.14	432.696	1772	0
3_MACS_peak_19846_lociStitched	chr3	92105919	92112535	3	5298	4386.41	503.478	1773	0
1_MACS_peak_30137_lociStitched	chr8	110807477	110811116	1	3640	4344.97	464.336	1774	0
3_MACS_peak_17461_lociStitched	chr2	84464296	84476868	3	4926	5278.98	1400.52	1775	0
1_MACS_peak_21006_lociStitched	chr4	40969198	40972973	1	3776	4327.28	449.603	1776	0
2_MACS_peak_28318_lociStitched	chr7	117420436	117430941	2	3568	5111.73	1237.49	1777	0
2_MACS_peak_12389_lociStitched	chr16	42779756	42783317	2	3469	4299.2	429.813	1778	0
3_MACS_peak_25464_lociStitched	chr6	58629055	58642132	3	4781	5413.88	1545.7	1779	0
2_MACS_peak_26751_lociStitched	chr7	12779535	12782058	2	2467	4190.45	323.449	1780	0
2_MACS_peak_31146_lociStitched	chr9	49722734	49730693	2	4857	4917.07	1050.59	1781	0
2_MACS_peak_6035_lociStitched	chr11	110780783	110786192	2	3039	4400.76	534.95	1782	0
1_MACS_peak_26516_lociStitched	chr6	143166250	143171716	1	5467	4447.14	582.129	1783	0
2_MACS_peak_726_lociStitched	chr1	74386408	74398515	2	5677	5164.85	1301.5	1784	0
2_MACS_peak_24713_lociStitched	chr5	143524953	143528987	2	4013	4316.78	455.439	1785	0
1_MACS_peak_23425_lociStitched	chr5	64700753	64704267	1	3515	4184.47	326.802	1786	0
1_MACS_peak_25901_lociStitched	chr6	97100308	97104051	1	3744	4295.84	439.428	1787	0
2_MACS_peak_8810_lociStitched	chr13	98314952	98331069	2	3635	5194.51	1339.32	1788	0
1_MACS_peak_17076_lociStitched	chr2	38822601	38826046	1	3446	4371.36	517.784	1789	0
4_MACS_peak_1002_lociStitched	chr1	92126967	92146348	4	6577	6165.1	2312.15	1790	0
6_MACS_peak_10327_lociStitched	chr15	9078635	9094946	6	5921	5676.23	1831.73	1791	0
2_MACS_peak_7841_lociStitched	chr13	22049087	22051736	2	2621	4095.09	250.595	1792	0
5_MACS_peak_18609_lociStitched	chr2	164430312	164458226	5	6810	7157.15	3313.39	1793	0
4_MACS_peak_589_lociStitched	chr1	62766735	62784925	4	5923	6275.55	2432	1794	0
3_MACS_peak_32600_lociStitched	chrX	52346603	52351645	3	4998	4353.26	511.763	1795	0
6_MACS_peak_22828_lociStitched	chr5	3289397	3325317	6	7529	7729.98	3890.14	1796	0
1_MACS_peak_23218_lociStitched	chr5	33334448	33338252	1	3805	4378.4	539.027	1797	0
4_MACS_peak_21790_lociStitched	chr4	118014236	118020453	4	6085	4914.54	1079.27	1798	0
3_MACS_peak_9415_lociStitched	chr14	30556106	30565791	3	4669	4931.6	1099.25	1799	0
1_MACS_peak_32468_lociStitched	chrX	17569881	17572384	1	2504	4091.4	262.565	1800	0
5_MACS_peak_5014_lociStitched	chr11	74535449	74557591	5	7321	6080.19	2251.84	1801	0
7_MACS_peak_11588_lociStitched	chr15	101065212	101079614	7	6937	5258.17	1430.12	1802	0
4_MACS_peak_23118_lociStitched	chr5	29799085	29813096	4	5730	5177.06	1350.66	1803	0
2_MACS_peak_14146_lociStitched	chr17	83164127	83168070	2	3870	4451.25	625.36	1804	0
1_MACS_peak_19471_lociStitched	chr3	61362055	61363845	1	1791	4132.22	311.818	1805	0
1_MACS_peak_2520_lociStitched	chr10	33194621	33197373	1	2753	4045.99	228.691	1806	0
1_MACS_peak_32464_lociStitched	chrX	16617608	16620770	1	3163	4130.2	314.935	1807	0
MACS_peak_4933	chr11	69995582	69998403	1	2822	4077.76	262.917	1808	0
2_MACS_peak_6894_lociStitched	chr12	69812405	69829210	2	5073	5920.4	2105.67	1809	0
2_MACS_peak_2910_lociStitched	chr10	68134916	68138575	2	3650	4136.13	322.358	1810	0
1_MACS_peak_15292_lociStitched	chr18	80206480	80209240	1	2761	4224.73	413.172	1811	0
1_MACS_peak_9611_lociStitched	chr14	48997665	49000791	1	3127	4195.4	386.999	1812	0
7_MACS_peak_32588_lociStitched	chrX	50590855	50635323	7	7376	7515.09	3708.63	1813	0
2_MACS_peak_12640_lociStitched	chr16	90270880	90284506	2	3081	5545.78	1741.4	1814	0
4_MACS_peak_29597_lociStitched	chr8	72400387	72418047	4	5234	5831.33	2027.37	1815	0
4_MACS_peak_20716_lociStitched	chr4	4225271	4243361	4	6034	5307.61	1506.9	1816	0
5_MACS_peak_4741_lociStitched	chr11	61282941	61301893	5	6418	5719.71	1919.84	1817	0
3_MACS_peak_25812_lociStitched	chr6	91475767	91491308	3	5718	5726.86	1928.64	1818	0
1_MACS_peak_19095_lociStitched	chr3	19705360	19708411	1	3052	4201.23	404.563	1819	0
5_MACS_peak_4609_lociStitched	chr11	57707099	57733456	5	7136	6876.54	3081.13	1820	0
1_MACS_peak_26205_lociStitched	chr6	122606997	122610265	1	3269	4096.44	301.636	1821	0
1_MACS_peak_237_lociStitched	chr1	30872264	30876619	1	4356	4250.48	462.065	1822	0
2_MACS_peak_22874_lociStitched	chr5	5341606	5356340	2	5905	5090.6	1302.49	1823	0
MACS_peak_750	chr1	75208535	75212001	1	3467	4186.93	398.937	1824	0
1_MACS_peak_18026_lociStitched	chr2	128239854	128242799	1	2946	4177.19	391.096	1825	0
4_MACS_peak_21307_lociStitched	chr4	62280824	62303545	4	5872	6661.8	2878.75	1826	0
2_MACS_peak_15492_lociStitched	chr19	5951894	5967589	2	6748	5815	2034.07	1827	0
1_MACS_peak_21991_lociStitched	chr4	127020505	127023692	1	3188	4141.51	361.087	1828	0
2_MACS_peak_9811_lociStitched	chr14	60981113	60989264	2	6527	4869.41	1090.6	1829	0
5_MACS_peak_6260_lociStitched	chr11	119788820	119801983	5	6379	5620.6	1842.82	1830	0
2_MACS_peak_17375_lociStitched	chr2	72994486	73004323	2	3694	4829.97	1052.56	1831	0
2_MACS_peak_18977_lociStitched	chr3	6763643	6769874	2	3874	4267.61	491.626	1832	0
1_MACS_peak_22719_lociStitched	chr4	152006496	152011616	1	5121	4501.5	727.04	1833	0
7_MACS_peak_24057_lociStitched	chr5	115516524	115543808	7	6760	6673.67	2900.29	1834	0
2_MACS_peak_20325_lociStitched	chr3	126442840	126450896	2	4493	4497.66	725.04	1835	0
4_MACS_peak_14718_lociStitched	chr18	35751174	35766278	4	4377	5525.04	1758.11	1836	0
2_MACS_peak_25383_lociStitched	chr6	52101508	52107456	2	5007	4403.3	642.384	1837	0
1_MACS_peak_21294_lociStitched	chr4	59962741	59965284	1	2544	3914.95	154.36	1838	0
1_MACS_peak_19518_lociStitched	chr3	65656721	65660600	1	3880	4320.43	563.231	1839	0
3_MACS_peak_13199_lociStitched	chr17	26535436	26550714	3	4353	5507.72	1750.86	1840	0
4_MACS_peak_7784_lociStitched	chr13	20499871	20517116	4	4767	5806.39	2050.43	1841	0
2_MACS_peak_23110_lociStitched	chr5	29194802	29200340	2	4161	4373.36	618.595	1842	0
2_MACS_peak_13308_lociStitched	chr17	28696010	28709669	2	4292	5520.97	1767.47	1843	0
3_MACS_peak_17204_lociStitched	chr2	57254765	57267966	3	5079	5157.63	1404.59	1844	0
2_MACS_peak_21442_lociStitched	chr4	84198484	84204976	2	5200	4520.38	769.302	1845	0
1_MACS_peak_18034_lociStitched	chr2	128543403	128546171	1	2769	4147.85	399.422	1846	0
4_MACS_peak_19385_lociStitched	chr3	53201792	53208243	4	6295	4619.56	873.465	1847	0
1_MACS_peak_4285_lociStitched	chr11	30770674	30774425	1	3752	4291.52	546.521	1848	0
1_MACS_peak_20751_lociStitched	chr4	8909480	8914123	1	4644	4245.09	504.694	1849	0
2_MACS_peak_10049_lociStitched	chr14	78535285	78541671	2	5825	4684.13	944.489	1850	0
2_MACS_peak_9617_lociStitched	chr14	49446510	49449270	2	2600	4081.76	345.276	1851	0
2_MACS_peak_30832_lociStitched	chr9	27191053	27203380	2	3432	5412.79	1676.47	1852	0
3_MACS_peak_16510_lociStitched	chr2	17844644	17854641	3	4465	4818.55	1085.67	1853	0
1_MACS_peak_17108_lociStitched	chr2	44925612	44928558	1	2947	3948.52	216.236	1854	0
1_MACS_peak_24769_lociStitched	chr5	147153911	147158438	1	4528	4519.3	792.678	1855	0
1_MACS_peak_14190_lociStitched	chr17	84757053	84760777	1	3725	4304.94	578.337	1856	0
4_MACS_peak_5449_lociStitched	chr11	89175009	89188366	4	4089	5544.49	1820.56	1857	0
1_MACS_peak_1841_lociStitched	chr1	180311864	180315047	1	3184	4291.32	568.165	1858	0
2_MACS_peak_32937_lociStitched	chrX	136175602	136182493	2	3972	4362	640.863	1859	0
4_MACS_peak_17967_lociStitched	chr2	125247499	125265212	4	5318	5905.51	2187.56	1860	0
3_MACS_peak_6176_lociStitched	chr11	117112023	117121754	3	6449	5039.68	1323.42	1861	0
1_MACS_peak_15114_lociStitched	chr18	67368647	67371310	1	2664	4042.17	326.75	1862	0
3_MACS_peak_11625_lociStitched	chr15	102194176	102215224	3	6795	6642.75	2929.88	1863	0
8_MACS_peak_27995_lociStitched	chr7	99405720	99430518	8	7873	6683.06	2970.8	1864	0
4_MACS_peak_848_lociStitched	chr1	85884923	85899131	4	4802	5440.24	1729.11	1865	0
4_MACS_peak_13178_lociStitched	chr17	25880359	25896090	4	4691	5768.56	2059.19	1866	0
2_MACS_peak_29108_lociStitched	chr8	27056731	27062847	2	3917	4717.27	1009.14	1867	0
1_MACS_peak_19267_lociStitched	chr3	37419812	37422366	1	2555	4076.18	368.798	1868	0
6_MACS_peak_14031_lociStitched	chr17	74254382	74283333	6	5895	6453.18	2747.45	1869	0
1_MACS_peak_15146_lociStitched	chr18	68156104	68158703	1	2600	4023.25	320.457	1870	0
3_MACS_peak_105_lociStitched	chr1	11328911	11351810	3	5703	5965.19	2262.42	1871	0
4_MACS_peak_2720_lociStitched	chr10	56425306	56432676	4	5462	4650.47	955.889	1872	0
4_MACS_peak_19915_lociStitched	chr3	95693257	95703005	4	5617	4921.77	1227.27	1873	0
2_MACS_peak_27042_lociStitched	chr7	27308024	27311972	2	3859	4250.42	557.063	1874	0
4_MACS_peak_19776_lociStitched	chr3	89315032	89332264	4	6301	5769.27	2076.46	1875	0
1_MACS_peak_30643_lociStitched	chr9	14641019	14643734	1	2716	3874.58	183.805	1876	0
1_MACS_peak_8361_lociStitched	chr13	55692013	55696238	1	4226	4318.37	628.258	1877	0
1_MACS_peak_12388_lociStitched	chr16	42574597	42577614	1	3018	4047.91	359.325	1878	0
1_MACS_peak_15533_lociStitched	chr19	6974343	6977050	1	2708	4007.98	319.426	1879	0
2_MACS_peak_32192_lociStitched	chr9	115709683	115725727	2	4104	5231.95	1543.43	1880	0
3_MACS_peak_15255_lociStitched	chr18	77706426	77720337	3	4373	5039.96	1352.15	1881	0
3_MACS_peak_8596_lociStitched	chr13	75482323	75486724	3	3961	3890.92	205.087	1882	0
3_MACS_peak_10674_lociStitched	chr15	53165937	53178739	3	5368	5026.07	1340.37	1883	0
MACS_peak_18697	chr2	167056902	167061020	1	4119	4253.89	570.755	1884	0
4_MACS_peak_5579_lociStitched	chr11	96966866	96977983	4	5833	5108.26	1428.53	1885	0
1_MACS_peak_23842_lociStitched	chr5	105698297	105702842	1	4546	4189.13	510.858	1886	0
1_MACS_peak_22644_lociStitched	chr4	150047529	150050479	1	2951	4099.02	420.965	1887	0
1_MACS_peak_28571_lociStitched	chr7	132614622	132617724	1	3103	3995.07	317.024	1888	0
5_MACS_peak_7006_lociStitched	chr12	76894515	76919514	5	5174	6762.23	3084.88	1889	0
3_MACS_peak_16884_lociStitched	chr2	32005118	32010141	3	4150	4192.2	517.369	1890	0
1_MACS_peak_83_lociStitched	chr1	9941804	9944909	1	3106	4030.91	357.075	1891	0
4_MACS_peak_3092_lociStitched	chr10	79700800	79708495	4	5521	4582.37	911.088	1892	0
2_MACS_peak_26410_lociStitched	chr6	134880739	134890339	2	4687	4799.04	1128.96	1893	0
2_MACS_peak_5222_lociStitched	chr11	80427966	80440475	2	4692	4964.82	1295.93	1894	0
6_MACS_peak_13375_lociStitched	chr17	30590439	30610133	6	8531	6993.34	3326.32	1895	0
5_MACS_peak_27152_lociStitched	chr7	29444657	29458599	5	5765	5402.52	1738.57	1896	0
1_MACS_peak_32977_lociStitched	chrX	142467088	142470331	1	3244	3990.19	332.408	1897	0
1_MACS_peak_28352_lociStitched	chr7	119859751	119862648	1	2898	4021.62	364.732	1898	0
1_MACS_peak_2712_lociStitched	chr10	54508449	54511914	1	3466	3996.18	339.57	1899	0
1_MACS_peak_19461_lociStitched	chr3	59876397	59881699	1	5303	4017.33	363.187	1900	0
5_MACS_peak_25615_lociStitched	chr6	72856932	72883220	5	5955	7171.37	3517.33	1901	0
1_MACS_peak_25774_lociStitched	chr6	88896596	88898998	1	2403	3856.17	202.489	1902	0
2_MACS_peak_2908_lociStitched	chr10	68091222	68105830	2	4153	5353.83	1700.37	1903	0
1_MACS_peak_14589_lociStitched	chr18	30120307	30123437	1	3131	3996.38	344.926	1904	0
1_MACS_peak_15958_lociStitched	chr19	37206326	37210522	1	4197	3997.95	349.107	1905	0
1_MACS_peak_43_lociStitched	chr1	7088964	7091339	1	2376	3911.86	264.337	1906	0
1_MACS_peak_26254_lociStitched	chr6	124827434	124830967	1	3534	4102.52	456.817	1907	0
3_MACS_peak_779_lociStitched	chr1	77460522	77474074	3	6060	5168.73	1523.24	1908	0
5_MACS_peak_14841_lociStitched	chr18	42302439	42316859	5	5678	5424.8	1780.87	1909	0
2_MACS_peak_28267_lociStitched	chr7	113184713	113193503	2	3617	4884.6	1241.15	1910	0
2_MACS_peak_2385_lociStitched	chr10	21820868	21830596	2	5468	4954.47	1323.01	1911	0
1_MACS_peak_12141_lociStitched	chr16	29681574	29684764	1	3191	4035.99	405.449	1912	0
6_MACS_peak_12209_lociStitched	chr16	31185394	31199266	6	6920	5308.81	1678.51	1913	0
3_MACS_peak_28516_lociStitched	chr7	128667022	128673563	3	5798	4559.73	929.476	1914	0
1_MACS_peak_13561_lociStitched	chr17	35868475	35871608	1	3134	4006.79	377.213	1915	0
1_MACS_peak_30507_lociStitched	chr9	4018812	4021194	1	2383	3833.83	206.519	1916	0
5_MACS_peak_30162_lociStitched	chr8	111554123	111573549	5	5139	5868.59	2243.7	1917	0
2_MACS_peak_31626_lociStitched	chr9	72274397	72289891	2	4243	4889.91	1265.86	1918	0
6_MACS_peak_29496_lociStitched	chr8	70144779	70160985	6	5873	5288.02	1664.36	1919	0
2_MACS_peak_28270_lociStitched	chr7	113259724	113264682	2	4690	4245.04	622.725	1920	0
3_MACS_peak_31421_lociStitched	chr9	63949387	63961835	3	5236	5088.74	1471.35	1921	0
1_MACS_peak_22973_lociStitched	chr5	21053410	21056132	1	2723	3934.11	318.474	1922	0
1_MACS_peak_14640_lociStitched	chr18	33888485	33892294	1	3810	4187.61	575.159	1923	0
2_MACS_peak_34_lociStitched	chr1	5227129	5234265	2	4683	4412.19	806.368	1924	0
1_MACS_peak_18052_lociStitched	chr2	129294965	129298362	1	3398	4097.46	491.886	1925	0
1_MACS_peak_15603_lociStitched	chr19	9897515	9900645	1	3131	4010.16	408.152	1926	0
3_MACS_peak_1728_lociStitched	chr1	171242179	171252651	3	4168	4732.3	1134.12	1927	0
6_MACS_peak_8258_lociStitched	chr13	51052049	51079810	6	6212	5707.66	2109.84	1928	0
2_MACS_peak_27618_lociStitched	chr7	67618908	67631073	2	4617	5065.51	1476.83	1929	0
2_MACS_peak_9466_lociStitched	chr14	32232207	32237248	2	4015	4182.52	594.838	1930	0
4_MACS_peak_19439_lociStitched	chr3	58555176	58571498	4	6269	5064.72	1477.14	1931	0
1_MACS_peak_3639_lociStitched	chr10	118867245	118871154	1	3910	4014.93	431.554	1932	0
4_MACS_peak_12094_lociStitched	chr16	23258204	23273080	4	6381	5447.59	1865.45	1933	0
2_MACS_peak_6324_lociStitched	chr11	120983704	120992214	2	4681	4820.91	1239.91	1934	0
1_MACS_peak_18671_lociStitched	chr2	166236766	166240291	1	3526	4062.21	486.098	1935	0
3_MACS_peak_5395_lociStitched	chr11	88235318	88253231	3	4793	5318.37	1746.52	1936	0
2_MACS_peak_8166_lociStitched	chr13	45819831	45829725	2	5675	4779.79	1209.05	1937	0
1_MACS_peak_1852_lociStitched	chr1	180847467	180850912	1	3446	4108.85	540.52	1938	0
2_MACS_peak_29638_lociStitched	chr8	75083085	75090637	2	4408	4638.44	1072.38	1939	0
2_MACS_peak_31903_lociStitched	chr9	101072942	101077438	2	4337	4141.72	575.938	1940	0
1_MACS_peak_26831_lociStitched	chr7	16781261	16785323	1	4063	4137.96	572.336	1941	0
2_MACS_peak_19988_lociStitched	chr3	96756718	96765784	2	4670	4418.77	855.83	1942	0
2_MACS_peak_18667_lociStitched	chr2	165998750	166012551	2	5178	5131.21	1571.93	1943	0
MACS_peak_17690	chr2	104098445	104101167	1	2723	3822.78	265.939	1944	0
2_MACS_peak_32264_lociStitched	chr9	120758826	120762633	2	3625	3933.39	379.177	1945	0
5_MACS_peak_1504_lociStitched	chr1	155077877	155099682	5	5224	6133.75	2579.53	1946	0
4_MACS_peak_19713_lociStitched	chr3	88276132	88283427	4	4200	4274.87	720.746	1947	0
1_MACS_peak_658_lociStitched	chr1	67934171	67937180	1	3010	3899.06	346.035	1948	0
7_MACS_peak_12688_lociStitched	chr16	91826155	91863545	7	6028	7979.03	4426.98	1949	0
2_MACS_peak_19390_lociStitched	chr3	53456063	53459857	2	3782	4105.11	557.339	1950	0
6_MACS_peak_30956_lociStitched	chr9	38405868	38425033	6	5959	4107.06	559.618	1951	0
3_MACS_peak_23172_lociStitched	chr5	31596157	31611540	3	4771	5342.52	1795.2	1952	0
MACS_peak_16947	chr2	32965602	32967971	1	2370	4003.85	458.875	1953	0
3_MACS_peak_6255_lociStitched	chr11	119660907	119672098	3	5133	4817.73	1274.65	1954	0
1_MACS_peak_29451_lociStitched	chr8	69120523	69123656	1	3134	3892.75	353.089	1955	0
5_MACS_peak_11466_lociStitched	chr15	97581611	97607502	5	5965	6550.42	3013.71	1956	0
4_MACS_peak_9724_lociStitched	chr14	55701778	55725568	4	7136	6275.8	2740.61	1957	0
2_MACS_peak_31395_lociStitched	chr9	62971021	62976683	2	4876	4227.82	694.161	1958	0
2_MACS_peak_15658_lociStitched	chr19	12462804	12473666	2	3273	4621.78	1088.37	1959	0
2_MACS_peak_27261_lociStitched	chr7	35527612	35532546	2	4674	3994.57	461.822	1960	0
2_MACS_peak_6577_lociStitched	chr12	28628286	28636711	2	3531	4629.54	1097.78	1961	0
1_MACS_peak_20569_lociStitched	chr3	145683806	145687008	1	3203	3987.45	456.285	1962	0
3_MACS_peak_569_lociStitched	chr1	60838322	60860905	3	5837	6133.54	2603.82	1963	0
3_MACS_peak_25422_lociStitched	chr6	54852884	54868084	3	5702	5123.92	1597.52	1964	0
2_MACS_peak_26221_lociStitched	chr6	122869280	122878857	2	4857	4762.64	1236.39	1965	0
1_MACS_peak_6054_lociStitched	chr11	113784198	113787133	1	2936	3927.32	401.508	1966	0
3_MACS_peak_18021_lociStitched	chr2	128115126	128135630	3	6099	5845.69	2321.05	1967	0
2_MACS_peak_24909_lociStitched	chr6	6206820	6214075	2	5065	4437.88	913.404	1968	0
2_MACS_peak_25898_lociStitched	chr6	97045882	97049965	2	4084	3998.48	478.119	1969	0
1_MACS_peak_9745_lociStitched	chr14	56667103	56670726	1	3624	3933.85	418.819	1970	0
5_MACS_peak_22361_lociStitched	chr4	136585907	136603085	5	6449	5309.72	1796.82	1971	0
2_MACS_peak_15847_lociStitched	chr19	29349908	29367957	2	7162	5808.17	2295.83	1972	0
2_MACS_peak_3735_lociStitched	chr10	125965507	125971059	2	5501	3958.02	446.381	1973	0
1_MACS_peak_10153_lociStitched	chr14	115205114	115207814	1	2701	3680.1	171.45	1974	0
1_MACS_peak_26458_lociStitched	chr6	137540069	137544110	1	4042	3957.35	448.955	1975	0
MACS_peak_32053	chr9	108565710	108570807	1	5098	4217.26	709.502	1976	0
5_MACS_peak_24168_lociStitched	chr5	121525616	121543615	5	5733	5631.89	2125.68	1977	0
1_MACS_peak_13012_lociStitched	chr17	17623217	17626774	1	3558	3854.37	348.23	1978	0
3_MACS_peak_13972_lociStitched	chr17	69220511	69228529	3	5682	4458.81	955.746	1979	0
1_MACS_peak_30651_lociStitched	chr9	15305445	15308484	1	3040	3871.08	368.631	1980	0
2_MACS_peak_32866_lociStitched	chrX	106185046	106190337	2	5018	4130.68	630.158	1981	0
1_MACS_peak_18327_lociStitched	chr2	152669296	152671748	1	2453	3840.08	344.506	1982	0
1_MACS_peak_10135_lociStitched	chr14	105498873	105503536	1	4664	4098.31	602.926	1983	0
2_MACS_peak_9591_lociStitched	chr14	47646633	47650880	2	4058	3874.11	383.504	1984	0
1_MACS_peak_32186_lociStitched	chr9	115308031	115311596	1	3566	3754.3	264.523	1985	0
1_MACS_peak_5348_lociStitched	chr11	87421748	87423144	1	1397	3661.71	177.152	1986	0
4_MACS_peak_17526_lociStitched	chr2	91457474	91471198	4	5970	5151.99	1670.21	1987	0
3_MACS_peak_15367_lociStitched	chr19	3506723	3534651	3	4857	6993.17	3513.34	1988	0
1_MACS_peak_4483_lociStitched	chr11	51915018	51917695	1	2678	3853.54	373.977	1989	0
1_MACS_peak_13859_lociStitched	chr17	57246609	57250983	1	4375	4168.86	692.842	1990	0
4_MACS_peak_16154_lociStitched	chr19	46470799	46484817	4	5731	5347.87	1881.22	1991	0
1_MACS_peak_12912_lociStitched	chr17	12426925	12430628	1	3704	3925.92	459.913	1992	0
4_MACS_peak_11856_lociStitched	chr16	13748186	13766935	4	5443	5275.97	1811.15	1993	0
1_MACS_peak_7244_lociStitched	chr12	87470297	87472572	1	2276	3753.52	290.973	1994	0
3_MACS_peak_26960_lociStitched	chr7	24449466	24461223	3	4406	4574.65	1112.21	1995	0
2_MACS_peak_5369_lociStitched	chr11	88067030	88071183	2	4097	3810.79	351.344	1996	0
1_MACS_peak_20375_lociStitched	chr3	129829058	129832259	1	3202	3922.83	465.425	1997	0
MACS_peak_12481	chr16	55972419	55975965	1	3547	3889.25	431.903	1998	0
2_MACS_peak_16995_lociStitched	chr2	34801281	34816814	2	4133	5178.7	1722.61	1999	0
[truncated: 11,839 more rows]

## Sheet: ESC_SE ESC interactions
chr1	start1	end1	chr2	start2	end2	CHICAGO score	LRI
1	119033149	119084004	1	118624377	118630226	5.96	N
1	133066155	133106468	1	133044639	133046888	7.16	N
1	133662380	133711278	1	133903085	133908684	5.05	N
1	135171925	135219760	1	135369242	135375557	7.71	N
1	136557508	136602855	1	136749713	136759480	5.64	N
1	166121273	166158521	1	128354975	128359829	5.05	Y
1	166121273	166158521	1	165787936	165788982	6.34	N
1	182026567	182104551	1	135838045	135842246	6.62	Y
1	36555727	36615435	1	72823241	72828288	10.02	Y
1	36555727	36615435	1	75435734	75442974	5.84	Y
1	36768813	36857459	1	75214414	75221652	6.58	Y
1	36768813	36857459	1	37213091	37219684	8.83	N
1	64729515	64737763	1	64995310	65001911	5.13	N
10	127268258	127305803	10	81363901	81366324	6.35	Y
10	127268258	127305803	10	127179395	127206764	5.18	N
10	127268258	127305803	10	127306691	127313341	7.5	N
10	127508858	127526888	10	127078367	127079225	6.82	N
10	127508858	127526888	10	127163811	127166375	7.98	N
10	127508858	127526888	10	127321519	127322438	6.49	N
10	127508858	127526888	10	127528613	127537061	9.57	N
10	127508858	127526888	10	127631848	127643962	6.54	N
10	127508858	127526888	10	127664750	127668360	13.25	N
10	127508858	127526888	10	127663585	127664749	8.93	N
10	127508858	127526888	10	127668361	127670701	5.88	N
10	21980685	21997590	10	21373592	21382095	6.37	N
10	21980685	21997590	10	21586381	21589429	8.4	N
10	21980685	21997590	10	21688629	21696291	7.36	N
10	43463276	43491012	10	77605441	77608170	8	Y
10	43463276	43491012	10	43221241	43223574	6.45	N
10	44366891	44410690	10	45003100	45006305	5.59	N
10	68131905	68149197	10	62888261	62895739	6.96	Y
10	75634192	75694323	10	75586612	75591673	6.45	N
10	75634192	75694323	10	75834821	75837812	5.03	N
10	75634192	75694323	10	75950096	75955565	5.61	N
10	77991195	78016680	10	77966170	77986640	8.61	N
10	77991195	78016680	10	78006303	78015055	7.1	N
10	77991195	78016680	10	78167096	78170911	28.4	N
10	77991195	78016680	10	78181353	78185808	15.12	N
10	78034052	78060840	10	78167096	78170911	8.91	N
10	80392577	80399616	10	80396929	80411064	9.97	N
10	81137478	81148755	10	81156251	81168863	5.66	N
10	81172423	81181635	10	81232809	81243740	9.63	N
10	81172423	81181635	10	81243741	81252995	6.72	N
10	81172423	81181635	10	81286966	81291472	10.25	N
10	81172423	81181635	10	81291473	81296176	6.78	N
10	81172423	81181635	10	81302880	81306457	7.61	N
10	81172423	81181635	10	81326230	81335387	7.48	N
10	81172423	81181635	10	81363901	81366324	7.51	N
10	81172423	81181635	10	81455158	81461758	5.08	N
10	81172423	81181635	10	81523703	81534224	6	N
10	81407988	81418068	10	81396199	81411163	8.12	N
10	81407988	81418068	10	81455158	81461758	6.35	N
10	81486603	81509326	10	81232809	81243740	5.48	N
10	81486603	81509326	10	81326230	81335387	5.05	N
10	81486603	81509326	10	81392138	81396192	5.9	N
10	81486603	81509326	10	81523703	81534224	7.77	N
10	81532866	81572287	10	81198962	81216132	5.94	N
10	81532866	81572287	10	81286966	81291472	6.04	N
10	81532866	81572287	10	81382288	81392137	6.95	N
10	81532866	81572287	10	81392138	81396192	5.61	N
11	100610269	100640976	11	100413248	100422174	6.97	N
11	100610269	100640976	11	100685793	100690542	10.69	N
11	100610269	100640976	11	100690900	100694036	15.91	N
11	100610269	100640976	11	100704128	100704759	6.69	N
11	100610269	100640976	11	100712112	100716152	5.33	N
11	102299285	102353586	11	102390085	102395011	7.84	N
11	102299285	102353586	11	102405555	102417770	10.09	N
11	102299285	102353586	11	102429044	102441945	7.21	N
11	107508956	107548888	11	88966655	88971771	6.55	Y
11	114667420	114703270	11	114643263	114685885	6.21	N
11	115611671	115619461	11	115704953	115709671	6.7	N
11	117273777	117361341	11	117260993	117268727	5.54	N
11	117874005	117883150	11	117864864	117879587	7.11	N
11	117874005	117883150	11	117983859	117987410	5.12	N
11	119889405	119940041	11	119490618	119500902	7.46	N
11	120561989	120596832	11	120483899	120485116	7.08	N
11	120561989	120596832	11	120577641	120590286	5.26	N
11	120561989	120596832	11	120593760	120606073	5.3	N
11	120561989	120596832	11	120632600	120633623	5.96	N
11	120561989	120596832	11	120777880	120790105	6.15	N
11	120561989	120596832	11	120792520	120798494	9.18	N
11	120561989	120596832	11	120818632	120827752	5.34	N
11	120818371	120828147	11	120632600	120633623	7.17	N
11	120818371	120828147	11	120792520	120798494	5.46	N
11	120818371	120828147	11	121030844	121033394	9.91	N
11	120818371	120828147	11	121039151	121043040	5.12	N
11	120938845	120965474	11	120931911	120941130	5.1	N
11	19947481	19995057	11	17181746	17182770	10.1	Y
11	20108052	20174083	11	6442174	6445145	8.58	Y
11	20108052	20174083	11	53791052	53802173	6.01	Y
11	54139913	54140792	11	54353413	54361953	5.65	N
11	60159772	60233564	11	60100084	60112639	5.71	N
11	69011729	69048076	11	68899420	68904337	5.26	N
11	69011729	69048076	11	68906302	68909145	6.47	N
11	69011729	69048076	11	68995239	68996619	5.1	N
11	69011729	69048076	11	69012198	69023635	6.81	N
11	69011729	69048076	11	69094668	69096112	5.23	N
11	69011729	69048076	11	69117295	69128444	7.16	N
11	69652212	69659469	11	68995239	68996619	5.11	N
11	69652212	69659469	11	69559637	69566470	5.23	N
11	69652212	69659469	11	69632089	69634145	7.97	N
11	69652212	69659469	11	69668886	69678452	6.39	N
11	69652212	69659469	11	69664859	69668322	5.51	N
11	69652212	69659469	11	69899110	69904345	6	N
11	69652212	69659469	11	69914952	69922075	9.38	N
11	69680023	69696641	11	69875421	69882153	5.74	N
11	69680023	69696641	11	69894799	69897483	6.02	N
11	77491166	77508952	11	77603305	77610375	6.82	N
11	77872101	77918124	11	77930707	77933982	6.07	N
11	77872101	77918124	11	78174483	78180409	5.37	N
11	78175948	78181000	11	77982377	77983690	5.75	N
11	78175948	78181000	11	78030647	78040291	8.63	N
11	80128782	80148565	11	80173244	80178641	5.35	N
11	80162826	80181410	11	80140373	80144847	6.33	N
11	80162826	80181410	11	80173244	80178641	5.38	N
11	88820555	88877178	11	88046803	88049371	5.13	Y
11	88820555	88877178	11	88204104	88209885	7.16	N
11	88820555	88877178	11	88284821	88296171	7.92	N
11	88820555	88877178	11	88353291	88359626	5.99	N
11	94129608	94180088	11	94209215	94211535	5.71	N
11	94129608	94180088	11	94245141	94251187	11.57	N
11	96951201	96998136	11	97147898	97158107	5.07	N
11	97658215	97667489	11	97693756	97705045	6.03	N
11	97667847	97675178	11	97661215	97666875	5.53	N
11	97667847	97675178	11	97675331	97693755	5.21	N
12	100507019	100537706	12	87098131	87111081	5.55	Y
12	100507019	100537706	12	100156925	100165455	6.93	N
12	100507019	100537706	12	100192421	100203584	8.22	N
12	102570025	102657182	12	113077479	113101159	7.2	Y
12	102570025	102657182	12	102681331	102686009	6.16	N
12	104876320	104916967	12	87257565	87267349	5.7	Y
12	104876320	104916967	12	87437138	87442259	5.21	Y
12	104876320	104916967	12	91587960	91590655	7.54	Y
12	110834270	110861872	12	110445942	110448372	9.46	N
12	110834270	110861872	12	110598878	110602057	8.65	N
12	110834270	110861872	12	110680073	110688104	6.12	N
12	110834270	110861872	12	110701750	110703207	6.92	N
12	110834270	110861872	12	110732402	110739447	5.52	N
12	113088047	113149090	12	87146997	87148050	6.6	Y
12	113088047	113149090	12	112920748	112934743	6.08	N
12	113088047	113149090	12	112939716	112955872	8.47	N
12	113088047	113149090	12	112971920	112978781	8.84	N
12	113088047	113149090	12	112996656	113000904	6.84	N
12	113088047	113149090	12	113013687	113018918	9.11	N
12	113088047	113149090	12	113077479	113101159	7.55	N
12	113088047	113149090	12	113067518	113077478	6.01	N
12	113088047	113149090	12	113137565	113148929	8.53	N
12	12781950	12841960	12	12906626	12912607	8.25	N
12	12781950	12841960	12	12941612	12943182	5.06	N
12	54146716	54199823	12	51690468	51693883	5.44	Y
12	76853572	76969666	12	112971920	112978781	10.56	Y
12	83515524	83580817	12	69181836	69185626	5.19	Y
12	85610196	85639525	12	112423150	112425184	7.85	Y
12	86432981	86522211	12	55488737	55495614	6.14	Y
12	86432981	86522211	12	104747605	104755656	6.6	Y
13	113838441	113889934	13	67404697	67417552	8.09	Y
13	113838441	113889934	13	114456283	114462604	7.66	N
13	37424925	37458084	13	37774196	37781048	8.31	N
13	37424925	37458084	13	37992682	37997123	5.72	N
13	40850546	40952415	13	21715488	21717615	7.01	Y
13	40850546	40952415	13	23486140	23489829	8.62	Y
13	40850546	40952415	13	38657991	38661154	5.53	Y
13	40850546	40952415	13	63298561	63305966	9.18	Y
13	40850546	40952415	13	81703565	81712433	9.62	Y
13	73761451	73792886	13	73935702	73938404	5.58	N
14	118688263	118715261	14	52011403	52021600	5.37	Y
14	20200933	20226140	14	19749330	19753901	11.05	N
14	20200933	20226140	14	20180604	20187258	9.37	N
14	70309564	70342459	14	70152847	70154444	6.77	N
14	70309564	70342459	14	70159106	70160719	6.91	N
14	70309564	70342459	14	70204206	70209835	5.8	N
14	70309564	70342459	14	70422160	70436106	5.87	N
15	101070611	101123708	15	100760669	100765657	5.68	N
15	102238572	102247177	15	102272850	102282242	6.18	N
15	36454423	36489299	15	36161958	36167180	5.45	N
15	36454423	36489299	15	36169639	36174036	7.06	N
15	36454423	36489299	15	36174346	36179573	7.49	N
15	36454423	36489299	15	36489205	36498933	6.73	N
15	7112281	7183416	15	58027369	58034910	7.56	Y
15	73608957	73704875	15	89372423	89377458	7.8	Y
15	73608957	73704875	15	89423974	89429977	5.68	Y
15	75843145	75903536	15	88861048	88865825	6.84	Y
15	76174048	76213501	15	76007690	76011406	5.07	N
15	76174048	76213501	15	76341834	76351501	6.87	N
15	77332178	77369332	15	77046743	77052870	8.86	N
15	77332178	77369332	15	77066688	77074039	6.11	N
15	79433786	79443371	15	79278754	79286775	7.23	N
15	79433786	79443371	15	79323080	79328865	8.58	N
15	79433786	79443371	15	79423901	79429581	9.11	N
15	79822853	79854653	15	79811047	79836005	5.35	N
15	79897329	79907886	15	80072490	80080358	7.09	N
15	81949096	81970311	15	81933033	81939320	5.17	N
15	81949096	81970311	15	81987036	81988386	6.62	N
15	82216136	82251736	15	81933033	81939320	5.15	N
15	82216136	82251736	15	82043460	82051655	5.34	N
15	82216136	82251736	15	82058735	82059993	7.99	N
15	82216136	82251736	15	82068609	82076333	7.83	N
15	89369014	89374966	15	89089023	89092646	5.42	N
15	89369014	89374966	15	89122006	89126954	5.94	N
15	89369014	89374966	15	89339550	89358912	6.56	N
15	89369014	89374966	15	89423974	89429977	6.74	N
15	97580763	97607470	15	97245095	97249764	7.7	N
16	17208448	17261373	16	4886125	4889859	6.23	Y
16	17208448	17261373	16	17125031	17125206	5.64	N
16	17208448	17261373	16	17142833	17145846	5.68	N
16	17920213	17931180	16	17902059	17915840	8.47	N
16	21979680	22015367	16	21771903	21774735	5.07	N
16	31001922	31036888	16	30586933	30593548	8.82	N
16	31001922	31036888	16	30597511	30607828	5.45	N
16	32501850	32527462	16	32601296	32608953	5.3	N
16	32501850	32527462	16	32657259	32676105	6.74	N
16	38536346	38561626	16	38335740	38343621	5.69	N
16	4541129	4568504	16	4624123	4625609	5.53	N
16	48600677	48630476	16	46498299	46502454	5.47	Y
16	48600677	48630476	16	48282154	48284858	5.31	N
16	48600677	48630476	16	48310057	48313634	8.44	N
16	48600677	48630476	16	48422257	48431475	7.86	N
16	84767672	84793761	16	55965695	55967368	5.62	Y
16	8727974	8794400	16	5232371	5238243	5.8	Y
16	8727974	8794400	16	13780584	13782749	6.22	Y
16	8727974	8794400	16	44394416	44396763	5.11	Y
16	90137115	90166966	16	38088434	38095203	7.54	Y
16	90137115	90166966	16	87695246	87700964	5.45	Y
16	93790513	93831286	16	23107958	23109665	6.85	Y
17	24544521	24621237	17	35125684	35137056	5.82	Y
17	24544521	24621237	17	46247449	46259943	7.18	Y
17	24544521	24621237	17	56583784	56592871	6.74	Y
17	24544521	24621237	17	24539470	24551301	7.58	N
17	24544521	24621237	17	24593255	24595175	8.82	N
17	24544521	24621237	17	24630920	24634645	10.24	N
17	24544521	24621237	17	24673291	24691514	7.05	N
17	24544521	24621237	17	24702859	24707926	6.88	N
17	27198804	27242105	17	27494962	27518119	10.07	N
17	27936227	28030335	17	27906219	27917373	6.12	N
17	27936227	28030335	17	27957632	27968347	5.19	N
17	29147124	29196197	17	29235439	29238712	5.21	N
17	29244901	29281435	17	29517561	29523258	5.7	N
17	34998502	35026934	17	34995055	35003461	11.32	N
17	34998502	35026934	17	35009086	35021922	12.56	N
17	34998502	35026934	17	35024221	35028617	7.28	N
17	34998502	35026934	17	35045941	35049671	8.52	N
17	34998502	35026934	17	35049672	35049969	10.65	N
17	34998502	35026934	17	35064502	35076564	6.7	N
17	34998502	35026934	17	35058141	35062476	7.27	N
17	34998502	35026934	17	35076565	35079658	12.08	N
17	34998502	35026934	17	35081463	35086642	15.96	N
17	34998502	35026934	17	35087073	35090232	17.86	N
17	34998502	35026934	17	35098584	35111631	16.87	N
17	34998502	35026934	17	35114298	35120067	19.98	N
17	34998502	35026934	17	35125684	35137056	19.02	N
17	34998502	35026934	17	35120664	35125683	24.88	N
17	34998502	35026934	17	35163095	35170327	10.26	N
17	34998502	35026934	17	35160353	35163094	23.35	N
17	34998502	35026934	17	35184712	35200993	6.25	N
17	34998502	35026934	17	35200994	35207744	5.09	N
17	34998502	35026934	17	35214976	35232845	6.87	N
17	34998502	35026934	17	35233083	35234664	18.78	N
17	34998502	35026934	17	35234665	35237352	11.72	N
17	34998502	35026934	17	35242325	35245129	10.71	N
17	34998502	35026934	17	35246457	35252342	5.85	N
17	35058153	35066753	17	35009086	35021922	7.08	N
17	35058153	35066753	17	35049672	35049969	5.16	N
17	35058153	35066753	17	35120664	35125683	5.06	N
17	35074992	35081236	17	35009086	35021922	7.07	N
17	35074992	35081236	17	35024221	35028617	7.52	N
17	35074992	35081236	17	35049672	35049969	6.18	N
17	35074992	35081236	17	35081463	35086642	8.71	N
17	35074992	35081236	17	35120664	35125683	5.39	N
17	36969083	36983996	17	37044789	37049344	5.38	N
17	37048270	37083840	17	36256736	36258775	6.29	Y
17	37048270	37083840	17	56183279	56187299	7.32	Y
17	37048270	37083840	17	56583784	56592871	6.01	Y
17	37048270	37083840	17	36833205	36838113	6.31	N
17	37048270	37083840	17	36838114	36846903	7.73	N
17	37048270	37083840	17	36860867	36881340	5.67	N
17	37048270	37083840	17	36893054	36907448	10.37	N
17	37048270	37083840	17	36888839	36893053	9.07	N
17	37048270	37083840	17	36922209	36925387	7.32	N
17	37048270	37083840	17	36942529	36951952	5.2	N
17	37048270	37083840	17	36954012	36972611	8.55	N
17	37048270	37083840	17	36984475	36998367	6.98	N
17	37048270	37083840	17	36998368	37004394	7.5	N
17	37048270	37083840	17	37044789	37049344	6.73	N
17	37048270	37083840	17	37194284	37199477	7.75	N
17	37048270	37083840	17	37202519	37215032	6.01	N
17	45446786	45478826	17	35859859	35867179	6.38	Y
17	45446786	45478826	17	45536193	45548725	6.51	N
17	45446786	45478826	17	45548726	45562453	11.56	N
17	45446786	45478826	17	45563264	45566165	9.75	N
17	45446786	45478826	17	45569386	45574620	6.62	N
17	45446786	45478826	17	45584366	45589605	5.92	N
17	45446786	45478826	17	45592522	45601014	7.04	N
17	45446786	45478826	17	45609539	45627051	5.92	N
17	45446786	45478826	17	45601015	45603541	5.2	N
17	45446786	45478826	17	45654738	45659633	8.39	N
17	45446786	45478826	17	45659634	45664681	6.14	N
17	45493907	45527815	17	36984475	36998367	6.76	Y
17	45493907	45527815	17	37044789	37049344	5.24	Y
17	45493907	45527815	17	56765438	56772592	6.81	Y
17	45493907	45527815	17	45548726	45562453	10	N
17	45493907	45527815	17	45563264	45566165	8.37	N
17	45493907	45527815	17	45654738	45659633	6.91	N
17	45493907	45527815	17	45659634	45664681	5.7	N
17	45572076	45576136	17	45474339	45475436	6.28	N
17	45572076	45576136	17	45584366	45589605	5.47	N
17	45572076	45576136	17	45654738	45659633	13.71	N
17	45572076	45576136	17	45659634	45664681	5.11	N
17	45588460	45597658	17	45569386	45574620	5.74	N
17	45588460	45597658	17	45584366	45589605	9.27	N
17	45588460	45597658	17	45592522	45601014	7.73	N
17	45588460	45597658	17	45609539	45627051	9.02	N
17	45588460	45597658	17	45654738	45659633	11.93	N
17	45588460	45597658	17	45659634	45664681	9.76	N
17	45597745	45602718	17	45458391	45469386	5.45	N
17	45597745	45602718	17	45569386	45574620	5.72	N
17	45597745	45602718	17	45584366	45589605	10.56	N
17	45597745	45602718	17	45609539	45627051	13.54	N
17	45597745	45602718	17	45659634	45664681	9.05	N
17	45732629	45748912	17	46029851	46039364	16.7	N
17	45732629	45748912	17	46108490	46112684	11.66	N
17	45732629	45748912	17	46149201	46153557	6.3	N
17	45732629	45748912	17	46247449	46259943	5.25	N
17	45732629	45748912	17	46383210	46384677	5.77	N
17	46767754	46824327	17	35504152	35506204	7.15	Y
17	48414558	48448880	17	53566277	53572222	8.63	Y
17	55999394	56035293	17	47922388	47928164	5.43	Y
17	55999394	56035293	17	55998224	56015638	14.65	N
17	55999394	56035293	17	56033483	56041932	6.83	N
17	55999394	56035293	17	56074851	56075734	6.94	N
17	56608194	56616344	17	56115668	56121472	6.07	N
17	56608194	56616344	17	56271969	56277482	5.53	N
17	56608194	56616344	17	56289146	56292656	9.73	N
17	56608194	56616344	17	56301369	56311506	6.74	N
17	56608194	56616344	17	56298920	56301368	12.9	N
17	56608194	56616344	17	56326032	56326941	10.87	N
17	56608194	56616344	17	56583784	56592871	9.98	N
17	56608194	56616344	17	56620008	56627160	10.66	N
17	56608194	56616344	17	56628143	56631842	8.07	N
17	56608194	56616344	17	56668677	56676871	10.97	N
17	56704643	56728800	17	23589371	23600691	8.62	Y
17	56704643	56728800	17	56075735	56080493	5.5	N
17	56704643	56728800	17	56298920	56301368	7.19	N
17	56704643	56728800	17	56326032	56326941	6.19	N
17	56704643	56728800	17	56583784	56592871	11.88	N
17	56704643	56728800	17	56596184	56610088	5.14	N
17	56704643	56728800	17	56714625	56726238	6.26	N
17	56704643	56728800	17	56871319	56874544	6.37	N
17	56704643	56728800	17	56931772	56936033	7.36	N
17	56704643	56728800	17	57029264	57033575	5.79	N
17	56750918	56769010	17	56871319	56874544	10.93	N
17	56750918	56769010	17	56874545	56878180	14.31	N
17	56750918	56769010	17	56931772	56936033	17.31	N
17	56750918	56769010	17	56981942	56986481	9.6	N
17	56798666	56841679	17	56871319	56874544	7.29	N
17	56798666	56841679	17	56874545	56878180	6.39	N
17	56798666	56841679	17	56931772	56936033	8.14	N
17	56798666	56841679	17	56981942	56986481	11.41	N
17	56855844	56905989	17	56753911	56765437	8.77	N
17	56855844	56905989	17	56765438	56772592	6.79	N
17	56855844	56905989	17	56871319	56874544	6.06	N
17	56855844	56905989	17	56981942	56986481	5.62	N
17	83645246	83758524	17	36954012	36972611	19.23	Y
17	83645246	83758524	17	45601015	45603541	8.1	Y
17	83645246	83758524	17	47922388	47928164	6.67	Y
17	83645246	83758524	17	56271969	56277482	15.45	Y
17	83645246	83758524	17	56871319	56874544	5.81	Y
17	83645246	83758524	17	80479240	80480980	11.58	Y
18	20922682	20948053	18	46211727	46214346	5.37	Y
18	20922682	20948053	18	20657946	20666589	5.75	N
18	20922682	20948053	18	20738944	20748951	6.27	N
18	35019550	35049144	18	35114229	35120185	6.36	N
18	35019550	35049144	18	35531504	35538096	5.09	N
18	36384378	36422151	18	36509862	36528731	7.57	N
18	38365953	38387450	18	82910052	82912794	6.8	Y
18	38563834	38605485	18	38918165	38930338	7.96	N
18	38890029	38929433	18	38595961	38603414	5.54	N
18	60722069	60779988	18	60742877	60750937	6.01	N
18	60722069	60779988	18	60770230	60780473	6.47	N
18	60722069	60779988	18	61013281	61018324	6.16	N
18	60815836	60854602	18	60780474	60808065	7.06	N
18	60815836	60854602	18	61013281	61018324	5.26	N
18	60815836	60854602	18	61045087	61049937	6.51	N
18	61613919	61644463	18	61554939	61557119	5.05	N
[truncated: 935 more rows]

## Sheet: ESC_SE ESCNKO interactions
chr1	start1	end1	chr2	start2	end2	CHICAGO score	LRI
[truncated: 1,275 more rows]

[truncated: 1 more sheets: EpiSC_SE EpiSC interactions]
