# Supplementary material for: Long-Range Enhancer Interactions Are Prevalent in Mouse Embryonic Stem Cells and Are Reorganized upon Pluripotent State Transition
Source: Cell Rep. 2018 Mar 6;22(10):2615–27. doi: 10.1016/j.celrep.2018.02.040 (PMC5863031; doi:10.1016/j.celrep.2018.02.040)
Supplement: Table S3. ChIP Datasets Used in This Study, Related to Figures 4 and 5 — A list of the datasets used for ChIP analysis and their accession codes. [file mmc4.xlsx]

## Sheet: CHIP libraries used
Factor	Cell Type	Accession Number	Background Accession Number	Source
CTCF	WT ESC	GSM747534, GSM747535, GSM747536	GSM747545, GSM747546	Stadler_2011	DOI: 10.1038/nature10716
OCT4	WT ESC	GSM1082340	GSM1082343	Whyte_2013	DOI: 10.1016/j.cell.2013.03.035
SOX2	WT ESC	GSM1082341	GSM1082343	Whyte_2013	DOI: 10.1016/j.cell.2013.03.035
NANOG	WT ESC	GSM1082342	GSM1082343	Whyte_2013	DOI: 10.1016/j.cell.2013.03.035
KLF4	WT ESC	GSM288354	GSM1082343	Chen_2008	DOI: 10.1016/j.cell.2008.04.043
PolII	WT ESC			Rahl_2010	DOI: 10.1016/j.cell.2010.03.030
H3K27ac	WT ESC	GSM594579	GSM1082343	Creyghton_2010	DOI: 10.1073/pnas.1016071107
H3K27ac	EpiSC	GSM1382219	GSM1382221	Factor_2014	DOI: 10.1016/j.stem.2014.05.005
NANOG	EpiSC	GSM2753069	GSM2753068	This manuscript
OCT4	EpiSC	GSM2753070	GSM2753068	This manuscript
SOX2	EpiSC	GSM2753071	GSM2753068	This manuscript
